# Supplementary material for: Combining Advanced Analytical Methodologies to Uncover Suspect PFAS and Fluorinated Pharmaceutical Contributions to Extractable Organic Fluorine in Human Serum (Tromsø Study)
Source: Environ Sci Technol. 2024 Jul 10;58(29):12943–53. doi: 10.1021/acs.est.4c03758 (PMC11271008; doi:10.1021/acs.est.4c03758)
Supplement: Supplementary file 1 — es4c03758_si_001.xlsx [file es4c03758_si_001.xlsx]

## Sheet: Notes
This file includes:
Table S11 - PFAS suspect list for DI-FT-ICR-MS data
Table S12 - Suspect list used for LC-Orbitrap-HRMS data including fluorinated pharmaceuticals and metabolites of teriflunomide, pantoprazole and lansoprazole
These lists belong to the following publication:
Combining advanced analytical methodologies to uncover suspect PFAS and fluorinated pharmaceutical contributions to extractable organic fluorine in human serum (Tromsø Study)
Lara Cioni1,2*, Vladimir Nikiforov1, Jonathan P. Benskin3, Ana Carolina M. F. Coêlho2, Silvia Dudášova4, Melanie Z. Lauria3, Oliver J. Lechtenfeld4, Merle M. Plassmann3, Thorsten Reemtsma4, Torkjel M. Sandanger1,2, Dorte Herzke1,5
1. NILU, Fram Centre, Tromsø, NO-9296, Norway
2. UiT – The Arctic University of Norway, Department of Community Medicine, Tromsø, NO-9037, Norway
3. Stockholm University, Department of Environmental Science, Stockholm, SE-10691, Sweden
4. Helmholtz Centre for Environmental Research – UFZ, Leipzig, DE-04103 Germany
5. Norwegian Institute for Public Health, Oslo, NO-0213, Norway
*Corresponding author
Lara Cioni - Institute of Environmental Assessment and Water Research (IDAEA) - CSIC, Environmental and Water Chemistry for Human Health (ONHEALTH), Barcelona, ES-08034, Spain

## Sheet: Table S11
Table S11 - PFAS suspect list for DI-FT-ICR-MS data
ID	Molecular formula (json)	Monoisotopic mass	CASRN	IUPAC	Additional parameters	InChI	SMILES
1000	{_x000D_ "C" : 9,_x000D_ "H" : 4,_x000D_ "Br" : 1,_x000D_ "F" : 7_x000D_ }	323.938	2396-22-7	1-Bromo-3-(1,1,1,2,3,3,3-heptafluoropropan-2-yl)benzene	{_x000D_ "preferred_name" : "1-Bromo-3-(1,1,1,2,3,3,3-heptafluoropropan-2-yl)benzene"_x000D_ }	LORVCBHYPNKHCQ-UHFFFAOYSA-N	FC(F)(F)C(F)(C1=CC(Br)=CC=C1)C(F)(F)F
2000	{_x000D_ "C" : 15,_x000D_ "H" : 8,_x000D_ "F" : 17,_x000D_ "N" : 1,_x000D_ "O" : 2_x000D_ }	557.028	852527-40-3	1-(4,4,5,5,6,6,7,7,8,8,9,9,10,10,11,11,11-Heptadecafluoroundecyl)-1H-pyrrole-2,5-dione	{_x000D_ "preferred_name" : "N-(4,4,5,5,6,6,7,7,8,8,9,9,10,10,11,11,11-Heptadecafluoroundecyl)maleimide"_x000D_ }	QGVHMBIQPGFCFW-UHFFFAOYSA-N	FC(F)(F)C(F)(F)C(F)(F)C(F)(F)C(F)(F)C(F)(F)C(F)(F)C(F)(F)CCCN1C(=O)C=CC1=O
3000	{_x000D_ "C" : 4,_x000D_ "F" : 10_x000D_ }	237.984	354-92-7	1,1,1,2,3,3,3-Heptafluoro-2-(trifluoromethyl)propane	{_x000D_ "preferred_name" : "Perflisobutane"_x000D_ }	COQIQRBKEGPRSG-UHFFFAOYSA-N	FC(F)(F)C(F)(C(F)(F)F)C(F)(F)F
4000	{_x000D_ "C" : 20,_x000D_ "H" : 21,_x000D_ "F" : 21,_x000D_ "N" : 2,_x000D_ "O" : 7,_x000D_ "S" : 2_x000D_ }	864.045	NOCAS_1035016		{_x000D_ "preferred_name" : "3-[{3-[(Carboxymethyl)(perfluorodecanesulfonyl)amino]propyl}(dimethyl)azaniumyl]propane-1-sulfonate"_x000D_ }	DFXZKRDSDJBERC-UHFFFAOYSA-N	C[N+](C)(CCCN(CC(O)=O)S(=O)(=O)C(F)(F)C(F)(F)C(F)(F)C(F)(F)C(F)(F)C(F)(F)C(F)(F)C(F)(F)C(F)(F)C(F)(F)F)CCCS([O-])(=O)=O
5000	{_x000D_ "C" : 4,_x000D_ "F" : 9,_x000D_ "I" : 1_x000D_ }	345.89	423-39-2	1,1,1,2,2,3,3,4,4-Nonafluoro-4-iodobutane	{_x000D_ "preferred_name" : "Nonafluoro-1-iodobutane"_x000D_ }	PGRFXXCKHGIFSV-UHFFFAOYSA-N	FC(F)(F)C(F)(F)C(F)(F)C(F)(F)I
6000	{_x000D_ "C" : 31,_x000D_ "H" : 45,_x000D_ "F" : 19,_x000D_ "O" : 11_x000D_ }	954.266	93776-11-5	33,33,34,34,35,35,36,36,37,37,38,38,39,40,40,40-Hexadecafluoro-39-(trifluoromethyl)-2,5,8,11,14,17,20,23,26,29-decaoxatetracontan-31-ol	{_x000D_ "preferred_name" : "32-(Perfluoro-7-methyloctyl)-2,5,8,11,14,17,20,23,26,29-decaoxadotriacontan-31-ol"_x000D_ }	XTGCLCQOUPEKCR-UHFFFAOYSA-N	COCCOCCOCCOCCOCCOCCOCCOCCOCCOCC(O)CC(F)(F)C(F)(F)C(F)(F)C(F)(F)C(F)(F)C(F)(F)C(F)(C(F)(F)F)C(F)(F)F
7000	{_x000D_ "C" : 9,_x000D_ "H" : 1,_x000D_ "F" : 17,_x000D_ "O" : 2_x000D_ }	463.971	15899-31-7	2,2,3,3,4,4,5,5,6,6,7,8,8,8-Tetradecafluoro-7-(trifluoromethyl)octanoic acid	{_x000D_ "preferred_name" : "Perfluoro-6-methylheptanecarboxylic acid"_x000D_ }	WIXVASFEKZIRFM-UHFFFAOYSA-N	OC(=O)C(F)(F)C(F)(F)C(F)(F)C(F)(F)C(F)(F)C(F)(C(F)(F)F)C(F)(F)F
8000	{_x000D_ "C" : 10,_x000D_ "H" : 2,_x000D_ "F" : 16,_x000D_ "O" : 4_x000D_ }	489.97	106813-72-3	1,1'-Peroxybis(2,2,3,3,4,4,5,5-octafluorocyclopentan-1-ol)	{_x000D_ "preferred_name" : "1,1'-Peroxybis(2,2,3,3,4,4,5,5-octafluorocyclopentan-1-ol)"_x000D_ }	IJRVUXNZPMOWRV-UHFFFAOYSA-N	OC1(OOC2(O)C(F)(F)C(F)(F)C(F)(F)C2(F)F)C(F)(F)C(F)(F)C(F)(F)C1(F)F
9000	{_x000D_ "C" : 23,_x000D_ "H" : 9,_x000D_ "F" : 35,_x000D_ "O" : 2_x000D_ }	982.004	94158-65-3	3,3,4,4,5,5,6,6,7,7,8,8,9,9,10,10,11,11,12,12,13,13,14,14,15,15,16,16,17,18,18,18-Dotriacontafluoro-17-(trifluoromethyl)octadecyl 2-methylprop-2-enoate	{_x000D_ "preferred_name" : "(Perfluoro-15-methylhexadecyl)ethyl methacrylate"_x000D_ }	BEMICOOQLAQVTK-UHFFFAOYSA-N	CC(=C)C(=O)OCCC(F)(F)C(F)(F)C(F)(F)C(F)(F)C(F)(F)C(F)(F)C(F)(F)C(F)(F)C(F)(F)C(F)(F)C(F)(F)C(F)(F)C(F)(F)C(F)(F)C(F)(C(F)(F)F)C(F)(F)F
10000	{_x000D_ "C" : 8,_x000D_ "H" : 10,_x000D_ "F" : 5,_x000D_ "N" : 1,_x000D_ "O" : 2_x000D_ }	247.063	24116-27-6	2,2,3,3,3-Pentafluoropropyl 3-(aziridin-1-yl)propanoate	{_x000D_ "preferred_name" : "1-Aziridinepropionic acid, 2,2,3,3,3-pentafluoropropyl ester"_x000D_ }	AFJDBZRJNZQTNO-UHFFFAOYSA-N	FC(F)(F)C(F)(F)COC(=O)CCN1CC1
11000	{_x000D_ "C" : 15,_x000D_ "H" : 12,_x000D_ "F" : 18,_x000D_ "I" : 2_x000D_ }	787.874	40735-25-9	1,1,1,2,2,3,3,4,4,12,12,13,13,14,14,15,15,15-Octadecafluoro-6,10-diiodopentadecane	{_x000D_ "preferred_name" : "1,1,1,2,2,3,3,4,4,12,12,13,13,14,14,15,15,15-Octadecafluoro-6,10-diiodopentadecane"_x000D_ }	LKBRVJJAQWSEDF-UHFFFAOYSA-N	FC(F)(F)C(F)(F)C(F)(F)C(F)(F)CC(I)CCCC(I)CC(F)(F)C(F)(F)C(F)(F)C(F)(F)F
12000	{_x000D_ "C" : 12,_x000D_ "H" : 2,_x000D_ "F" : 20,_x000D_ "O" : 4_x000D_ }	589.963	106813-73-4	1,1'-Peroxybis(2,2,3,3,4,4,5,5,6,6-decafluorocyclohexan-1-ol)	{_x000D_ "preferred_name" : "1,1'-Peroxybis(2,2,3,3,4,4,5,5,6,6-decafluorocyclohexan-1-ol)"_x000D_ }	MXRISTKGODPOGX-UHFFFAOYSA-N	OC1(OOC2(O)C(F)(F)C(F)(F)C(F)(F)C(F)(F)C2(F)F)C(F)(F)C(F)(F)C(F)(F)C(F)(F)C1(F)F
13000	{_x000D_ "C" : 8,_x000D_ "H" : 1,_x000D_ "F" : 15,_x000D_ "O" : 2_x000D_ }	413.974	1144512-36-6	2,2,3,3,4,5,6,6,6-Nonafluoro-4,5-bis(trifluoromethyl)hexanoic acid	{_x000D_ "preferred_name" : "Perfluoro-4,5-dimethylhexanoic acid"_x000D_ }	YQPBELLZGQBWJP-UHFFFAOYSA-N	OC(=O)C(F)(F)C(F)(F)C(F)(C(F)(F)F)C(F)(C(F)(F)F)C(F)(F)F
14000	{_x000D_ "C" : 6,_x000D_ "H" : 2,_x000D_ "F" : 12,_x000D_ "O" : 4_x000D_ }	365.976	249932-26-1		{_x000D_ "preferred_name" : "1H,10H-Perfluoro-2,4,6,9-tetraoxadecane"_x000D_ }	XYFZFBPTKQGMNU-UHFFFAOYSA-N	FC(F)OC(F)(F)OC(F)(F)OC(F)(F)C(F)(F)OC(F)F
15000	{_x000D_ "C" : 12,_x000D_ "H" : 17,_x000D_ "F" : 7,_x000D_ "O" : 2_x000D_ }	326.112	560-01-0	Octan-2-yl heptafluorobutanoate	{_x000D_ "preferred_name" : "Octan-2-yl heptafluorobutanoate"_x000D_ }	CQNVNDNWIKZAAI-UHFFFAOYSA-N	CCCCCCC(C)OC(=O)C(F)(F)C(F)(F)C(F)(F)F
16000	{_x000D_ "C" : 2,_x000D_ "H" : 1,_x000D_ "Cl" : 1,_x000D_ "F" : 4_x000D_ }	135.97	2837-89-0	2-Chloro-1,1,1,2-tetrafluoroethane	{_x000D_ "preferred_name" : "2-Chloro-1,1,1,2-tetrafluoroethane"_x000D_ }	BOUGCJDAQLKBQH-UHFFFAOYSA-N	FC(Cl)C(F)(F)F
17000	{_x000D_ "C" : 3,_x000D_ "H" : 1,_x000D_ "Cl" : 1,_x000D_ "F" : 6,_x000D_ "O" : 1_x000D_ }	201.962	57041-64-2		{_x000D_ "preferred_name" : "1-Chloro-1-(difluoromethoxy)-1,2,2,2-tetrafluoroethane"_x000D_ }	SBASELMSUQKBDN-UHFFFAOYNA-N	FC(F)OC(F)(Cl)C(F)(F)F
18000	{_x000D_ "C" : 11,_x000D_ "H" : 6,_x000D_ "F" : 15,_x000D_ "N" : 1,_x000D_ "O" : 1_x000D_ }	453.021	424-01-1	N-(2,2,3,3,4,4,5,5,6,6,7,7,8,8,8-Pentadecafluorooctyl)prop-2-enamide	{_x000D_ "preferred_name" : "N-(2,2,3,3,4,4,5,5,6,6,7,7,8,8,8-Pentadecafluorooctyl)prop-2-enamide"_x000D_ }	GZUJPJBXZUVMML-UHFFFAOYSA-N	FC(F)(F)C(F)(F)C(F)(F)C(F)(F)C(F)(F)C(F)(F)C(F)(F)CNC(=O)C=C
19000	{_x000D_ "C" : 6,_x000D_ "F" : 14,_x000D_ "O" : 2,_x000D_ "S" : 1_x000D_ }	401.94	423-50-7	Tridecafluorohexane-1-sulfonyl fluoride	{_x000D_ "preferred_name" : "Perfluorohexanesulfonyl fluoride"_x000D_ }	HSDJWNJDPDJOEV-UHFFFAOYSA-N	FC(F)(F)C(F)(F)C(F)(F)C(F)(F)C(F)(F)C(F)(F)S(F)(=O)=O
20000	{_x000D_ "C" : 4,_x000D_ "H" : 3,_x000D_ "Cl" : 1,_x000D_ "F" : 4,_x000D_ "O" : 2,_x000D_ "S" : 1_x000D_ }	225.948	77705-95-4	Methyl 3-(chlorosulfanyl)-2,2,3,3-tetrafluoropropanoate	{_x000D_ "preferred_name" : "Methyl 3-(chlorosulfanyl)-2,2,3,3-tetrafluoropropanoate"_x000D_ }	XJGPYUVHAPPUHA-UHFFFAOYSA-N	COC(=O)C(F)(F)C(F)(F)SCl
21000	{_x000D_ "C" : 14,_x000D_ "H" : 4,_x000D_ "Cl" : 1,_x000D_ "F" : 23_x000D_ }	643.963	NOCAS_1026969		{_x000D_ "preferred_name" : "2-Chloro-7-(difluoromethyl)-1,3,4,4,5,6,6,7,8,8,9,9,10,10,11,12,12,12-octadecafluoro-11-(trifluoromethyl)dodec-1-ene"_x000D_ }	LUKSWEZCZVMQKU-UHFFFAOYNA-N	FC=C(Cl)C(F)C(F)(F)C(F)C(F)(F)C(F)(C(F)F)C(F)(F)C(F)(F)C(F)(F)C(F)(C(F)(F)F)C(F)(F)F
22000	{_x000D_ "C" : 9,_x000D_ "F" : 18_x000D_ }	449.971	96009-78-8		{_x000D_ "preferred_name" : "Perfluoro-1-ethyl-2-methylcyclohexane"_x000D_ }	GFNBKGIATOGHDV-UHFFFAOYNA-N	FC(F)(F)C(F)(F)C1(F)C(F)(F)C(F)(F)C(F)(F)C(F)(F)C1(F)C(F)(F)F
23000	{_x000D_ "C" : 8,_x000D_ "H" : 7,_x000D_ "F" : 4,_x000D_ "N" : 1_x000D_ }	193.051	16876-49-6		{_x000D_ "preferred_name" : "5-Methyl-2-(1,2,2,2-tetrafluoroethyl)pyridine"_x000D_ }	XBYVZYTWGMHCRW-UHFFFAOYNA-N	CC1=CN=C(C=C1)C(F)C(F)(F)F
24000	{_x000D_ "C" : 9,_x000D_ "H" : 4,_x000D_ "F" : 6_x000D_ }	226.022	2338-64-9	1,1,2,2,3,3-Hexafluoro-2,3-dihydro-1H-indene	{_x000D_ "preferred_name" : "1,1,2,2,3,3-Hexafluoro-2,3-dihydro-1H-indene"_x000D_ }	LNYHPQJAJVEHPE-UHFFFAOYSA-N	FC1(F)C2=CC=CC=C2C(F)(F)C1(F)F
25000	{_x000D_ "C" : 14,_x000D_ "H" : 10,_x000D_ "F" : 5,_x000D_ "P" : 1_x000D_ }	304.044	20157-74-8	(Pentafluoroethyl)(diphenyl)phosphane	{_x000D_ "preferred_name" : "(Pentafluoroethyl)(diphenyl)phosphane"_x000D_ }	PEVPYFJDZKYVEE-UHFFFAOYSA-N	FC(F)(F)C(F)(F)P(C1=CC=CC=C1)C1=CC=CC=C1
26000	{_x000D_ "C" : 11,_x000D_ "H" : 1,_x000D_ "F" : 21,_x000D_ "O" : 4,_x000D_ "S" : 1_x000D_ }	627.926	NOCAS_1032379		{_x000D_ "preferred_name" : "Perfluoro-10-oxoundecane-1-sulfonic acid"_x000D_ }	ZWUFEEQIDUWGKJ-UHFFFAOYSA-N	OS(=O)(=O)C(F)(F)C(F)(F)C(F)(F)C(F)(F)C(F)(F)C(F)(F)C(F)(F)C(F)(F)C(F)(F)C(=O)C(F)(F)F
27000	{_x000D_ "C" : 6,_x000D_ "H" : 2,_x000D_ "F" : 10,_x000D_ "O" : 3_x000D_ }	311.984	824393-42-2	2,2,3-Trifluoro-3-(heptafluoropropoxy)propanoic acid	{_x000D_ "preferred_name" : "2,2,3-Trifluoro-3-(heptafluoropropoxy)propanoic acid"_x000D_ }	DTYVXYLDJJLISC-UHFFFAOYSA-N	OC(=O)C(F)(F)C(F)OC(F)(F)C(F)(F)C(F)(F)F
28000	{_x000D_ "C" : 9,_x000D_ "H" : 2,_x000D_ "F" : 12,_x000D_ "O" : 4_x000D_ }	401.976	NOCAS_892508	2,2,3,5,5,6,6,7,7,9,9,9-Dodecafluoro-4,8-dioxononanoic acid	{_x000D_ "preferred_name" : "2,2,3,5,5,6,6,7,7,9,9,9-Dodecafluoro-4,8-dioxononanoic acid"_x000D_ }	QUZAVRGYARBWNB-UHFFFAOYSA-N	[H]C(F)(C(=O)C(F)(F)C(F)(F)C(F)(F)C(=O)C(F)(F)F)C(F)(F)C(O)=O
29000	{_x000D_ "C" : 10,_x000D_ "H" : 9,_x000D_ "F" : 8,_x000D_ "N" : 3,_x000D_ "O" : 1_x000D_ }	339.062	5483-61-4	4-Methyl-6-[(2,2,3,3,4,4,5,5-octafluoropentyl)oxy]pyrimidin-2-amine	{_x000D_ "preferred_name" : "4-methyl-6-(2,2,3,3,4,4,5,5-octafluoropentoxy)pyrimidin-2-amine"_x000D_ }	PYLQFLPNCXPNNY-UHFFFAOYSA-N	CC1=CC(OCC(F)(F)C(F)(F)C(F)(F)C(F)F)=NC(N)=N1
30000	{_x000D_ "C" : 15,_x000D_ "H" : 18,_x000D_ "F" : 17,_x000D_ "N" : 2,_x000D_ "O" : 3,_x000D_ "S" : 1_x000D_ }	629.077	71864-97-6		{_x000D_ "preferred_name" : "3-[[(Perfluorooctyl)sulfonyl]amino]-N-(2-hydroxyethyl)-N,N-dimethyl-1-propanaminium"_x000D_ }	SRLSHPKHTWDZSN-UHFFFAOYSA-N	C[N+](C)(CCO)CCCNS(=O)(=O)C(F)(F)C(F)(F)C(F)(F)C(F)(F)C(F)(F)C(F)(F)C(F)(F)C(F)(F)F
31000	{_x000D_ "C" : 5,_x000D_ "H" : 2,_x000D_ "F" : 10_x000D_ }	252	755-23-7	1,1,2,2,3,3,4,4,5,5-Decafluoropentane	{_x000D_ "preferred_name" : "1H,5H-Perfluoropentane"_x000D_ }	FBRUAKUMSFDZNN-UHFFFAOYSA-N	FC(F)C(F)(F)C(F)(F)C(F)(F)C(F)F
32000	{_x000D_ "C" : 19,_x000D_ "H" : 14,_x000D_ "F" : 25,_x000D_ "N" : 1,_x000D_ "O" : 4_x000D_ }	795.052	NOCAS_1036676		{_x000D_ "preferred_name" : "1â€�(Dimethylamino)â€�3-(perfluorododecyl)â€�2â€�(hydroxymethoxy)propanâ€�3â€�yl formate"_x000D_ }	GFPXNFNBHRPUOF-UHFFFAOYNA-N	CN(C)CC(OCO)C(OC=O)C(F)(F)C(F)(F)C(F)(F)C(F)(F)C(F)(F)C(F)(F)C(F)(F)C(F)(F)C(F)(F)C(F)(F)C(F)(F)C(F)(F)F
33000	{_x000D_ "C" : 7,_x000D_ "H" : 8,_x000D_ "F" : 8,_x000D_ "O" : 2_x000D_ }	276.04	138845-14-4	1,3-Bis(1,1,2,2-tetrafluoroethoxy)propane	{_x000D_ "preferred_name" : "1,3-Bis(1,1,2,2-tetrafluoroethoxy)propane"_x000D_ }	SUGHYGBPZYNJLU-UHFFFAOYSA-N	FC(F)C(F)(F)OCCCOC(F)(F)C(F)F
34000	{_x000D_ "C" : 9,_x000D_ "H" : 7,_x000D_ "F" : 4,_x000D_ "N" : 1,_x000D_ "O" : 3_x000D_ }	253.036	28202-30-4	2-Methyl-4-nitro-1-(1,1,2,2-tetrafluoroethoxy)benzene	{_x000D_ "preferred_name" : "alpha,alpha,beta,beta-Tetrafluoro-2-methyl-4-nitrophenetole"_x000D_ }	JHPMFMSCHNLTQM-UHFFFAOYSA-N	CC1=C(OC(F)(F)C(F)F)C=CC(=C1)[N+]([O-])=O
35000	{_x000D_ "C" : 13,_x000D_ "H" : 9,_x000D_ "F" : 9,_x000D_ "O" : 2,_x000D_ "S" : 1_x000D_ }	400.018	1262679-06-0	Ethyl 4-[(nonafluorobutyl)sulfanyl]benzoate	{_x000D_ "preferred_name" : "Ethyl 4-[(nonafluorobutyl)sulfanyl]benzoate"_x000D_ }	WIKFLLRFLVLBKC-UHFFFAOYSA-N	CCOC(=O)C1=CC=C(SC(F)(F)C(F)(F)C(F)(F)C(F)(F)F)C=C1
36000	{_x000D_ "C" : 3,_x000D_ "H" : 2,_x000D_ "F" : 6,_x000D_ "O" : 1_x000D_ }	168.001	53520-89-1	1,1,2,2,3,3-Hexafluoropropan-1-ol	{_x000D_ "preferred_name" : "Perfluoro-1-propanol"_x000D_ }	YEDDVXZFXSHDIB-UHFFFAOYSA-N	OC(F)(F)C(F)(F)C(F)F
37000	{_x000D_ "C" : 6,_x000D_ "H" : 10,_x000D_ "F" : 5,_x000D_ "N" : 1_x000D_ }	191.073	61881-20-7	N,N-Diethyl-1,1,2,2,2-pentafluoroethan-1-amine	{_x000D_ "preferred_name" : "N,N-Diethyl-1,1,2,2,2-pentafluoroethan-1-amine"_x000D_ }	UHAAENLNKMZPLX-UHFFFAOYSA-N	CCN(CC)C(F)(F)C(F)(F)F
38000	{_x000D_ "C" : 8,_x000D_ "H" : 2,_x000D_ "F" : 12,_x000D_ "O" : 2_x000D_ }	357.986	261503-40-6	1,1,1,5,5,6,6,7,7,8,8,8-Dodecafluorooctane-2,4-dione	{_x000D_ "preferred_name" : "1,1,1,5,5,6,6,7,7,8,8,8-dodecafluorooctane-2,4-dione"_x000D_ }	WNIYZRDLOGYCIO-UHFFFAOYSA-N	FC(F)(F)C(=O)CC(=O)C(F)(F)C(F)(F)C(F)(F)C(F)(F)F
39000	{_x000D_ "C" : 11,_x000D_ "H" : 9,_x000D_ "F" : 7,_x000D_ "N" : 2,_x000D_ "O" : 3,_x000D_ "S" : 1_x000D_ }	382.022	165618-97-3	2,2,3,3,4,4,4-Heptafluoro-N-[(4-sulfamoylphenyl)methyl]butanamide	{_x000D_ "preferred_name" : "2,2,3,3,4,4,4-Heptafluoro-N-[(4-sulfamoylphenyl)methyl]butanamide"_x000D_ }	VABWMMCIAMBZFP-UHFFFAOYSA-N	NS(=O)(=O)C1=CC=C(CNC(=O)C(F)(F)C(F)(F)C(F)(F)F)C=C1
40000	{_x000D_ "C" : 22,_x000D_ "H" : 14,_x000D_ "F" : 7,_x000D_ "N" : 1,_x000D_ "O" : 1_x000D_ }	441.096	748785-00-4	N-[5-(Heptafluoropropyl)[1,1'-biphenyl]-2-yl]benzamide	{_x000D_ "preferred_name" : "N-[5-(Heptafluoropropyl)[1,1'-biphenyl]-2-yl]benzamide"_x000D_ }	OXEFQYACCKRTBE-UHFFFAOYSA-N	FC(F)(F)C(F)(F)C(F)(F)C1=CC=C(NC(=O)C2=CC=CC=C2)C(=C1)C1=CC=CC=C1
41000	{_x000D_ "C" : 27,_x000D_ "H" : 14,_x000D_ "Br" : 1,_x000D_ "F" : 12,_x000D_ "N" : 3,_x000D_ "O" : 2_x000D_ }	719.008	NOCAS_1027092		{_x000D_ "preferred_name" : "N-[3-[[2-Bromo-4-(1,1,1,2,3,3,4,4,4-nonafluorobutan-2-yl)-6-(trifluoromethyl)phenyl]carbamoyl]phenyl]-3-cyano-N-methylbenzamide"_x000D_ }	KQYACOUIIMETGZ-UHFFFAOYNA-N	CN(C(=O)C1=CC=CC(=C1)C#N)C1=CC=CC(=C1)C(=O)NC1=C(C=C(C=C1Br)C(F)(C(F)(F)F)C(F)(F)C(F)(F)F)C(F)(F)F
42000	{_x000D_ "C" : 7,_x000D_ "H" : 3,_x000D_ "F" : 11,_x000D_ "O" : 1_x000D_ }	312.001	62949-64-8	(1E)-1,2,3,3,4,4,5,5,6,6,6-Undecafluoro-1-methoxyhex-1-ene	{_x000D_ "preferred_name" : "(1E)-1,2,3,3,4,4,5,5,6,6,6-Undecafluoro-1-methoxyhex-1-ene"_x000D_ }	AXAYXKXNUQHQFZ-IHWYPQMZSA-N	CO\C(F)=C(/F)C(F)(F)C(F)(F)C(F)(F)C(F)(F)F
43000	{_x000D_ "C" : 9,_x000D_ "H" : 9,_x000D_ "F" : 7,_x000D_ "O" : 4_x000D_ }	314.039	244022-64-8	(4,4,5,5,6,6,6-Heptafluorohexyl)propanedioic acid	{_x000D_ "preferred_name" : "2-(4,4,5,5,6,6,6-heptafluorohexyl)propanedioic Acid"_x000D_ }	CGCPPBXAEGMASM-UHFFFAOYSA-N	OC(=O)C(CCCC(F)(F)C(F)(F)C(F)(F)F)C(O)=O
44000	{_x000D_ "C" : 6,_x000D_ "H" : 1,_x000D_ "F" : 11,_x000D_ "O" : 3,_x000D_ "S" : 1_x000D_ }	361.947	2106-55-0	1,2,2,3,3,4,4,5,5,6,6-Undecafluorocyclohexane-1-sulfonic acid	{_x000D_ "preferred_name" : "Perfluorocyclohexane sulfonic acid"_x000D_ }	VFOJXEHRTNGBDB-UHFFFAOYSA-N	OS(=O)(=O)C1(F)C(F)(F)C(F)(F)C(F)(F)C(F)(F)C1(F)F
45000	{_x000D_ "C" : 11,_x000D_ "H" : 10,_x000D_ "F" : 13,_x000D_ "N" : 1,_x000D_ "S" : 1_x000D_ }	435.033	61906-64-7	N,N-Diethyl-2,2,3,3,4,4,5,5,6,6,7,7,7-tridecafluoroheptanethioamide	{_x000D_ "preferred_name" : "N,N-Diethyl-2,2,3,3,4,4,5,5,6,6,7,7,7-tridecafluoroheptanethioamide"_x000D_ }	NFJYTNNFKCXFIK-UHFFFAOYSA-N	CCN(CC)C(=S)C(F)(F)C(F)(F)C(F)(F)C(F)(F)C(F)(F)C(F)(F)F
46000	{_x000D_ "C" : 32,_x000D_ "H" : 46,_x000D_ "F" : 18,_x000D_ "N" : 2,_x000D_ "O" : 8,_x000D_ "S" : 2_x000D_ }	992.241	890406-75-4		{_x000D_ "preferred_name" : "Bis(2-(methyl((nonafluorobutyl)sulfonyl)amino)ethyl) octadecanedioate"_x000D_ }	KUZVUUXPCLVPLE-UHFFFAOYSA-N	CN(CCOC(=O)CCCCCCCCCCCCCCCCC(=O)OCCN(C)S(=O)(=O)C(F)(F)C(F)(F)C(F)(F)C(F)(F)F)S(=O)(=O)C(F)(F)C(F)(F)C(F)(F)C(F)(F)F
47000	{_x000D_ "C" : 4,_x000D_ "F" : 10,_x000D_ "N" : 2,_x000D_ "S" : 4_x000D_ }	393.878	87985-88-4	5,6-Bis(pentafluoroethyl)-1,2,3,4,5,6-tetrathiadiazinane	{_x000D_ "preferred_name" : "5,6-Bis(pentafluoroethyl)-1,2,3,4,5,6-tetrathiadiazinane"_x000D_ }	RLWPLULZZPRVLU-UHFFFAOYSA-N	FC(F)(F)C(F)(F)N1SSSSN1C(F)(F)C(F)(F)F
48000	{_x000D_ "C" : 4,_x000D_ "H" : 2,_x000D_ "F" : 6,_x000D_ "O" : 1_x000D_ }	180.001	31898-68-7	2,2-Bis(trifluoromethyl)oxirane	{_x000D_ "preferred_name" : "2,2-Bis(trifluoromethyl)oxirane"_x000D_ }	NYZSKEULTVZUAW-UHFFFAOYSA-N	FC(F)(F)C1(CO1)C(F)(F)F
49000	{_x000D_ "C" : 15,_x000D_ "H" : 12,_x000D_ "F" : 22,_x000D_ "N" : 1_x000D_ }	624.062	NOCAS_1035408		{_x000D_ "preferred_name" : "N,N,N-Trimethyl-(10-(difluoromethyl)perfluorodecyl)methanaminium"_x000D_ }	UGBLRKWXJPTLIO-UHFFFAOYSA-N	C[N+](C)(C)CC(F)(F)C(F)(F)C(F)(F)C(F)(F)C(F)(F)C(F)(F)C(F)(F)C(F)(F)C(F)(F)C(F)(F)C(F)F
50000	{_x000D_ "C" : 34,_x000D_ "H" : 49,_x000D_ "F" : 5,_x000D_ "O" : 3,_x000D_ "S" : 1_x000D_ }	632.332	875573-69-6	3-Hydroxy-7-{9-[(4,4,5,5,5-pentafluoropentyl)sulfanyl]nonyl}estra-1,3,5(10)-trien-17beta-yl acetate (incorrect configuration definition!)	{_x000D_ "preferred_name" : "(7a,17b)-7-(9-((4,4,5,5,5-Pentafluoropentyl)thio)nonyl)-estra-1,3,5(10)-triene-3,17-diol 17-acetate"_x000D_ }	NNWTWRVZCKFESO-YVAHLQCFSA-N	CC(=O)O[C@H]1CC[C@H]2[C@@H]3[C@H](CCCCCCCCCSCCCC(F)(F)C(F)(F)F)CC4=C(C=CC(O)=C4)[C@H]3CC[C@]12C
51000	{_x000D_ "C" : 8,_x000D_ "H" : 8,_x000D_ "F" : 7,_x000D_ "N" : 1,_x000D_ "O" : 3_x000D_ }	299.039	880353-20-8	N-(2,2,3,3,4,4,4-Heptafluorobutanoyl)-2-methylalanine	{_x000D_ "preferred_name" : "N-(2,2,3,3,4,4,4-Heptafluorobutanoyl)-2-methylalanine"_x000D_ }	GLLTUKTVAHGIDJ-UHFFFAOYSA-N	CC(C)(NC(=O)C(F)(F)C(F)(F)C(F)(F)F)C(O)=O
52000	{_x000D_ "C" : 18,_x000D_ "H" : 12,_x000D_ "F" : 7,_x000D_ "N" : 1,_x000D_ "O" : 2,_x000D_ "S" : 1_x000D_ }	439.048	82422-25-1	S-Benzyl 2-(2,2,3,3,4,4,4-heptafluorobutanamido)benzene-1-carbothioate	{_x000D_ "preferred_name" : "Thiobenzyl N-heptafluorobutyrylanthranilate"_x000D_ }	QQIQOXWHMJDAHF-UHFFFAOYSA-N	FC(F)(F)C(F)(F)C(F)(F)C(=O)NC1=CC=CC=C1C(=O)SCC1=CC=CC=C1
53000	{_x000D_ "C" : 14,_x000D_ "H" : 1,_x000D_ "F" : 29,_x000D_ "O" : 4,_x000D_ "S" : 1_x000D_ }	815.913	NOCAS_1034826		{_x000D_ "preferred_name" : "Perfluorotetradecyl hydrogen sulfate"_x000D_ }	YPMJHPUZQBWNQF-UHFFFAOYSA-N	OS(=O)(=O)OC(F)(F)C(F)(F)C(F)(F)C(F)(F)C(F)(F)C(F)(F)C(F)(F)C(F)(F)C(F)(F)C(F)(F)C(F)(F)C(F)(F)C(F)(F)C(F)(F)F
54000	{_x000D_ "C" : 6,_x000D_ "F" : 10,_x000D_ "O" : 1_x000D_ }	277.979	3823-94-7	1,2,3,3,3-Pentafluoro-1-[(1,2,3,3,3-pentafluoroprop-1-en-1-yl)oxy]prop-1-ene	{_x000D_ "preferred_name" : "1,2,3,3,3-Pentafluoro-1-[(1,2,3,3,3-pentafluoroprop-1-en-1-yl)oxy]prop-1-ene"_x000D_ }	CSJWOWRPMBXQLD-UHFFFAOYSA-N	FC(OC(F)=C(F)C(F)(F)F)=C(F)C(F)(F)F
55000	{_x000D_ "C" : 11,_x000D_ "H" : 8,_x000D_ "F" : 12,_x000D_ "O" : 4_x000D_ }	432.023	101832-24-0	1,1,1,9,9,9-Hexafluoro-2,8-dihydroxy-2,8-bis(trifluoromethyl)nonane-4,6-dione	{_x000D_ "preferred_name" : "4,6-Nonanedione, 2,8-bis(trifluoromethyl)-2,8-dihydroxy-1,1,1,9,9,9-hexafluoro-"_x000D_ }	FXKRUMSLBBAAEF-UHFFFAOYSA-N	OC(CC(=O)CC(=O)CC(O)(C(F)(F)F)C(F)(F)F)(C(F)(F)F)C(F)(F)F
56000	{_x000D_ "C" : 11,_x000D_ "H" : 8,_x000D_ "F" : 9,_x000D_ "N" : 1,_x000D_ "O" : 2,_x000D_ "S" : 1_x000D_ }	389.013	68298-07-7	N-Benzyl-1,1,2,2,3,3,4,4,4-nonafluorobutane-1-sulfonamide	{_x000D_ "preferred_name" : "N-(Phenylmethyl)perfluorobutanesulfonamide"_x000D_ }	WZKSJOOHUDPYFG-UHFFFAOYSA-N	FC(F)(F)C(F)(F)C(F)(F)C(F)(F)S(=O)(=O)NCC1=CC=CC=C1
57000	{_x000D_ "C" : 15,_x000D_ "H" : 11,_x000D_ "F" : 13,_x000D_ "N" : 2,_x000D_ "O" : 6_x000D_ }	562.041	58671-32-2	5-(Tridecafluorohexyl)uridine	{_x000D_ "preferred_name" : "5-(Tridecafluorohexyl)uridine"_x000D_ }	KUGJPYIIQHQEJQ-UAKXSSHOSA-N	OC[C@H]1O[C@H]([C@H](O)[C@@H]1O)N1C=C(C(=O)NC1=O)C(F)(F)C(F)(F)C(F)(F)C(F)(F)C(F)(F)C(F)(F)F
58000	{_x000D_ "C" : 12,_x000D_ "H" : 12,_x000D_ "F" : 10,_x000D_ "O" : 2_x000D_ }	378.068	61915-92-2	3,3,4,4,5,5,6,6,7,7-Decafluorooctyl 2-methylprop-2-enoate	{_x000D_ "preferred_name" : "3,3,4,4,5,5,6,6,7,7-Decafluorooctyl 2-methylprop-2-enoate"_x000D_ }	ZLBLHEUUSFNQAN-UHFFFAOYSA-N	CC(=C)C(=O)OCCC(F)(F)C(F)(F)C(F)(F)C(F)(F)C(C)(F)F
59000	{_x000D_ "C" : 37,_x000D_ "H" : 19,_x000D_ "F" : 51,_x000D_ "O" : 7_x000D_ }	1544.03	302911-86-0		{_x000D_ "preferred_name" : "8:2 Fluorotelomer citrate triester"_x000D_ }	FORWMHUYULLNCN-UHFFFAOYSA-N	OC(CC(=O)OCCC(F)(F)C(F)(F)C(F)(F)C(F)(F)C(F)(F)C(F)(F)C(F)(F)C(F)(F)F)(CC(=O)OCCC(F)(F)C(F)(F)C(F)(F)C(F)(F)C(F)(F)C(F)(F)C(F)(F)C(F)(F)F)CC(=O)OCCC(F)(F)C(F)(F)C(F)(F)C(F)(F)C(F)(F)C(F)(F)C(F)(F)C(F)(F)F
60000	{_x000D_ "C" : 15,_x000D_ "H" : 8,_x000D_ "Br" : 2,_x000D_ "F" : 6_x000D_ }	459.89	88964-95-8	1,1'-(1,1,1,3,3,3-Hexafluoropropane-2,2-diyl)bis(4-bromobenzene)	{_x000D_ "preferred_name" : "1,1'-(1,1,1,3,3,3-Hexafluoropropane-2,2-diyl)bis(4-bromobenzene)"_x000D_ }	IDGRJZAJJZGTJZ-UHFFFAOYSA-N	FC(F)(F)C(C1=CC=C(Br)C=C1)(C1=CC=C(Br)C=C1)C(F)(F)F
61000	{_x000D_ "C" : 5,_x000D_ "Br" : 1,_x000D_ "F" : 9,_x000D_ "O" : 2_x000D_ }	341.894	87000-86-0		{_x000D_ "preferred_name" : "2-(2-Bromo-1,1,2,2-tetrafluoroethoxy)-2,3,3,3-tetrafluoropropanoyl fluoride"_x000D_ }	COIQPZUVUUGETI-UHFFFAOYNA-N	FC(=O)C(F)(OC(F)(F)C(F)(F)Br)C(F)(F)F
62000	{_x000D_ "C" : 5,_x000D_ "Cl" : 2,_x000D_ "F" : 6_x000D_ }	243.928	706-79-6	1,2-Dichloro-3,3,4,4,5,5-hexafluorocyclopent-1-ene	{_x000D_ "preferred_name" : "1,2-Dichlorohexafluorocyclopentene"_x000D_ }	ABPBVCKGWWGZDP-UHFFFAOYSA-N	FC1(F)C(Cl)=C(Cl)C(F)(F)C1(F)F
63000	{_x000D_ "C" : 12,_x000D_ "H" : 10,_x000D_ "F" : 16,_x000D_ "O" : 2_x000D_ }	490.043	NOCAS_1026683		{_x000D_ "preferred_name" : "3,3,4,4,5,5,6,6,7,7,8,8,9,9,10,10-Hexadecafluorododecane-1,12-diol"_x000D_ }	CUCYNAXISGIFIS-UHFFFAOYSA-N	OCCC(F)(F)C(F)(F)C(F)(F)C(F)(F)C(F)(F)C(F)(F)C(F)(F)C(F)(F)CCO
64000	{_x000D_ "C" : 9,_x000D_ "H" : 5,_x000D_ "F" : 6,_x000D_ "N" : 1_x000D_ }	241.033	2002-95-1	1,1,1,3,3,3-Hexafluoro-N-phenylpropan-2-imine	{_x000D_ "preferred_name" : "N-[2,2,2-Trifluoro-1-(trifluoromethyl)ethylidene]benzenamine"_x000D_ }	WAOPHCHEIBALCR-UHFFFAOYSA-N	FC(F)(F)C(=NC1=CC=CC=C1)C(F)(F)F
65000	{_x000D_ "C" : 6,_x000D_ "H" : 1,_x000D_ "F" : 9_x000D_ }	243.993	61898-36-0	1,3,3,4,4-Pentafluoro-2-(1,2,2,2-tetrafluoroethyl)cyclobut-1-ene	{_x000D_ "preferred_name" : "1,3,3,4,4-Pentafluoro-2-(1,2,2,2-tetrafluoroethyl)cyclobut-1-ene"_x000D_ }	RHJWLZLXFPHOAX-UHFFFAOYSA-N	FC(C1=C(F)C(F)(F)C1(F)F)C(F)(F)F
66000	{_x000D_ "C" : 13,_x000D_ "H" : 6,_x000D_ "F" : 13,_x000D_ "N" : 1,_x000D_ "O" : 1_x000D_ }	439.024	315237-99-1	2,2,3,3,4,4,5,5,6,6,7,7,7-Tridecafluoro-N-phenylheptanamide	{_x000D_ "preferred_name" : "Heptanamide, 2,2,3,3,4,4,5,5,6,6,7,7,7-tridecafluoro-N-phenyl-"_x000D_ }	KPLDLSBCKNWOPA-UHFFFAOYSA-N	FC(F)(F)C(F)(F)C(F)(F)C(F)(F)C(F)(F)C(F)(F)C(=O)NC1=CC=CC=C1
67000	{_x000D_ "C" : 11,_x000D_ "H" : 10,_x000D_ "F" : 4,_x000D_ "O" : 2_x000D_ }	250.062	14160-54-4		{_x000D_ "preferred_name" : "Ethyl 2,2,3,3-tetrafluoro-3-phenylpropanoate"_x000D_ }	CGZJJVPVIBKJNG-UHFFFAOYSA-N	CCOC(=O)C(F)(F)C(F)(F)C1=CC=CC=C1
68000	{_x000D_ "C" : 20,_x000D_ "H" : 17,_x000D_ "F" : 17,_x000D_ "N" : 2,_x000D_ "O" : 3,_x000D_ "S" : 1_x000D_ }	688.069	220288-28-8	N-[3-(Dimethylamino)propyl]-4-{[1,1,1,4,5,5,5-heptafluoro-3-(1,1,1,2,3,3,3-heptafluoropropan-2-yl)-4-(trifluoromethyl)pent-2-en-2-yl]oxy}benzene-1-sulfonamide	{_x000D_ "preferred_name" : "N-[3-(Dimethylamino)propyl]-4-[[3,4,4,4-tetrafluoro-2-[1,2,2,2-tetrafluoro-1-(trifluoromethyl)ethyl]-1,3-bis(trifluoromethyl)-1-buten-1-yl]oxy]benzenesulfonamide"_x000D_ }	JOJYJDVNGGAGJD-UHFFFAOYSA-N	CN(C)CCCNS(=O)(=O)C1=CC=C(OC(=C(C(F)(C(F)(F)F)C(F)(F)F)C(F)(C(F)(F)F)C(F)(F)F)C(F)(F)F)C=C1
69000	{_x000D_ "C" : 26,_x000D_ "H" : 9,_x000D_ "F" : 46,_x000D_ "O" : 4,_x000D_ "P" : 1_x000D_ }	1289.95	93857-55-7	Bis[3,3,4,4,5,5,6,6,7,7,8,8,9,9,10,10,11,12,12,12-icosafluoro-11-(trifluoromethyl)dodecyl] hydrogen phosphate	{_x000D_ "preferred_name" : "Bis((perfluoro-9-methyldecyl)ethyl) phosphate"_x000D_ }	PIWWVQNNYGQYGW-UHFFFAOYSA-N	OP(=O)(OCCC(F)(F)C(F)(F)C(F)(F)C(F)(F)C(F)(F)C(F)(F)C(F)(F)C(F)(F)C(F)(C(F)(F)F)C(F)(F)F)OCCC(F)(F)C(F)(F)C(F)(F)C(F)(F)C(F)(F)C(F)(F)C(F)(F)C(F)(F)C(F)(C(F)(F)F)C(F)(F)F
70000	{_x000D_ "C" : 7,_x000D_ "H" : 1,_x000D_ "Cl" : 2,_x000D_ "F" : 5,_x000D_ "N" : 4_x000D_ }	305.95	53338-41-3	5,6-Dichloro-2-(pentafluoroethyl)-1H-imidazo[4,5-b]pyrazine	{_x000D_ "preferred_name" : "5,6-Dichloro-2-(pentafluoroethyl)-1H-imidazo[4,5-b]pyrazine"_x000D_ }	NZQSHTFYTKYMFC-UHFFFAOYSA-N	FC(F)(F)C(F)(F)C1=NC2=C(N1)N=C(Cl)C(Cl)=N2
71000	{_x000D_ "C" : 9,_x000D_ "H" : 13,_x000D_ "F" : 6,_x000D_ "N" : 1,_x000D_ "O" : 2_x000D_ }	281.085	NOCAS_1036198		{_x000D_ "preferred_name" : "2â€�[(3,4,4,5,5,5â€�Hexafluoropentyl)dimethylazaniumyl]acetate"_x000D_ }	DQLZALYEQOMXEM-UHFFFAOYNA-N	C[N+](C)(CCC(F)C(F)(F)C(F)(F)F)CC([O-])=O
72000	{_x000D_ "C" : 3,_x000D_ "F" : 6,_x000D_ "O" : 3,_x000D_ "S" : 1_x000D_ }	229.947	754-41-6	2,3,3,3-Tetrafluoro-2-(fluorosulfonyl)propanoyl fluoride	{_x000D_ "preferred_name" : "2,3,3,3-Tetrafluoro-2-(fluorosulfonyl)propanoyl fluoride"_x000D_ }	GNXIPZJHEFTGNR-UHFFFAOYSA-N	FC(=O)C(F)(C(F)(F)F)S(F)(=O)=O
73000	{_x000D_ "C" : 15,_x000D_ "H" : 14,_x000D_ "F" : 20,_x000D_ "N" : 1_x000D_ }	588.081	NOCAS_1035369		{_x000D_ "preferred_name" : "N-Ethyl-N,N-dimethyl-(9-(difluoromethyl)perfluorononyl)methan-1-aminium"_x000D_ }	XZCDRIJWVICIDK-UHFFFAOYSA-N	CC[N+](C)(C)CC(F)(F)C(F)(F)C(F)(F)C(F)(F)C(F)(F)C(F)(F)C(F)(F)C(F)(F)C(F)(F)C(F)F
74000	{_x000D_ "C" : 12,_x000D_ "H" : 9,_x000D_ "F" : 9,_x000D_ "N" : 2,_x000D_ "O" : 3,_x000D_ "S" : 1_x000D_ }	432.019	165618-98-4	2,2,3,3,4,4,5,5,5-Nonafluoro-N-[(4-sulfamoylphenyl)methyl]pentanamide	{_x000D_ "preferred_name" : "2,2,3,3,4,4,5,5,5-Nonafluoro-N-[(4-sulfamoylphenyl)methyl]pentanamide"_x000D_ }	GAVHLPDPYHDYNF-UHFFFAOYSA-N	NS(=O)(=O)C1=CC=C(CNC(=O)C(F)(F)C(F)(F)C(F)(F)C(F)(F)F)C=C1
75000	{_x000D_ "C" : 7,_x000D_ "H" : 7,_x000D_ "F" : 7,_x000D_ "O" : 4_x000D_ }	288.023	89148-14-1	Methyl 4,4,5,5,6,6,6-heptafluoro-3,3-dihydroxyhexanoate	{_x000D_ "preferred_name" : "Methyl 4,4,5,5,6,6,6-heptafluoro-3,3-dihydroxyhexanoate"_x000D_ }	IFAMVJAXTIDDSN-UHFFFAOYSA-N	COC(=O)CC(O)(O)C(F)(F)C(F)(F)C(F)(F)F
76000	{_x000D_ "C" : 14,_x000D_ "H" : 17,_x000D_ "F" : 17,_x000D_ "N" : 4,_x000D_ "O" : 3,_x000D_ "S" : 1_x000D_ }	644.075	NOCAS_880546	N~1~-(2-Aminoethyl)-N~2~-(2-{[(1,1,2,2,3,3,4,4,5,5,6,6,7,7,8,8,8-heptadecafluorooctane-1-sulfonyl)oxy]amino}ethyl)ethane-1,2-diamine	{_x000D_ "preferred_name" : "N1-(2-Aminoethyl)-N2-(2-{[(1,1,2,2,3,3,4,4,5,5,6,6,7,7,8,8,8-heptadecafluorooctane-1-sulfonyl)oxy]amino}ethyl)ethane-1,2-diamine"_x000D_ }	YVJBLTNWJHPGPZ-UHFFFAOYSA-N	NCCNCCNCCNOS(=O)(=O)C(F)(F)C(F)(F)C(F)(F)C(F)(F)C(F)(F)C(F)(F)C(F)(F)C(F)(F)F
77000	{_x000D_ "C" : 8,_x000D_ "H" : 10,_x000D_ "F" : 6,_x000D_ "O" : 2,_x000D_ "Si" : 1_x000D_ }	280.035	88237-30-3	4,4-Bis(trifluoromethyl)-3-(trimethylsilyl)oxetan-2-one	{_x000D_ "preferred_name" : "4,4-Bis(trifluoromethyl)-3-(trimethylsilyl)oxetan-2-one"_x000D_ }	YDGOFMGSUHTOED-UHFFFAOYSA-N	C[Si](C)(C)C1C(=O)OC1(C(F)(F)F)C(F)(F)F
78000	{_x000D_ "C" : 8,_x000D_ "F" : 16,_x000D_ "O" : 1_x000D_ }	415.969	74948-35-9		{_x000D_ "preferred_name" : "Perfluoro-(2-n-propyl)pyran"_x000D_ }	HZHNYZISHXIGSE-UHFFFAOYNA-N	FC(F)(F)C(F)(C(F)(F)F)C1(F)OC(F)(F)C(F)(F)C(F)(F)C1(F)F
79000	{_x000D_ "C" : 18,_x000D_ "H" : 22,_x000D_ "F" : 15,_x000D_ "N" : 1,_x000D_ "O" : 6_x000D_ }	633.121	89932-71-8		{_x000D_ "preferred_name" : "N-(14-Hydroxy-3,6,9,12-tetraoxatetradec-1-yl)perfluorooctanamide"_x000D_ }	OWGDBHKKFTYMPA-UHFFFAOYSA-N	OCCOCCOCCOCCOCCNC(=O)C(F)(F)C(F)(F)C(F)(F)C(F)(F)C(F)(F)C(F)(F)C(F)(F)F
80000	{_x000D_ "C" : 10,_x000D_ "H" : 11,_x000D_ "F" : 5,_x000D_ "O" : 1_x000D_ }	242.073	95540-96-8		{_x000D_ "preferred_name" : "1-(3,3,4,4,4-Pentafluorobut-1-yn-1-yl)cyclohexan-1-ol"_x000D_ }	FFIWNPIMUKNBOI-UHFFFAOYSA-N	OC1(CCCCC1)C#CC(F)(F)C(F)(F)F
81000	{_x000D_ "C" : 13,_x000D_ "Br" : 1,_x000D_ "F" : 27,_x000D_ "O" : 4_x000D_ }	811.855	1482416-51-2	1-Bromo-1,1,2,2,4,5,5,7,8,8,10,11,11,13,13,14,14,14-octadecafluoro-4,7,10-tris(trifluoromethyl)-3,6,9,12-tetraoxatetradecane	{_x000D_ "preferred_name" : "1-Bromo-1,1,2,2,4,5,5,7,8,8,10,11,11,13,13,14,14,14-octadecafluoro-4,7,10-tris(trifluoromethyl)-3,6,9,12-tetraoxatetradecane"_x000D_ }	IWTUOKVDRWNISV-UHFFFAOYSA-N	FC(F)(F)C(F)(F)OC(F)(F)C(F)(OC(F)(F)C(F)(OC(F)(F)C(F)(OC(F)(F)C(F)(F)Br)C(F)(F)F)C(F)(F)F)C(F)(F)F
82000	{_x000D_ "C" : 10,_x000D_ "H" : 3,_x000D_ "Br" : 2,_x000D_ "F" : 7,_x000D_ "O" : 1_x000D_ }	429.844	79851-20-0	1-(3,5-Dibromophenyl)-2,2,3,3,4,4,4-heptafluorobutan-1-one	{_x000D_ "preferred_name" : "1-(3,5-Dibromophenyl)-2,2,3,3,4,4,4-heptafluorobutan-1-one"_x000D_ }	WYVCRFJVDBZRMR-UHFFFAOYSA-N	FC(F)(F)C(F)(F)C(F)(F)C(=O)C1=CC(Br)=CC(Br)=C1
83000	{_x000D_ "C" : 5,_x000D_ "H" : 1,_x000D_ "F" : 9_x000D_ }	231.993	22692-37-1	1,1,1,4,4,4-Hexafluoro-2-(trifluoromethyl)but-2-ene	{_x000D_ "preferred_name" : "3H-Perfluoro-2-butene"_x000D_ }	ZBKIRWGFFLBFDX-UHFFFAOYSA-N	FC(F)(F)C=C(C(F)(F)F)C(F)(F)F
84000	{_x000D_ "C" : 14,_x000D_ "H" : 6,_x000D_ "F" : 25,_x000D_ "N" : 1_x000D_ }	663.01	81313-57-7		{_x000D_ "preferred_name" : "3,3,4,4,5,5,6,6,7,7,8,8,9,9,10,10,11,11,12,12,13,13,14,14,14-Pentacosafluorotetradecan-1-amine"_x000D_ }	YFJNJIBZJKDJEA-UHFFFAOYSA-N	NCCC(F)(F)C(F)(F)C(F)(F)C(F)(F)C(F)(F)C(F)(F)C(F)(F)C(F)(F)C(F)(F)C(F)(F)C(F)(F)C(F)(F)F
85000	{_x000D_ "C" : 11,_x000D_ "H" : 5,_x000D_ "F" : 9,_x000D_ "O" : 4,_x000D_ "S" : 1_x000D_ }	403.976	88489-83-2	3-[1,1,1,3,3,3-Hexafluoro-2-(trifluoromethyl)propane-2-sulfonyl]benzoic acid	{_x000D_ "preferred_name" : "3-[1,1,1,3,3,3-Hexafluoro-2-(trifluoromethyl)propane-2-sulfonyl]benzoic acid"_x000D_ }	MSGZGBQJGLMIAC-UHFFFAOYSA-N	OC(=O)C1=CC(=CC=C1)S(=O)(=O)C(C(F)(F)F)(C(F)(F)F)C(F)(F)F
86000	{_x000D_ "C" : 16,_x000D_ "H" : 11,_x000D_ "Cl" : 2,_x000D_ "F" : 23,_x000D_ "O" : 4,_x000D_ "Si" : 1_x000D_ }	801.944	122734-47-8		{_x000D_ "preferred_name" : "6,9,12,15-Tetraoxa-2-silaoctadecane, 2,2-dichloro-8,10,10,11,13,13,14,16,16,17,17,18,18,18-tetradecafluoro-8,11,14-tris(trifluoromethyl)-"_x000D_ }	JXGZLJRHLHUJEH-UHFFFAOYNA-N	C[Si](Cl)(Cl)CCCOCC(F)(OC(F)(F)C(F)(OC(F)(F)C(F)(OC(F)(F)C(F)(F)C(F)(F)F)C(F)(F)F)C(F)(F)F)C(F)(F)F
87000	{_x000D_ "C" : 7,_x000D_ "H" : 3,_x000D_ "F" : 13,_x000D_ "O" : 3,_x000D_ "S" : 1_x000D_ }	413.96	66959-14-6	2,2,3,3-Tetrafluoropropyl nonafluorobutane-1-sulfonate	{_x000D_ "preferred_name" : "2,2,3,3-Tetrafluoropropyl nonafluorobutane-1-sulfonate"_x000D_ }	ATMKLIOVAVUSDM-UHFFFAOYSA-N	FC(F)C(F)(F)COS(=O)(=O)C(F)(F)C(F)(F)C(F)(F)C(F)(F)F
88000	{_x000D_ "C" : 16,_x000D_ "H" : 9,_x000D_ "F" : 17,_x000D_ "N" : 2,_x000D_ "O" : 1_x000D_ }	568.044	NOCAS_1026734		{_x000D_ "preferred_name" : "5-(1,2,3,3,4,4,5,5,6,6,7,7,8,8,9,9,9-Heptadecafluoronon-1-enoxy)-4-methylbenzene-1,3-diamine"_x000D_ }	KMZSFMWKWRYADP-UHFFFAOYSA-N	CC1=C(N)C=C(N)C=C1OC(F)=C(F)C(F)(F)C(F)(F)C(F)(F)C(F)(F)C(F)(F)C(F)(F)C(F)(F)F
89000	{_x000D_ "C" : 4,_x000D_ "H" : 5,_x000D_ "F" : 5,_x000D_ "O" : 2,_x000D_ "S" : 1_x000D_ }	211.993	NOCAS_1034746		{_x000D_ "preferred_name" : "2:2 Fluorotelomer sulfinate"_x000D_ }	JNGSBGMFYFGSHL-UHFFFAOYNA-N	OS(=O)CCC(F)(F)C(F)(F)F
90000	{_x000D_ "C" : 3,_x000D_ "Cl" : 2,_x000D_ "F" : 4,_x000D_ "O" : 1_x000D_ }	197.926	24503-62-6	3-Chloro-2,2,3,3-tetrafluoropropanoyl chloride	{_x000D_ "preferred_name" : "3-chloro-2,2,3,3-tetrafluoropropanoyl chloride"_x000D_ }	UTCWESKNHLBRDD-UHFFFAOYSA-N	FC(F)(Cl)C(F)(F)C(Cl)=O
91000	{_x000D_ "C" : 5,_x000D_ "H" : 3,_x000D_ "F" : 7,_x000D_ "O" : 2,_x000D_ "S" : 1_x000D_ }	259.974	NOCAS_1026813		{_x000D_ "preferred_name" : "2,2,4,5-Tetrafluoro-4-(trifluoromethyl)thiolane 1,1-dioxide"_x000D_ }	CPAQWASFKXPBFE-UHFFFAOYNA-N	FC1C(F)(CC(F)(F)S1(=O)=O)C(F)(F)F
92000	{_x000D_ "C" : 9,_x000D_ "H" : 9,_x000D_ "F" : 6,_x000D_ "N" : 3,_x000D_ "O" : 4_x000D_ }	337.05	104290-39-3	1-[(1,1,1,3,3,3-Hexafluoropropan-2-yl)oxy]-3-(2-nitro-1H-imidazol-1-yl)propan-2-ol	{_x000D_ "preferred_name" : "1-[(1,1,1,3,3,3-Hexafluoropropan-2-yl)oxy]-3-(2-nitro-1H-imidazol-1-yl)propan-2-ol"_x000D_ }	RWMNREHJLVXWRN-UHFFFAOYSA-N	OC(COC(C(F)(F)F)C(F)(F)F)CN1C=CN=C1N(=O)=O
93000	{_x000D_ "C" : 6,_x000D_ "H" : 7,_x000D_ "F" : 5,_x000D_ "O" : 1,_x000D_ "S" : 1_x000D_ }	222.014	62243-63-4	S-Propan-2-yl pentafluoropropanethioate	{_x000D_ "preferred_name" : "S-Propan-2-yl pentafluoropropanethioate"_x000D_ }	AXLMTIJVMVYITC-UHFFFAOYSA-N	CC(C)SC(=O)C(F)(F)C(F)(F)F
94000	{_x000D_ "C" : 10,_x000D_ "H" : 12,_x000D_ "F" : 9,_x000D_ "I" : 1,_x000D_ "O" : 1_x000D_ }	445.979	116486-78-3	7,7,8,8,9,9,10,10,10-Nonafluoro-5-iododecan-1-ol	{_x000D_ "preferred_name" : "1-Decanol, 7,7,8,8,9,9,10,10,10-nonafluoro-5-iodo-"_x000D_ }	WAKUXSKQHJFZNX-UHFFFAOYSA-N	OCCCCC(I)CC(F)(F)C(F)(F)C(F)(F)C(F)(F)F
95000	{_x000D_ "C" : 8,_x000D_ "F" : 18_x000D_ }	437.971	153273-32-6	1,1,1,2,2,3,3,4,4,5,5,6,7,7,7-Pentadecafluoro-6-(trifluoromethyl)heptane	{_x000D_ "preferred_name" : "Perfluoro-2-methylheptane"_x000D_ }	CTUHKFIIVLKIOR-UHFFFAOYSA-N	FC(F)(F)C(F)(F)C(F)(F)C(F)(F)C(F)(F)C(F)(C(F)(F)F)C(F)(F)F
96000	{_x000D_ "C" : 16,_x000D_ "H" : 1,_x000D_ "F" : 33,_x000D_ "O" : 3,_x000D_ "S" : 1_x000D_ }	899.912	81735-29-7	Tritriacontafluorohexadecane-1-sulfonic acid	{_x000D_ "preferred_name" : "Perfluorohexadecanesulfonic acid"_x000D_ }	QFAIDPCBDQJRJD-UHFFFAOYSA-N	OS(=O)(=O)C(F)(F)C(F)(F)C(F)(F)C(F)(F)C(F)(F)C(F)(F)C(F)(F)C(F)(F)C(F)(F)C(F)(F)C(F)(F)C(F)(F)C(F)(F)C(F)(F)C(F)(F)C(F)(F)F
97000	{_x000D_ "C" : 12,_x000D_ "H" : 11,_x000D_ "F" : 17,_x000D_ "N" : 1,_x000D_ "O" : 6,_x000D_ "P" : 1,_x000D_ "S" : 1_x000D_ }	650.977	3820-83-5	2-[Ethyl(1,1,2,2,3,3,4,4,5,5,6,6,7,7,8,8,8-heptadecafluorooctane-1-sulfonyl)amino]ethyl dihydrogen phosphate	{_x000D_ "preferred_name" : "N-Ethyl-N-[2-(phosphonooxy)ethyl]perfluorooctanesulfonamide"_x000D_ }	JRSUJBJSUYPODE-UHFFFAOYSA-N	CCN(CCOP(O)(O)=O)S(=O)(=O)C(F)(F)C(F)(F)C(F)(F)C(F)(F)C(F)(F)C(F)(F)C(F)(F)C(F)(F)F
98000	{_x000D_ "C" : 10,_x000D_ "F" : 19,_x000D_ "N" : 1_x000D_ }	494.973	86714-33-2		{_x000D_ "preferred_name" : "Perfluoro-N-methyl-decahydroquinoline"_x000D_ }	SCPDYEAXXZZBIC-UHFFFAOYNA-N	FC(F)(F)N1C(F)(F)C(F)(F)C(F)(F)C2(F)C(F)(F)C(F)(F)C(F)(F)C(F)(F)C12F
99000	{_x000D_ "C" : 10,_x000D_ "H" : 8,_x000D_ "F" : 4,_x000D_ "N" : 2_x000D_ }	232.062	42379-52-2	2-Methyl-1-(1,1,2,2-tetrafluoroethyl)-1H-benzimidazole	{_x000D_ "preferred_name" : "2-methyl-1-(1,1,2,2-tetrafluoroethyl)benzimidazole"_x000D_ }	FETWCNBXEUOTMI-UHFFFAOYSA-N	CC1=NC2=CC=CC=C2N1C(F)(F)C(F)F
100000	{_x000D_ "C" : 10,_x000D_ "H" : 6,_x000D_ "F" : 15,_x000D_ "I" : 1_x000D_ }	537.927	49676-71-3	1,1,1,2,2,3,3,4,4,5,5,6,6,8,8-Pentadecafluoro-10-iododecane	{_x000D_ "preferred_name" : "1,1,1,2,2,3,3,4,4,5,5,6,6,8,8-Pentadecafluoro-10-iododecane"_x000D_ }	MVOSMHMFUFQGRI-UHFFFAOYSA-N	FC(F)(F)C(F)(F)C(F)(F)C(F)(F)C(F)(F)C(F)(F)CC(F)(F)CCI
101000	{_x000D_ "C" : 7,_x000D_ "H" : 3,_x000D_ "F" : 11,_x000D_ "O" : 2_x000D_ }	327.996	889944-77-8	3,3,4,4,5,5,6,6,7,7,7-Undecafluoroheptanoic acid	{_x000D_ "preferred_name" : "5:2 Fluorotelomer carboxylic acid"_x000D_ }	KDHKNZMUAYFSHV-UHFFFAOYSA-N	OC(=O)CC(F)(F)C(F)(F)C(F)(F)C(F)(F)C(F)(F)F
102000	{_x000D_ "C" : 6,_x000D_ "Cl" : 2,_x000D_ "F" : 8,_x000D_ "O" : 4_x000D_ }	357.905	422312-38-7		{_x000D_ "preferred_name" : "Bis(2-chloro-2,3,3,3-tetrafluoro-1-oxopropyl)peroxide"_x000D_ }	MFRYGNYAVOUOLY-UHFFFAOYSA-N	FC(F)(F)C(F)(Cl)C(=O)OOC(=O)C(F)(Cl)C(F)(F)F
103000	{_x000D_ "C" : 4,_x000D_ "H" : 1,_x000D_ "F" : 6,_x000D_ "N" : 1_x000D_ }	177.001	382-17-2	3,3,3-Trifluoro-2-(trifluoromethyl)propanenitrile	{_x000D_ "preferred_name" : "3,3,3-Trifluoro-2-(trifluoromethyl)propanenitrile"_x000D_ }	IANDTBRACVZUHY-UHFFFAOYSA-N	FC(F)(F)C(C#N)C(F)(F)F
104000	{_x000D_ "C" : 8,_x000D_ "F" : 17,_x000D_ "N" : 1_x000D_ }	432.976	NOCAS_1026704		{_x000D_ "preferred_name" : "(1Z)-2,2,3,3,4,4,4-heptafluoro-N-(1,1,2,2,3,3,4,4,4-nonafluorobutyl)butanimidoyl fluoride"_x000D_ }	DVQXCHAOWHNHSQ-CYPCERQJSA-N	F\C(=N/C(F)(F)C(F)(F)C(F)(F)C(F)(F)F)C(F)(F)C(F)(F)C(F)(F)F
105000	{_x000D_ "C" : 14,_x000D_ "H" : 9,_x000D_ "F" : 5,_x000D_ "N" : 2,_x000D_ "O" : 2_x000D_ }	332.058	62315-15-5	N-[4-(Pentafluoroethoxy)phenyl]pyridine-4-carboxamide	{_x000D_ "preferred_name" : "N-[4-(Pentafluoroethoxy)phenyl]pyridine-4-carboxamide"_x000D_ }	QHNJYSNKBFEDPQ-UHFFFAOYSA-N	FC(F)(F)C(F)(F)OC1=CC=C(NC(=O)C2=CC=NC=C2)C=C1
106000	{_x000D_ "C" : 7,_x000D_ "H" : 7,_x000D_ "F" : 9,_x000D_ "O" : 1,_x000D_ "S" : 1_x000D_ }	310.007	357604-65-0	1,1,1,2,2,3,3,4,4-Nonafluoro-6-(methanesulfinyl)hexane	{_x000D_ "preferred_name" : "1,1,1,2,2,3,3,4,4-Nonafluoro-6-(methanesulfinyl)hexane"_x000D_ }	WJDLEZALBASYOV-UHFFFAOYSA-N	CS(=O)CCC(F)(F)C(F)(F)C(F)(F)C(F)(F)F
107000	{_x000D_ "C" : 14,_x000D_ "H" : 9,_x000D_ "F" : 22,_x000D_ "O" : 4,_x000D_ "P" : 1_x000D_ }	689.989	1158182-59-2	3,3,4,4,5,5,6,6,6-Nonafluorohexyl 3,3,4,4,5,5,6,6,7,7,8,8,8-tridecafluorooctyl hydrogen phosphate	{_x000D_ "preferred_name" : "3,3,4,4,5,5,6,6,6-Nonafluorohexyl 3,3,4,4,5,5,6,6,7,7,8,8,8-tridecafluorooctyl hydrogen phosphate"_x000D_ }	RTWBXVKDNXSYBW-UHFFFAOYSA-N	OP(=O)(OCCC(F)(F)C(F)(F)C(F)(F)C(F)(F)F)OCCC(F)(F)C(F)(F)C(F)(F)C(F)(F)C(F)(F)C(F)(F)F
108000	{_x000D_ "C" : 12,_x000D_ "H" : 14,_x000D_ "F" : 11,_x000D_ "I" : 1_x000D_ }	493.996	1980063-53-3	1,1,1,2,2,3,3,4,4,5,5-Undecafluoro-7-iodododecane	{_x000D_ "preferred_name" : "1,1,1,2,2,3,3,4,4,5,5-undecafluoro-7-iodododecane"_x000D_ }	UOTHFHKVZHSSCN-UHFFFAOYSA-N	CCCCCC(I)CC(F)(F)C(F)(F)C(F)(F)C(F)(F)C(F)(F)F
109000	{_x000D_ "C" : 25,_x000D_ "H" : 21,_x000D_ "F" : 29,_x000D_ "N" : 2,_x000D_ "O" : 3,_x000D_ "S" : 1_x000D_ }	980.081	NOCAS_1035990		{_x000D_ "preferred_name" : "3â€�{[3â€�(Dimethylamino)propyl]carbamoyl}â€�2â€�[2-(perfluorotetradecyl)ethylsulfanyl]propanoic acid"_x000D_ }	GVTXLPXYERSICB-UHFFFAOYNA-N	CN(C)CCCNC(=O)CC(SCCC(F)(F)C(F)(F)C(F)(F)C(F)(F)C(F)(F)C(F)(F)C(F)(F)C(F)(F)C(F)(F)C(F)(F)C(F)(F)C(F)(F)C(F)(F)C(F)(F)F)C(O)=O
110000	{_x000D_ "C" : 10,_x000D_ "H" : 12,_x000D_ "F" : 9,_x000D_ "I" : 1_x000D_ }	429.984	1464148-69-3	1,1,1,2,2,3,3,4,4-Nonafluoro-6-iodo-7,7-dimethyloctane	{_x000D_ "preferred_name" : "1,1,1,2,2,3,3,4,4-Nonafluoro-6-iodo-7,7-dimethyloctane"_x000D_ }	RZXNATDVPGMVHV-UHFFFAOYSA-N	CC(C)(C)C(I)CC(F)(F)C(F)(F)C(F)(F)C(F)(F)F
111000	{_x000D_ "C" : 15,_x000D_ "H" : 11,_x000D_ "Cl" : 1,_x000D_ "F" : 4,_x000D_ "N" : 4,_x000D_ "O" : 2_x000D_ }	390.051	327972-10-1		{_x000D_ "preferred_name" : "4-[(2-Chloro-4-nitrophenyl)diazenyl]-N-(2,2,3,3-tetrafluoropropyl)aniline"_x000D_ }	HAZTYTWCSBOGJI-UHFFFAOYSA-N	[O-][N+](=O)C1=CC(Cl)=C(C=C1)N=NC1=CC=C(NCC(F)(F)C(F)F)C=C1
112000	{_x000D_ "C" : 3,_x000D_ "H" : 2,_x000D_ "F" : 4_x000D_ }	114.009	754-12-1	2,3,3,3-Tetrafluoroprop-1-ene	{_x000D_ "preferred_name" : "2,3,3,3-Tetrafluoropropene"_x000D_ }	FXRLMCRCYDHQFW-UHFFFAOYSA-N	FC(=C)C(F)(F)F
113000	{_x000D_ "C" : 9,_x000D_ "H" : 9,_x000D_ "F" : 7,_x000D_ "O" : 3_x000D_ }	298.044	189237-57-8	Ethyl 2-acetyl-3,3,4,4,5,5,5-heptafluoropentanoate	{_x000D_ "preferred_name" : "Ethyl 2-acetyl-3,3,4,4,5,5,5-heptafluoropentanoate"_x000D_ }	MVIFGNOCDBZRPJ-UHFFFAOYSA-N	CCOC(=O)C(C(C)=O)C(F)(F)C(F)(F)C(F)(F)F
114000	{_x000D_ "C" : 8,_x000D_ "H" : 2,_x000D_ "F" : 13,_x000D_ "I" : 1_x000D_ }	471.899	126681-21-8	(1E)-4,4,5,5,6,6,6-Heptafluoro-1-iodo-3,3-bis(trifluoromethyl)hex-1-ene	{_x000D_ "preferred_name" : "(1E)-4,4,5,5,6,6,6-Heptafluoro-1-iodo-3,3-bis(trifluoromethyl)-1-hexene"_x000D_ }	WSFZYWPCOFAVSE-OWOJBTEDSA-N	FC(F)(F)C(F)(F)C(F)(F)C(\C=C\I)(C(F)(F)F)C(F)(F)F
115000	{_x000D_ "C" : 7,_x000D_ "H" : 7,_x000D_ "F" : 5,_x000D_ "O" : 2_x000D_ }	218.037	17527-31-0	3,3,4,4,4-Pentafluorobutyl prop-2-enoate	{_x000D_ "preferred_name" : "1,1,2,2-Tetrahydroperfluorobutyl acrylate"_x000D_ }	AVVYSSRKCWEPBH-UHFFFAOYSA-N	FC(F)(F)C(F)(F)CCOC(=O)C=C
116000	{_x000D_ "C" : 16,_x000D_ "H" : 7,_x000D_ "Cl" : 1,_x000D_ "F" : 8,_x000D_ "N" : 2_x000D_ }	414.017	NOCAS_1026927		{_x000D_ "preferred_name" : "5-Chloro-6-(4-fluorophenyl)-2-(heptafluoropropyl)-1H-1,3-benzodiazole"_x000D_ }	FESLEGXCSCWJDI-UHFFFAOYSA-N	FC1=CC=C(C=C1)C1=CC2=C(NC(=N2)C(F)(F)C(F)(F)C(F)(F)F)C=C1Cl
117000	{_x000D_ "C" : 10,_x000D_ "H" : 7,_x000D_ "F" : 7_x000D_ }	260.044	51114-10-4	1-(1,1,1,2,3,3,3-Heptafluoropropan-2-yl)-2-methylbenzene	{_x000D_ "preferred_name" : "1-(1,1,1,2,3,3,3-Heptafluoropropan-2-yl)-2-methylbenzene"_x000D_ }	VSGMOFFVOMMCGS-UHFFFAOYSA-N	CC1=CC=CC=C1C(F)(C(F)(F)F)C(F)(F)F
118000	{_x000D_ "C" : 13,_x000D_ "H" : 9,_x000D_ "F" : 9,_x000D_ "N" : 2,_x000D_ "O" : 5_x000D_ }	444.037	138528-18-4	1,3-Dinitro-5-{[(3,3,4,4,5,5,6,6,6-nonafluorohexyl)oxy]methyl}benzene	{_x000D_ "preferred_name" : "1,3-Dinitro-5-{[(3,3,4,4,5,5,6,6,6-nonafluorohexyl)oxy]methyl}benzene"_x000D_ }	LVRIAIQVLBUHAZ-UHFFFAOYSA-N	[O-][N+](=O)C1=CC(=CC(COCCC(F)(F)C(F)(F)C(F)(F)C(F)(F)F)=C1)[N+]([O-])=O
119000	{_x000D_ "C" : 8,_x000D_ "H" : 5,_x000D_ "F" : 11,_x000D_ "O" : 3_x000D_ }	358.006	851224-03-8		{_x000D_ "preferred_name" : "1-[1,2,2,2-tetrafluoro-1-(heptafluoropropoxy)ethoxy]propan-2-one"_x000D_ }	BAYFEEVSDGVBFJ-UHFFFAOYNA-N	CC(=O)COC(F)(OC(F)(F)C(F)(F)C(F)(F)F)C(F)(F)F
120000	{_x000D_ "C" : 6,_x000D_ "F" : 10,_x000D_ "O" : 3_x000D_ }	309.969	7385-65-1	4,4,5-Trifluoro-2,5-bis(trifluoromethyl)-1,3-dioxolane-2-carbonyl fluoride	{_x000D_ "preferred_name" : "4,4,5-Trifluoro-2,5-bis(trifluoromethyl)- 1,3-Dioxolane-2-carbonyl fluoride"_x000D_ }	IHZQVNJWZLTECJ-UHFFFAOYSA-N	FC(=O)C1(OC(F)(F)C(F)(O1)C(F)(F)F)C(F)(F)F
121000	{_x000D_ "C" : 9,_x000D_ "F" : 17,_x000D_ "O" : 2_x000D_ }	462.963	72007-68-2	Heptadecafluorononanoate	{_x000D_ "preferred_name" : "Perfluorononanoate"_x000D_ }	UZUFPBIDKMEQEQ-UHFFFAOYSA-M	[O-]C(=O)C(F)(F)C(F)(F)C(F)(F)C(F)(F)C(F)(F)C(F)(F)C(F)(F)C(F)(F)F
122000	{_x000D_ "C" : 21,_x000D_ "H" : 14,_x000D_ "F" : 6,_x000D_ "O" : 8_x000D_ }	508.059	136403-85-5	4-{2-[3,4-Bis(methoxycarbonyl)phenyl]-1,1,1,3,3,3-hexafluoropropan-2-yl}benzene-1,2-dicarboxylic acid	{_x000D_ "preferred_name" : "4-{2-[3,4-Bis(methoxycarbonyl)phenyl]-1,1,1,3,3,3-hexafluoropropan-2-yl}benzene-1,2-dicarboxylic acid"_x000D_ }	PMIUYQMWPLAFAK-UHFFFAOYSA-N	COC(=O)C1=C(C=C(C=C1)C(C1=CC(C(O)=O)=C(C=C1)C(O)=O)(C(F)(F)F)C(F)(F)F)C(=O)OC
123000	{_x000D_ "C" : 2,_x000D_ "Cl" : 1,_x000D_ "F" : 5_x000D_ }	153.961	76-15-3	1-Chloro-1,1,2,2,2-pentafluoroethane	{_x000D_ "preferred_name" : "Chloropentafluoroethane"_x000D_ }	RFCAUADVODFSLZ-UHFFFAOYSA-N	FC(F)(F)C(F)(F)Cl
124000	{_x000D_ "C" : 17,_x000D_ "H" : 27,_x000D_ "F" : 11,_x000D_ "N" : 2,_x000D_ "O" : 8,_x000D_ "S" : 2_x000D_ }	660.103	2089108-90-5		{_x000D_ "preferred_name" : "3-({4-[(2,3-Dihydroxypropyl)(dimethyl)azaniumyl]-1-hydroxy-2-butanyl}[(perfluoropentyl)sulfonyl]amino)-1-propanesulfonate"_x000D_ }	RVVWOEGMAPPRRS-UHFFFAOYNA-N	C[N+](C)(CCC(CO)N(CCCS([O-])(=O)=O)S(=O)(=O)C(F)(F)C(F)(F)C(F)(F)C(F)(F)C(F)(F)F)CC(O)CO
125000	{_x000D_ "C" : 8,_x000D_ "H" : 7,_x000D_ "F" : 4,_x000D_ "N" : 1,_x000D_ "S" : 1_x000D_ }	225.024	713-63-3	4-[(1,1,2,2-Tetrafluoroethyl)sulfanyl]aniline	{_x000D_ "preferred_name" : "p-((1,1,2,2-Tetrafluoroethyl)thio)aniline"_x000D_ }	ZAMCZVDZYLXPRW-UHFFFAOYSA-N	NC1=CC=C(SC(F)(F)C(F)F)C=C1
126000	{_x000D_ "C" : 8,_x000D_ "H" : 6,_x000D_ "F" : 13,_x000D_ "N" : 1_x000D_ }	363.029	30556-86-6	3,3,4,4,5,5,6,6,7,7,8,8,8-Tridecafluorooctan-1-amine	{_x000D_ "preferred_name" : "3,3,4,4,5,5,6,6,7,7,8,8,8-Tridecafluorooctylamine"_x000D_ }	LTTQRUMYWWXCQA-UHFFFAOYSA-N	NCCC(F)(F)C(F)(F)C(F)(F)C(F)(F)C(F)(F)C(F)(F)F
127000	{_x000D_ "C" : 24,_x000D_ "H" : 12,_x000D_ "F" : 42,_x000D_ "N" : 3,_x000D_ "O" : 6,_x000D_ "P" : 3_x000D_ }	1328.93	470-73-5	2,2,4,4,6,6-Hexakis(2,2,3,3,4,4,4-heptafluorobutoxy)-1,3,5,2lambda~5~,4lambda~5~,6lambda~5~-triazatriphosphinine	{_x000D_ "preferred_name" : "Hexakis(2,2,3,3,4,4,4â€�heptafluorobutoxy)â€� 1,3,5,2lambda5,4lambda5,6lambda5â€� triazatriphosphinine"_x000D_ }	XXIRTCLWEVPOML-UHFFFAOYSA-N	FC(F)(F)C(F)(F)C(F)(F)COP1(OCC(F)(F)C(F)(F)C(F)(F)F)=NP(OCC(F)(F)C(F)(F)C(F)(F)F)(OCC(F)(F)C(F)(F)C(F)(F)F)=NP(OCC(F)(F)C(F)(F)C(F)(F)F)(OCC(F)(F)C(F)(F)C(F)(F)F)=N1
128000	{_x000D_ "C" : 10,_x000D_ "H" : 7,_x000D_ "F" : 13_x000D_ }	374.034	112343-55-2	4,4,5,5,6,6,7,7,8,8,9,9,9-Tridecafluoro-2-methylnon-2-ene	{_x000D_ "preferred_name" : "4,4,5,5,6,6,7,7,8,8,9,9,9-Tridecafluoro-2-methylnon-2-ene"_x000D_ }	WLMWUGCBOKXRHR-UHFFFAOYSA-N	CC(C)=CC(F)(F)C(F)(F)C(F)(F)C(F)(F)C(F)(F)C(F)(F)F
129000	{_x000D_ "C" : 10,_x000D_ "H" : 8,_x000D_ "F" : 14_x000D_ }	394.04	377-06-0		{_x000D_ "preferred_name" : "1,4-Bis(perfluoropropyl)butane"_x000D_ }	WETUCVORLRLGSH-UHFFFAOYSA-N	FC(F)(F)C(F)(F)C(F)(F)CCCCC(F)(F)C(F)(F)C(F)(F)F
130000	{_x000D_ "C" : 6,_x000D_ "H" : 3,_x000D_ "F" : 9,_x000D_ "O" : 2_x000D_ }	277.999	70887-89-7		{_x000D_ "preferred_name" : "3,3,4,4,5,5,6,6,6â€�Nonafluorohexanoic acid"_x000D_ }	PMNVMTIBUIRJHZ-UHFFFAOYSA-N	OC(=O)CC(F)(F)C(F)(F)C(F)(F)C(F)(F)F
131000	{_x000D_ "C" : 14,_x000D_ "H" : 15,_x000D_ "F" : 15_x000D_ }	468.093	38787-57-4	1,1,1,2,2,3,3,4,4,5,5,6,6,7,7-Pentadecafluorotetradecane	{_x000D_ "preferred_name" : "1,1,1,2,2,3,3,4,4,5,5,6,6,7,7-Pentadecafluorotetradecane"_x000D_ }	JEXYDNQJEDESGU-UHFFFAOYSA-N	CCCCCCCC(F)(F)C(F)(F)C(F)(F)C(F)(F)C(F)(F)C(F)(F)C(F)(F)F
132000	{_x000D_ "C" : 4,_x000D_ "H" : 4,_x000D_ "F" : 6_x000D_ }	166.022	114810-02-5	1,2,2,3,3,4-Hexafluorobutane	{_x000D_ "preferred_name" : "1,2,2,3,3,4-Hexafluorobutane"_x000D_ }	ZMRWXABQZYPVTA-UHFFFAOYSA-N	FCC(F)(F)C(F)(F)CF
133000	{_x000D_ "C" : 13,_x000D_ "F" : 27,_x000D_ "I" : 1_x000D_ }	795.861	376-04-5	1,1,1,2,2,3,3,4,4,5,5,6,6,7,7,8,8,9,9,10,10,11,11,12,12,13,13-Heptacosafluoro-13-iodotridecane	{_x000D_ "preferred_name" : "Perfluorotridecyl iodide"_x000D_ }	DSXBFFPIBZRADQ-UHFFFAOYSA-N	FC(F)(F)C(F)(F)C(F)(F)C(F)(F)C(F)(F)C(F)(F)C(F)(F)C(F)(F)C(F)(F)C(F)(F)C(F)(F)C(F)(F)C(F)(F)I
134000	{_x000D_ "C" : 17,_x000D_ "H" : 14,_x000D_ "F" : 24,_x000D_ "N" : 1_x000D_ }	688.074	NOCAS_1035372		{_x000D_ "preferred_name" : "N-Ethyl-N,N-dimethyl-(11-(difluoromethyl)perfluoroundecyl)methan-1-aminium"_x000D_ }	NGXDZEUEAINSMT-UHFFFAOYSA-N	CC[N+](C)(C)CC(F)(F)C(F)(F)C(F)(F)C(F)(F)C(F)(F)C(F)(F)C(F)(F)C(F)(F)C(F)(F)C(F)(F)C(F)(F)C(F)F
135000	{_x000D_ "C" : 20,_x000D_ "H" : 22,_x000D_ "F" : 21,_x000D_ "N" : 2,_x000D_ "O" : 8,_x000D_ "S" : 2_x000D_ }	881.048	NOCAS_1034974		{_x000D_ "preferred_name" : "N-(3-{(Carboxymethyl)[(perfluorodecyl)sulfonyl]amino}propyl)-2-hydroxy-N,N-dimethyl-3-sulfo-1-propanaminium"_x000D_ }	QGKAMOBAZXLIIV-UHFFFAOYNA-O	C[N+](C)(CCCN(CC(O)=O)S(=O)(=O)C(F)(F)C(F)(F)C(F)(F)C(F)(F)C(F)(F)C(F)(F)C(F)(F)C(F)(F)C(F)(F)C(F)(F)F)CC(O)CS(O)(=O)=O
136000	{_x000D_ "C" : 22,_x000D_ "H" : 34,_x000D_ "F" : 9,_x000D_ "N" : 1,_x000D_ "O" : 4_x000D_ }	547.234	142674-37-1	3-[(12,12,13,13,14,14,15,15,15-Nonafluoropentadecanoyl)oxy]-4-(trimethylazaniumyl)butanoate	{_x000D_ "preferred_name" : "3-[(12,12,13,13,14,14,15,15,15-Nonafluoropentadecanoyl)oxy]-4-(trimethylazaniumyl)butanoate"_x000D_ }	RNMTZXRXLCKDRN-UHFFFAOYSA-N	C[N+](C)(C)CC(CC([O-])=O)OC(=O)CCCCCCCCCCC(F)(F)C(F)(F)C(F)(F)C(F)(F)F
137000	{_x000D_ "C" : 12,_x000D_ "H" : 7,_x000D_ "Br" : 1,_x000D_ "F" : 9,_x000D_ "N" : 1,_x000D_ "O" : 1,_x000D_ "S" : 1_x000D_ }	462.929	1178899-27-8	N-[(4-Bromophenyl)(nonafluorobutyl)-lambda~4~-sulfanylidene]acetamide	{_x000D_ "preferred_name" : "N-[(4-Bromophenyl)(perfluorobutyl)-Î»4-sulfanylidene]acetamide"_x000D_ }	ALLMSMRJFZFUBB-UHFFFAOYSA-N	CC(=O)\N=S(/C1=CC=C(Br)C=C1)C(F)(F)C(F)(F)C(F)(F)C(F)(F)F
138000	{_x000D_ "C" : 9,_x000D_ "H" : 1,_x000D_ "F" : 19,_x000D_ "O" : 4,_x000D_ "S" : 1_x000D_ }	565.929	914070-83-0		{_x000D_ "preferred_name" : "Perfluoro-8-methoxyoctanesulfonic acid"_x000D_ }	TTYOXVQDDBIUHB-UHFFFAOYSA-N	OS(=O)(=O)C(F)(F)C(F)(F)C(F)(F)C(F)(F)C(F)(F)C(F)(F)C(F)(F)C(F)(F)OC(F)(F)F
140000	{_x000D_ "C" : 5,_x000D_ "F" : 10,_x000D_ "S" : 2_x000D_ }	313.928	24345-54-8	3,3,4,4,5,5,6,6,7,7-Decafluoro-1,2-dithiepane	{_x000D_ "preferred_name" : "3,3,4,4,5,5,6,6,7,7-Decafluoro-1,2-dithiepane"_x000D_ }	ATAOCNOWBRUFGN-UHFFFAOYSA-N	FC1(F)SSC(F)(F)C(F)(F)C(F)(F)C1(F)F
141000	{_x000D_ "C" : 8,_x000D_ "H" : 11,_x000D_ "F" : 5,_x000D_ "O" : 4,_x000D_ "S" : 1_x000D_ }	298.03	NOCAS_1036219		{_x000D_ "preferred_name" : "3â€�[(4,4,5,5,5â€�Pentafluoroâ€�1,3â€�dihydroxypentanâ€�2â€�yl)sulfanyl]propanoic acid"_x000D_ }	LGTFMAIAWWDMFM-UHFFFAOYNA-N	OCC(SCCC(O)=O)C(O)C(F)(F)C(F)(F)F
142000	{_x000D_ "C" : 16,_x000D_ "H" : 15,_x000D_ "F" : 21,_x000D_ "N" : 2,_x000D_ "O" : 2,_x000D_ "S" : 1_x000D_ }	698.052	NOCAS_892611	3,3,4,4,5,5,6,6,7,7,8,8,9,9,10,10,11,11,12,12,12-Henicosafluoro-N-[3-(methylamino)propyl]dodecane-1-sulfonamide	{_x000D_ "preferred_name" : "10:2 Fluorotelomer sulfonamido N-monomethyl amine"_x000D_ }	BUDNPAOPMOCASI-UHFFFAOYSA-N	[H]N(C)CCCN([H])S(=O)(=O)CCC(F)(F)C(F)(F)C(F)(F)C(F)(F)C(F)(F)C(F)(F)C(F)(F)C(F)(F)C(F)(F)C(F)(F)F
143000	{_x000D_ "C" : 24,_x000D_ "H" : 4,_x000D_ "Cl" : 4,_x000D_ "F" : 30,_x000D_ "O" : 4_x000D_ }	1065.84	2212-77-3	Bis(2,2,3,3,4,4,5,5,6,6,7,7,8,8,8-pentadecafluorooctyl) 3,4,5,6-tetrachlorobenzene-1,2-dicarboxylate	{_x000D_ "preferred_name" : "Bis(2,2,3,3,4,4,5,5,6,6,7,7,8,8,8-pentadecafluorooctyl) 3,4,5,6-tetrachlorobenzene-1,2-dicarboxylate"_x000D_ }	MYYIQTVLQVKKEC-UHFFFAOYSA-N	FC(F)(F)C(F)(F)C(F)(F)C(F)(F)C(F)(F)C(F)(F)C(F)(F)COC(=O)C1=C(Cl)C(Cl)=C(Cl)C(Cl)=C1C(=O)OCC(F)(F)C(F)(F)C(F)(F)C(F)(F)C(F)(F)C(F)(F)C(F)(F)F
144000	{_x000D_ "C" : 5,_x000D_ "Cl" : 1,_x000D_ "F" : 10,_x000D_ "I" : 1_x000D_ }	411.857	677-90-7	1-Chloro-1,1,2,3,3,4,4-heptafluoro-4-iodo-2-(trifluoromethyl)butane	{_x000D_ "preferred_name" : "1-Chloro-1,1,2,3,3,4,4-heptafluoro-4-iodo-2-(trifluoromethyl)butane"_x000D_ }	AMGSJFYHMLWKDS-UHFFFAOYSA-N	FC(F)(F)C(F)(C(F)(F)Cl)C(F)(F)C(F)(F)I
145000	{_x000D_ "C" : 7,_x000D_ "H" : 6,_x000D_ "F" : 7,_x000D_ "N" : 3,_x000D_ "O" : 1_x000D_ }	281.04	714975-34-5	5-(Heptafluoropropyl)-3-methoxy-1-methyl-1H-1,2,4-triazole	{_x000D_ "preferred_name" : "5-(Heptafluoropropyl)-3-methoxy-1-methyl-1H-1,2,4-triazole"_x000D_ }	BVTBRNKSLKEXBL-UHFFFAOYSA-N	COC1=NN(C)C(=N1)C(F)(F)C(F)(F)C(F)(F)F
146000	{_x000D_ "C" : 5,_x000D_ "Cl" : 1,_x000D_ "F" : 9,_x000D_ "O" : 1_x000D_ }	281.949	375-60-0	Nonafluoropentanoyl chloride	{_x000D_ "preferred_name" : "Nonafluoropentanoyl chloride"_x000D_ }	HRBNMYUNLLWPAX-UHFFFAOYSA-N	FC(F)(F)C(F)(F)C(F)(F)C(F)(F)C(Cl)=O
147000	{_x000D_ "C" : 9,_x000D_ "H" : 6,_x000D_ "F" : 7,_x000D_ "N" : 1,_x000D_ "O" : 1_x000D_ }	277.034	121103-97-7	1-[4-(Heptafluoropropyl)-1H-pyrrol-3-yl]ethan-1-one	{_x000D_ "preferred_name" : "1-[4-(Heptafluoropropyl)-1H-pyrrol-3-yl]ethan-1-one"_x000D_ }	BWOZUJHCNZSSLZ-UHFFFAOYSA-N	CC(=O)C1=CNC=C1C(F)(F)C(F)(F)C(F)(F)F
148000	{_x000D_ "C" : 11,_x000D_ "H" : 14,_x000D_ "F" : 9,_x000D_ "N" : 1,_x000D_ "O" : 3_x000D_ }	379.083	NOCAS_1036816		{_x000D_ "preferred_name" : "2â€�[Dimethyl(3-(perfluorobutyl)â€�2â€�hydroxypropyl)azaniumyl]acetate"_x000D_ }	HVRIHZLPZJLNNQ-UHFFFAOYNA-N	C[N+](C)(CC(O)CC(F)(F)C(F)(F)C(F)(F)C(F)(F)F)CC([O-])=O
149000	{_x000D_ "C" : 8,_x000D_ "H" : 3,_x000D_ "F" : 15,_x000D_ "O" : 2_x000D_ }	415.989	31185-69-0	2,2,3,3,4,4,5,5,6,6,7,7,8,8,8-Pentadecafluorooctane-1,1-diol	{_x000D_ "preferred_name" : "1,1-Octanediol, 2,2,3,3,4,4,5,5,6,6,7,7,8,8,8-pentadecafluoro-"_x000D_ }	AORZBMCWTIRHFH-UHFFFAOYSA-N	OC(O)C(F)(F)C(F)(F)C(F)(F)C(F)(F)C(F)(F)C(F)(F)C(F)(F)F
150000	{_x000D_ "C" : 2,_x000D_ "Cl" : 1,_x000D_ "F" : 9,_x000D_ "S" : 1_x000D_ }	261.927	646-63-9	1-Chloro-1,1,2,2-tetrafluoro-2-(pentafluoro-lambda~6~-sulfanyl)ethane	{_x000D_ "preferred_name" : "1-Chloro-1,1,2,2-tetrafluoro-2-(pentafluoro-lambda~6~-sulfanyl)ethane"_x000D_ }	KUEFXXIVCUKGLZ-UHFFFAOYSA-N	FC(F)(Cl)C(F)(F)S(F)(F)(F)(F)F
151000	{_x000D_ "C" : 7,_x000D_ "H" : 3,_x000D_ "F" : 9,_x000D_ "O" : 3_x000D_ }	305.994	74067-16-6	Methyl 3,3,4,4,5,5,6,6,6-nonafluoro-2-oxohexanoate	{_x000D_ "preferred_name" : "Methyl 3,3,4,4,5,5,6,6,6-nonafluoro-2-oxohexanoate"_x000D_ }	ALAFITPQQICBPX-UHFFFAOYSA-N	COC(=O)C(=O)C(F)(F)C(F)(F)C(F)(F)C(F)(F)F
152000	{_x000D_ "C" : 6,_x000D_ "H" : 2,_x000D_ "F" : 12_x000D_ }	301.996	142347-11-3		{_x000D_ "preferred_name" : "1,1,1,2,2,3,3,4,5,6,6,6-Dodecafluorohexane"_x000D_ }	CFFHSACFFDWUFU-UHFFFAOYNA-N	FC(C(F)C(F)(F)C(F)(F)C(F)(F)F)C(F)(F)F
153000	{_x000D_ "C" : 11,_x000D_ "H" : 3,_x000D_ "F" : 21,_x000D_ "O" : 3,_x000D_ "S" : 1_x000D_ }	613.947	NOCAS_1035570		{_x000D_ "preferred_name" : "(Perfluorodecyl)methane-1-sulfonic acid"_x000D_ }	MVCGXNBDNUSMLQ-UHFFFAOYSA-N	OS(=O)(=O)CC(F)(F)C(F)(F)C(F)(F)C(F)(F)C(F)(F)C(F)(F)C(F)(F)C(F)(F)C(F)(F)C(F)(F)F
154000	{_x000D_ "C" : 3,_x000D_ "F" : 8,_x000D_ "O" : 3,_x000D_ "S" : 1_x000D_ }	267.944	139747-75-4	1,1,2,2-Tetrafluoro-2-(trifluoromethoxy)ethane-1-sulfonyl fluoride	{_x000D_ "preferred_name" : "Perfluoro-2-(trifluoromethoxy)ethanesulfonyl fluoride"_x000D_ }	QSRRSGXFGOJSOO-UHFFFAOYSA-N	FC(F)(F)OC(F)(F)C(F)(F)S(F)(=O)=O
155000	{_x000D_ "C" : 6,_x000D_ "H" : 2,_x000D_ "F" : 11,_x000D_ "N" : 1,_x000D_ "O" : 2_x000D_ }	328.991	13140-35-7	2,3,3,3-Tetrafluoro-2-(heptafluoropropoxy)propanamide	{_x000D_ "preferred_name" : "Perfluoro-2(1-propoxy)perfluoropropanamide"_x000D_ }	VQHXSBVNMOZRLC-UHFFFAOYSA-N	NC(=O)C(F)(OC(F)(F)C(F)(F)C(F)(F)F)C(F)(F)F
156000	{_x000D_ "C" : 10,_x000D_ "F" : 14_x000D_ }	385.978	19108-38-4	1,2,3,4,5-Pentafluoro-6-(nonafluorobutyl)benzene	{_x000D_ "preferred_name" : "1,2,3,4,5-Pentafluoro-6-(nonafluorobutyl)benzene"_x000D_ }	MOMGZHIBLGUISR-UHFFFAOYSA-N	FC1=C(F)C(F)=C(C(F)=C1F)C(F)(F)C(F)(F)C(F)(F)C(F)(F)F
157000	{_x000D_ "C" : 8,_x000D_ "F" : 18,_x000D_ "O" : 5,_x000D_ "S" : 2_x000D_ }	581.89	36913-91-4		{_x000D_ "preferred_name" : "Perfluorobutanesulfonic anhydride"_x000D_ }	QKIHLPFZYGFMDK-UHFFFAOYSA-N	FC(F)(F)C(F)(F)C(F)(F)C(F)(F)S(=O)(=O)OS(=O)(=O)C(F)(F)C(F)(F)C(F)(F)C(F)(F)F
158000	{_x000D_ "C" : 14,_x000D_ "H" : 19,_x000D_ "F" : 13,_x000D_ "N" : 2,_x000D_ "O" : 3,_x000D_ "S" : 1_x000D_ }	542.091	80475-34-9		{_x000D_ "preferred_name" : "N-[3-(N,N-Dimethyl-N-oxidoamino)propyl]-3,3,4,4,5,5,6,6,7,7,8,8,8-tridecafluoro-N-methyloctanesulfonamide"_x000D_ }	ZPXOJLSCGVAZNY-UHFFFAOYSA-N	CN(CCC[N+](C)(C)[O-])S(=O)(=O)CCC(F)(F)C(F)(F)C(F)(F)C(F)(F)C(F)(F)C(F)(F)F
159000	{_x000D_ "C" : 10,_x000D_ "H" : 7,_x000D_ "Br" : 1,_x000D_ "F" : 6,_x000D_ "O" : 1_x000D_ }	335.958	202134-57-4	2-[4-(Bromomethyl)phenyl]-1,1,1,3,3,3-hexafluoropropan-2-ol	{_x000D_ "preferred_name" : "2-[4-(Bromomethyl)phenyl]-1,1,1,3,3,3-hexafluoropropan-2-ol"_x000D_ }	LVLBRKWIJOFEHS-UHFFFAOYSA-N	OC(C1=CC=C(CBr)C=C1)(C(F)(F)F)C(F)(F)F
160000	{_x000D_ "C" : 12,_x000D_ "H" : 5,_x000D_ "F" : 11,_x000D_ "O" : 4,_x000D_ "S" : 1_x000D_ }	453.973	NOCAS_893454	4-{[(2E)-1,1,2,3,4,4,5,5,6,6,6-Undecafluorohex-2-en-1-yl]oxy}benzene-1-sulfonic acid	{_x000D_ "preferred_name" : "4-{[(2E)-1,1,2,3,4,4,5,5,6,6,6-Undecafluorohex-2-en-1-yl]oxy}benzene-1-sulfonic acid"_x000D_ }	LLMRUPBRVSPFQG-BQYQJAHWSA-N	OS(=O)(=O)C1=CC=C(OC(F)(F)C(\F)=C(/F)C(F)(F)C(F)(F)C(F)(F)F)C=C1
161000	{_x000D_ "C" : 7,_x000D_ "H" : 3,_x000D_ "F" : 11,_x000D_ "O" : 3_x000D_ }	343.991	824393-39-7	2,2-Difluoro-3-(nonafluorobutoxy)propanoic acid	{_x000D_ "preferred_name" : "2,2-Difluoro-3-(nonafluorobutoxy)propanoic acid"_x000D_ }	BZUBYGPFEBCZQY-UHFFFAOYSA-N	OC(=O)C(F)(F)COC(F)(F)C(F)(F)C(F)(F)C(F)(F)F
162000	{_x000D_ "C" : 8,_x000D_ "H" : 1,_x000D_ "Cl" : 1,_x000D_ "F" : 16_x000D_ }	435.951	423-53-0	1-Chloro-1,1,2,2,3,3,4,4,5,5,6,6,7,7,8,8-hexadecafluorooctane	{_x000D_ "preferred_name" : "1-Chloro-1,1,2,2,3,3,4,4,5,5,6,6,7,7,8,8-hexadecafluorooctane"_x000D_ }	GGRHPDUABIVHSS-UHFFFAOYSA-N	FC(F)C(F)(F)C(F)(F)C(F)(F)C(F)(F)C(F)(F)C(F)(F)C(F)(F)Cl
163000	{_x000D_ "C" : 7,_x000D_ "H" : 1,_x000D_ "F" : 12,_x000D_ "O" : 2_x000D_ }	344.978	69681-35-2	2,2,3,3,4,4,5,5,6,6,7,7-Dodecafluoroheptanoate	{_x000D_ "preferred_name" : "7-H-Perfluoroheptanoate"_x000D_ }	JZHDEEOTEUVLHR-UHFFFAOYSA-M	[H]C(F)(F)C(F)(F)C(F)(F)C(F)(F)C(F)(F)C(F)(F)C([O-])=O
164000	{_x000D_ "C" : 3,_x000D_ "Br" : 2,_x000D_ "Cl" : 1,_x000D_ "F" : 5_x000D_ }	323.798	422-79-7		{_x000D_ "preferred_name" : "1,3-Dibromo-2-chloro-1,1,2,3,3-pentafluoropropane"_x000D_ }	ZWFXZHUDDBCKGL-UHFFFAOYSA-N	FC(F)(Br)C(F)(Cl)C(F)(F)Br
165000	{_x000D_ "C" : 5,_x000D_ "H" : 6,_x000D_ "F" : 6_x000D_ }	180.037	57915-69-2	1,1,1,2,3,3-Hexafluoropentane	{_x000D_ "preferred_name" : "1,1,1,2,3,3-Hexafluoropentane"_x000D_ }	ZFLGZRKZAAHFBI-UHFFFAOYSA-N	CCC(F)(F)C(F)C(F)(F)F
166000	{_x000D_ "C" : 13,_x000D_ "H" : 17,_x000D_ "F" : 9,_x000D_ "N" : 2,_x000D_ "O" : 6,_x000D_ "S" : 1_x000D_ }	500.066	NOCAS_1035049		{_x000D_ "preferred_name" : "{(Carboxymethyl)[(perfluorobutyl)sulfonyl]amino}-3-betaine"_x000D_ }	DGXSKNFQKVNKMH-UHFFFAOYSA-N	C[N+](C)(CCCN(CC(O)=O)S(=O)(=O)C(F)(F)C(F)(F)C(F)(F)C(F)(F)F)CC([O-])=O
167000	{_x000D_ "C" : 9,_x000D_ "H" : 7,_x000D_ "F" : 11,_x000D_ "O" : 4_x000D_ }	388.017	340034-67-5	2-Methoxyethyl 2,3,3,3-tetrafluoro-2-(heptafluoropropoxy)propanoate	{_x000D_ "preferred_name" : "2-Methoxyethyl 2,3,3,3-tetrafluoro-2-(heptafluoropropoxy)propanoate"_x000D_ }	QADFBNKJQJPIGV-UHFFFAOYSA-N	COCCOC(=O)C(F)(OC(F)(F)C(F)(F)C(F)(F)F)C(F)(F)F
168000	{_x000D_ "C" : 16,_x000D_ "H" : 4,_x000D_ "Cl" : 1,_x000D_ "F" : 17,_x000D_ "O" : 2_x000D_ }	585.963	59432-83-6	4-[(1,2,3,3,4,4,5,5,6,6,7,7,8,8,9,9,9-Heptadecafluoronon-1-en-1-yl)oxy]benzoyl chloride	{_x000D_ "preferred_name" : "4-[(1,2,3,3,4,4,5,5,6,6,7,7,8,8,9,9,9-Heptadecafluoronon-1-en-1-yl)oxy]benzoyl chloride"_x000D_ }	UVONTIRIRIODSR-UHFFFAOYSA-N	FC(OC1=CC=C(C=C1)C(Cl)=O)=C(F)C(F)(F)C(F)(F)C(F)(F)C(F)(F)C(F)(F)C(F)(F)C(F)(F)F
169000	{_x000D_ "C" : 15,_x000D_ "H" : 16,_x000D_ "F" : 13,_x000D_ "N" : 1,_x000D_ "O" : 4_x000D_ }	521.087	80234-02-2		{_x000D_ "preferred_name" : "2â€�{[2â€�(Acetyloxy)â€�3-(perfluorohexyl)propyl]dimethylazaniumyl}acetate"_x000D_ }	BHELWQYUDBSDSY-UHFFFAOYNA-N	CC(=O)OC(CC(F)(F)C(F)(F)C(F)(F)C(F)(F)C(F)(F)C(F)(F)F)C[N+](C)(C)CC([O-])=O
170000	{_x000D_ "C" : 9,_x000D_ "H" : 5,_x000D_ "F" : 11,_x000D_ "O" : 2_x000D_ }	354.011	101061-05-6	1,1,1,3,3,4,4,4-Octafluoro-2-(trifluoromethyl)butan-2-yl 2-methylprop-2-enoate	{_x000D_ "preferred_name" : "1,1,1,3,3,4,4,4-Octafluoro-2-(trifluoromethyl)butan-2-yl 2-methylprop-2-enoate"_x000D_ }	ZYEKBRZVGPYUIW-UHFFFAOYSA-N	CC(=C)C(=O)OC(C(F)(F)F)(C(F)(F)F)C(F)(F)C(F)(F)F
171000	{_x000D_ "C" : 18,_x000D_ "F" : 33,_x000D_ "N" : 3_x000D_ }	884.957	23790-50-3	2,4,6-Tris(undecafluoropentyl)-1,3,5-triazine	{_x000D_ "preferred_name" : "2,4,6-Tris(undecafluoropentyl)-1,3,5-triazine"_x000D_ }	MHDMAFIFHRRKPR-UHFFFAOYSA-N	FC(F)(F)C(F)(F)C(F)(F)C(F)(F)C(F)(F)C1=NC(=NC(=N1)C(F)(F)C(F)(F)C(F)(F)C(F)(F)C(F)(F)F)C(F)(F)C(F)(F)C(F)(F)C(F)(F)C(F)(F)F
172000	{_x000D_ "C" : 8,_x000D_ "H" : 16,_x000D_ "F" : 5,_x000D_ "N" : 2_x000D_ }	235.123	NOCAS_1035229		{_x000D_ "preferred_name" : "2:1 Fluorotelomer amino ethyl trimethyl ammonium"_x000D_ }	JJRUFSTYFRRVFN-UHFFFAOYSA-N	C[N+](C)(C)CCNCC(F)(F)C(F)(F)F
173000	{_x000D_ "C" : 6,_x000D_ "H" : 5,_x000D_ "F" : 7,_x000D_ "O" : 2_x000D_ }	242.018	243139-62-0	4,5,5,5-Tetrafluoro-4-(trifluoromethyl)pentanoic acid	{_x000D_ "preferred_name" : "4,4-bis(Trifluoromethyl)-4-fluoropropanoic acid"_x000D_ }	ZKMKCYOZMOVHGJ-UHFFFAOYSA-N	OC(=O)CCC(F)(C(F)(F)F)C(F)(F)F
174000	{_x000D_ "C" : 24,_x000D_ "H" : 14,_x000D_ "F" : 33,_x000D_ "N" : 1,_x000D_ "O" : 4,_x000D_ "S" : 1_x000D_ }	1039.01	72276-08-5	2-[Methyl(3,3,4,4,5,5,6,6,7,7,8,8,9,9,10,10,11,11,12,12,13,13,14,14,15,15,16,16,17,17,18,18,18-tritriacontafluorooctadecane-1-sulfonyl)amino]ethyl prop-2-enoate	{_x000D_ "preferred_name" : "2-[Methyl[(perfluorohexadecyl)ethylsulfonyl]amino]ethyl 2-propenoate"_x000D_ }	VYFGRTSCBLVROZ-UHFFFAOYSA-N	CN(CCOC(=O)C=C)S(=O)(=O)CCC(F)(F)C(F)(F)C(F)(F)C(F)(F)C(F)(F)C(F)(F)C(F)(F)C(F)(F)C(F)(F)C(F)(F)C(F)(F)C(F)(F)C(F)(F)C(F)(F)C(F)(F)C(F)(F)F
175000	{_x000D_ "C" : 3,_x000D_ "H" : 3,_x000D_ "F" : 4,_x000D_ "I" : 1_x000D_ }	241.922	679-87-8	1,1,2,2-Tetrafluoro-3-iodopropane	{_x000D_ "preferred_name" : "1,1,2,2-Tetrafluoro-3-iodopropane"_x000D_ }	VOUMUNAZCCDSHT-UHFFFAOYSA-N	FC(F)C(F)(F)CI
176000	{_x000D_ "C" : 27,_x000D_ "H" : 18,_x000D_ "F" : 6,_x000D_ "O" : 2,_x000D_ "S" : 2_x000D_ }	552.065	156686-73-6		{_x000D_ "preferred_name" : "4,4'-[(3,3,4,4,5,5-Hexafluoro-1-cyclopentene-1,2-diyl)bis(5-methyl-4,2-thienediyl)]diphenol"_x000D_ }	PYENAKSKLDUTNE-UHFFFAOYSA-N	CC1=C(C=C(S1)C1=CC=C(O)C=C1)C1=C(C2=C(C)SC(=C2)C2=CC=C(O)C=C2)C(F)(F)C(F)(F)C1(F)F
177000	{_x000D_ "C" : 8,_x000D_ "F" : 16_x000D_ }	399.974	90141-43-8	1,1,1,4,5,5,5-Heptafluoro-2,3,4-tris(trifluoromethyl)pent-2-ene	{_x000D_ "preferred_name" : "1,1,1,4,5,5,5-Heptafluoro-2,3,4-tris(trifluoromethyl)pent-2-ene"_x000D_ }	USKCEDUXVCXJLJ-UHFFFAOYSA-N	FC(F)(F)C(=C(C(F)(F)F)C(F)(C(F)(F)F)C(F)(F)F)C(F)(F)F
178000	{_x000D_ "C" : 21,_x000D_ "H" : 19,_x000D_ "F" : 25,_x000D_ "N" : 2,_x000D_ "O" : 4,_x000D_ "S" : 1_x000D_ }	870.067	278598-45-1	(Dimethyl{3-[(3,3,4,4,5,5,6,6,7,7,8,8,9,9,10,10,11,11,12,12,13,13,14,14,14-pentacosafluorotetradecane-1-sulfonyl)amino]propyl}azaniumyl)acetate	{_x000D_ "preferred_name" : "12:2 Fluorotelomer sulfonamido betaine"_x000D_ }	YXAFVGLROFTRER-UHFFFAOYSA-N	[H]N(CCC[N+](C)(C)CC([O-])=O)S(=O)(=O)CCC(F)(F)C(F)(F)C(F)(F)C(F)(F)C(F)(F)C(F)(F)C(F)(F)C(F)(F)C(F)(F)C(F)(F)C(F)(F)C(F)(F)F
179000	{_x000D_ "C" : 14,_x000D_ "H" : 14,_x000D_ "F" : 14,_x000D_ "N" : 2,_x000D_ "O" : 2_x000D_ }	508.083	123665-83-8	N,N'-(Hexane-1,6-diyl)bis(2,2,3,3,4,4,4-heptafluorobutanamide)	{_x000D_ "preferred_name" : "N,N'-bis(Perfluorobutanoyl)1,6-hexanediamine"_x000D_ }	PFBTUZNXHWKDNA-UHFFFAOYSA-N	FC(F)(F)C(F)(F)C(F)(F)C(=O)NCCCCCCNC(=O)C(F)(F)C(F)(F)C(F)(F)F
180000	{_x000D_ "C" : 6,_x000D_ "H" : 2,_x000D_ "F" : 7,_x000D_ "N" : 1,_x000D_ "O" : 1_x000D_ }	237.002	1551-64-0	3-Amino-2,4,4,5,5,6,6-heptafluorocyclohex-2-en-1-one	{_x000D_ "preferred_name" : "3-Amino-2,4,4,5,5,6,6-heptafluorocyclohex-2-en-1-one"_x000D_ }	VKYJUUSPMMVCMY-UHFFFAOYSA-N	NC1=C(F)C(=O)C(F)(F)C(F)(F)C1(F)F
181000	{_x000D_ "C" : 10,_x000D_ "H" : 5,_x000D_ "F" : 6,_x000D_ "N" : 1,_x000D_ "S" : 1_x000D_ }	285.005	66172-01-8	2-(1,1,1,3,3,3-Hexafluoropropan-2-yl)-1,3-benzothiazole	{_x000D_ "preferred_name" : "2-[2,2,2-Trifluoro-1-(trifluoromethyl)ethyl]benzothiazole"_x000D_ }	ICQSBRFDHDJZSC-UHFFFAOYSA-N	FC(F)(F)C(C1=NC2=CC=CC=C2S1)C(F)(F)F
182000	{_x000D_ "C" : 8,_x000D_ "H" : 9,_x000D_ "F" : 9,_x000D_ "O" : 2_x000D_ }	308.046	54949-99-4	2-[(3,3,4,4,5,5,6,6,6-Nonafluorohexyl)oxy]ethan-1-ol	{_x000D_ "preferred_name" : "2-[(3,3,4,4,5,5,6,6,6-Nonafluorohexyl)oxy]ethan-1-ol"_x000D_ }	INSNDRBNHLKUKX-UHFFFAOYSA-N	OCCOCCC(F)(F)C(F)(F)C(F)(F)C(F)(F)F
183000	{_x000D_ "C" : 14,_x000D_ "H" : 11,_x000D_ "F" : 17,_x000D_ "O" : 4,_x000D_ "S" : 1_x000D_ }	598.011	NOCAS_1036225		{_x000D_ "preferred_name" : "3â€�[(1,3â€�Dihydroxy-3-(perfluorooctyl)propanâ€�2â€�yl)sulfanyl]propanoic acid"_x000D_ }	BBRWKGUXAUXNKA-UHFFFAOYNA-N	OCC(SCCC(O)=O)C(O)C(F)(F)C(F)(F)C(F)(F)C(F)(F)C(F)(F)C(F)(F)C(F)(F)C(F)(F)F
184000	{_x000D_ "C" : 18,_x000D_ "H" : 22,_x000D_ "F" : 17,_x000D_ "N" : 2,_x000D_ "O" : 3,_x000D_ "S" : 1_x000D_ }	669.108	NOCAS_1035885		{_x000D_ "preferred_name" : "{3â€�[2â€�(2-(Perfluorooctyl)ethanesulfonyl)acetamido]propyl}trimethylazanium"_x000D_ }	NVCUJVIHOKZMPB-UHFFFAOYSA-O	C[N+](C)(C)CCCNC(=O)CS(=O)(=O)CCC(F)(F)C(F)(F)C(F)(F)C(F)(F)C(F)(F)C(F)(F)C(F)(F)C(F)(F)F
185000	{_x000D_ "C" : 7,_x000D_ "H" : 7,_x000D_ "F" : 9,_x000D_ "O" : 1_x000D_ }	278.035	83310-97-8	4,4,5,5,6,6,7,7,7-Nonafluoroheptan-1-ol	{_x000D_ "preferred_name" : "3-(Perfluorobutyl)-1-propanol"_x000D_ }	OVBNEUIFHDEQHD-UHFFFAOYSA-N	OCCCC(F)(F)C(F)(F)C(F)(F)C(F)(F)F
186000	{_x000D_ "C" : 5,_x000D_ "H" : 4,_x000D_ "F" : 7,_x000D_ "I" : 1_x000D_ }	323.925	99324-96-6	1,1,1,2-Tetrafluoro-4-iodo-2-(trifluoromethyl)butane	{_x000D_ "preferred_name" : "2-(2-Iodoethyl)perfluoropropane"_x000D_ }	NRVDKMYDLZBFEH-UHFFFAOYSA-N	FC(F)(F)C(F)(CCI)C(F)(F)F
187000	{_x000D_ "C" : 17,_x000D_ "H" : 19,_x000D_ "F" : 19,_x000D_ "N" : 2,_x000D_ "O" : 1_x000D_ }	628.119	73353-26-1	1-{[3-(Dimethylamino)propyl]amino}-4,4,5,5,6,6,7,7,8,8,9,9,10,11,11,11-hexadecafluoro-10-(trifluoromethyl)undecan-2-ol	{_x000D_ "preferred_name" : "1-((3-(Dimethylamino)propyl)amino)-3-(perfluoro-7-methyloctyl)propan-2-ol"_x000D_ }	GCGAKPKICKLLED-UHFFFAOYSA-N	CN(C)CCCNCC(O)CC(F)(F)C(F)(F)C(F)(F)C(F)(F)C(F)(F)C(F)(F)C(F)(C(F)(F)F)C(F)(F)F
188000	{_x000D_ "C" : 12,_x000D_ "H" : 6,_x000D_ "F" : 4_x000D_ }	226.041	21846-40-2		{_x000D_ "preferred_name" : "1,1,2,2-Tetrafluoro-1,2-dihydroacenaphthylene"_x000D_ }	VHONCCUFZDSAGM-UHFFFAOYSA-N	FC1(F)C2=CC=CC3=CC=CC(=C23)C1(F)F
190000	{_x000D_ "C" : 13,_x000D_ "H" : 12,_x000D_ "F" : 16,_x000D_ "N" : 1,_x000D_ "O" : 2_x000D_ }	518.061	NOCAS_1035533		{_x000D_ "preferred_name" : "N-Carboxymethyl-N,N-dimethyl-2-(perfluoroheptyl)-2-fluoroethan-1-aminium"_x000D_ }	UAEDUMHCPNDRTN-UHFFFAOYNA-O	C[N+](C)(CC(F)C(F)(F)C(F)(F)C(F)(F)C(F)(F)C(F)(F)C(F)(F)C(F)(F)F)CC(O)=O
191000	{_x000D_ "C" : 9,_x000D_ "H" : 3,_x000D_ "F" : 11,_x000D_ "O" : 3_x000D_ }	367.991	143327-96-2	5-[1,2,2,2-Tetrafluoro-1-(heptafluoropropoxy)ethyl]furan-2(5H)-one	{_x000D_ "preferred_name" : "5-[1,2,2,2-Tetrafluoro-1-(heptafluoropropoxy)ethyl]furan-2(5H)-one"_x000D_ }	JCOVXPWNXHDSGU-UHFFFAOYSA-N	FC(F)(F)C(F)(F)C(F)(F)OC(F)(C1OC(=O)C=C1)C(F)(F)F
192000	{_x000D_ "C" : 4,_x000D_ "H" : 1,_x000D_ "Cl" : 1,_x000D_ "F" : 8_x000D_ }	235.964	1559-48-4	1-Chloro-1,1,3,3,3-pentafluoro-2-(trifluoromethyl)propane	{_x000D_ "preferred_name" : "2-(Chlorodifluoromethyl)-1,1,1,3,3,3-hexafluoropropane"_x000D_ }	CEDICJGZCAKHTA-UHFFFAOYSA-N	FC(F)(F)C(C(F)(F)F)C(F)(F)Cl
193000	{_x000D_ "C" : 12,_x000D_ "F" : 27,_x000D_ "N" : 1_x000D_ }	670.96	311-89-7	1,1,2,2,3,3,4,4,4-Nonafluoro-N,N-bis(nonafluorobutyl)butan-1-amine	{_x000D_ "preferred_name" : "Perfluorotributylamine"_x000D_ }	RVZRBWKZFJCCIB-UHFFFAOYSA-N	FC(F)(F)C(F)(F)C(F)(F)C(F)(F)N(C(F)(F)C(F)(F)C(F)(F)C(F)(F)F)C(F)(F)C(F)(F)C(F)(F)C(F)(F)F
194000	{_x000D_ "C" : 5,_x000D_ "H" : 4,_x000D_ "F" : 8,_x000D_ "O" : 1_x000D_ }	232.013	39660-55-4	1,1,2,2,3,3,4,4-Octafluoropentan-1-ol	{_x000D_ "preferred_name" : "1,1,2,2,3,3,4,4-Octafluoropentan-1-ol"_x000D_ }	KUGBQWBWWNPMIT-UHFFFAOYSA-N	CC(F)(F)C(F)(F)C(F)(F)C(O)(F)F
195000	{_x000D_ "C" : 15,_x000D_ "H" : 11,_x000D_ "F" : 11_x000D_ }	400.069	676273-93-1	1-(Prop-1-en-2-yl)-2-(2,2,3,3,4,4,5,5,6,6,6-undecafluorohexyl)benzene	{_x000D_ "preferred_name" : "1-(Prop-1-en-2-yl)-2-(2,2,3,3,4,4,5,5,6,6,6-undecafluorohexyl)benzene"_x000D_ }	JLLDPXIYNZLZMO-UHFFFAOYSA-N	CC(=C)C1=CC=CC=C1CC(F)(F)C(F)(F)C(F)(F)C(F)(F)C(F)(F)F
196000	{_x000D_ "C" : 12,_x000D_ "H" : 9,_x000D_ "F" : 7,_x000D_ "O" : 1_x000D_ }	302.054	144006-68-8	2-{[4-(Heptafluoropropyl)phenyl]methyl}oxirane	{_x000D_ "preferred_name" : "2-{[4-(Heptafluoropropyl)phenyl]methyl}oxirane"_x000D_ }	CEXDSECOBNBQNX-UHFFFAOYSA-N	FC(F)(F)C(F)(F)C(F)(F)C1=CC=C(CC2CO2)C=C1
198000	{_x000D_ "C" : 10,_x000D_ "H" : 7,_x000D_ "F" : 11,_x000D_ "O" : 3,_x000D_ "S" : 1_x000D_ }	415.994	NOCAS_1036459		{_x000D_ "preferred_name" : "3-(Perfluoropentyl)â€�1â€�[(2â€�hydroxyacetyl)sulfanyl]propanâ€�1â€�one"_x000D_ }	XJMOHDJKPKAXLF-UHFFFAOYSA-N	OCC(=O)SC(=O)CCC(F)(F)C(F)(F)C(F)(F)C(F)(F)C(F)(F)F
199000	{_x000D_ "C" : 5,_x000D_ "H" : 1,_x000D_ "Cl" : 1,_x000D_ "F" : 8,_x000D_ "O" : 2_x000D_ }	279.954	NOCAS_1035245		{_x000D_ "preferred_name" : "2-Chloro-perfluoropentanoic acid"_x000D_ }	HYLJOWPWZWWART-UHFFFAOYNA-N	OC(=O)C(F)(Cl)C(F)(F)C(F)(F)C(F)(F)F
200000	{_x000D_ "C" : 11,_x000D_ "H" : 6,_x000D_ "Cl" : 1,_x000D_ "F" : 9,_x000D_ "O" : 1_x000D_ }	359.996	92737-03-6	1-Chloro-2-(2,4-difluorophenyl)-3,3,4,4,5,5,5-heptafluoropentan-2-ol	{_x000D_ "preferred_name" : "(Perfluoropropyl)chloromethyl-2,4-difluorophenylmethanol"_x000D_ }	KXUZRJPEPYHDCB-UHFFFAOYSA-N	OC(CCl)(C1=C(F)C=C(F)C=C1)C(F)(F)C(F)(F)C(F)(F)F
201000	{_x000D_ "C" : 14,_x000D_ "H" : 15,_x000D_ "F" : 7,_x000D_ "O" : 2_x000D_ }	348.096	63180-06-3	(1R,4S)-3-(2,2,3,3,4,4,4-Heptafluoro-1-hydroxybutylidene)-1,7,7-trimethylbicyclo[2.2.1]heptan-2-one	{_x000D_ "preferred_name" : "(1R,4S)-3-(2,2,3,3,4,4,4-Heptafluoro-1-hydroxybutylidene)-1,7,7-trimethylbicyclo[2.2.1]heptan-2-one"_x000D_ }	KAYHPSDEMCKVKU-KBUNVGBDSA-N	CC1(C)[C@@H]2CC[C@@]1(C)C(=O)C2=C(O)C(F)(F)C(F)(F)C(F)(F)F
202000	{_x000D_ "C" : 13,_x000D_ "H" : 9,_x000D_ "F" : 17,_x000D_ "O" : 4,_x000D_ "S" : 1_x000D_ }	583.995	54207-74-8		{_x000D_ "preferred_name" : "3-[(3,3,4,4,5,5,6,6,7,7,8,8,9,9,10,10,10-Heptadecafluorodecyl)sulfonyl]propanoic acid"_x000D_ }	WWVKFEADLJWCEW-UHFFFAOYSA-N	OC(=O)CCS(=O)(=O)CCC(F)(F)C(F)(F)C(F)(F)C(F)(F)C(F)(F)C(F)(F)C(F)(F)C(F)(F)F
203000	{_x000D_ "C" : 6,_x000D_ "H" : 5,_x000D_ "Cl" : 1,_x000D_ "F" : 7,_x000D_ "N" : 1,_x000D_ "O" : 1_x000D_ }	274.995	4314-29-8	N-(2-Chloroethyl)-2,2,3,3,4,4,4-heptafluorobutanamide	{_x000D_ "preferred_name" : "n-(2-chloroethyl)-2,2,3,3,4,4,4-heptafluorobutanamide"_x000D_ }	ORSKKCUOGCUQSI-UHFFFAOYSA-N	FC(F)(F)C(F)(F)C(F)(F)C(=O)NCCCl
204000	{_x000D_ "C" : 5,_x000D_ "F" : 10,_x000D_ "O" : 1_x000D_ }	265.979	756-12-7	1,1,1,3,4,4,4-Heptafluoro-3-(trifluoromethyl)butan-2-one	{_x000D_ "preferred_name" : "1,1,1,3,4,4,4-Heptafluoro-3-(trifluoromethyl)butan-2-one"_x000D_ }	ABQIAHFCJGVSDJ-UHFFFAOYSA-N	FC(F)(F)C(=O)C(F)(C(F)(F)F)C(F)(F)F
205000	{_x000D_ "C" : 11,_x000D_ "H" : 6,_x000D_ "F" : 17,_x000D_ "N" : 1,_x000D_ "O" : 2,_x000D_ "S" : 1_x000D_ }	538.985	87988-66-7	N-Ethenyl-1,1,2,2,3,3,4,4,5,5,6,6,7,7,8,8,8-heptadecafluoro-N-methyloctane-1-sulfonamide	{_x000D_ "preferred_name" : "N-Ethenyl-heptadecafluoro-N-methyl-1-octanesulfonamide"_x000D_ }	AWCABHKPIJKFGY-UHFFFAOYSA-N	CN(C=C)S(=O)(=O)C(F)(F)C(F)(F)C(F)(F)C(F)(F)C(F)(F)C(F)(F)C(F)(F)C(F)(F)F
206000	{_x000D_ "C" : 17,_x000D_ "H" : 14,_x000D_ "F" : 21,_x000D_ "I" : 1_x000D_ }	743.98	129838-39-7	1,1,1,2,2,3,3,4,4,5,5,6,6,7,7,8,8,9,9,10,10-Henicosafluoro-12-iodoheptadecane	{_x000D_ "preferred_name" : "1,1,1,2,2,3,3,4,4,5,5,6,6,7,7,8,8,9,9,10,10-Henicosafluoro-12-iodoheptadecane"_x000D_ }	ARVPOVRKBXQPNT-UHFFFAOYSA-N	CCCCCC(I)CC(F)(F)C(F)(F)C(F)(F)C(F)(F)C(F)(F)C(F)(F)C(F)(F)C(F)(F)C(F)(F)C(F)(F)F
207000	{_x000D_ "C" : 15,_x000D_ "H" : 10,_x000D_ "Cl" : 1,_x000D_ "F" : 6,_x000D_ "N" : 1,_x000D_ "O" : 2_x000D_ }	385.03	83660-69-9	3-Chloro-4-[4-(1,1,2,3,3,3-hexafluoropropoxy)phenoxy]aniline	{_x000D_ "preferred_name" : "3-Chloro-4-[4-(1,1,2,3,3,3-hexafluoropropoxy)phenoxy]aniline"_x000D_ }	PFRDEWSCUYFYAA-UHFFFAOYSA-N	NC1=CC(Cl)=C(OC2=CC=C(OC(F)(F)C(F)C(F)(F)F)C=C2)C=C1
208000	{_x000D_ "C" : 11,_x000D_ "H" : 7,_x000D_ "F" : 6,_x000D_ "N" : 1,_x000D_ "O" : 2_x000D_ }	299.038	128229-95-8	Benzyl (1,1,1,3,3,3-hexafluoropropan-2-ylidene)carbamate	{_x000D_ "preferred_name" : "Benzyl (1,1,1,3,3,3-hexafluoropropan-2-ylidene)carbamate"_x000D_ }	BKXNRESBGIPTGF-UHFFFAOYSA-N	FC(F)(F)C(=NC(=O)OCC1=CC=CC=C1)C(F)(F)F
209000	{_x000D_ "C" : 7,_x000D_ "H" : 2,_x000D_ "F" : 10,_x000D_ "O" : 2_x000D_ }	307.99	38007-33-9	1,1,1,2,2,6,6,7,7,7-Decafluoroheptane-3,5-dione	{_x000D_ "preferred_name" : "4H,4H-Decafluoroheptane-3,5-dione"_x000D_ }	GYQLGOFXHBMNRM-UHFFFAOYSA-N	FC(F)(F)C(F)(F)C(=O)CC(=O)C(F)(F)C(F)(F)F
210000	{_x000D_ "C" : 13,_x000D_ "H" : 13,_x000D_ "F" : 13,_x000D_ "N" : 2,_x000D_ "O" : 2_x000D_ }	476.077	200636-86-8		{_x000D_ "preferred_name" : "N-[3-(Dimethylamino)propyl]perfluoro-4-(methyl)cyclohexanecarboxamide N-oxide"_x000D_ }	PPTPQIXUCODWMY-UHFFFAOYSA-N	C[N+](C)([O-])CCCNC(=O)C1(F)C(F)(F)C(F)(F)C(F)(C(F)(F)F)C(F)(F)C1(F)F
211000	{_x000D_ "C" : 7,_x000D_ "H" : 1,_x000D_ "F" : 13_x000D_ }	331.987	NOCAS_1026717		{_x000D_ "preferred_name" : "1,1,3,3,4,4,5,6,6,6-Decafluoro-5-(trifluoromethyl)hex-1-ene"_x000D_ }	IJDNGURDROLMKU-UHFFFAOYSA-N	FC(F)=CC(F)(F)C(F)(F)C(F)(C(F)(F)F)C(F)(F)F
212000	{_x000D_ "C" : 15,_x000D_ "H" : 8,_x000D_ "F" : 6,_x000D_ "N" : 2,_x000D_ "O" : 4_x000D_ }	394.039	64465-34-5	1,1'-(1,1,1,3,3,3-Hexafluoropropane-2,2-diyl)bis(3-nitrobenzene)	{_x000D_ "preferred_name" : "1,1'-(1,1,1,3,3,3-Hexafluoropropane-2,2-diyl)bis(3-nitrobenzene)"_x000D_ }	YETXOTPYXAYEMI-UHFFFAOYSA-N	[O-][N+](=O)C1=CC=CC(=C1)C(C1=CC(=CC=C1)[N+]([O-])=O)(C(F)(F)F)C(F)(F)F
213000	{_x000D_ "C" : 13,_x000D_ "H" : 7,_x000D_ "F" : 11,_x000D_ "O" : 3_x000D_ }	420.022	147224-19-9	Benzyl 2,3,3,3-tetrafluoro-2-(heptafluoropropoxy)propanoate	{_x000D_ "preferred_name" : "Benzyl 2,3,3,3-tetrafluoro-2-(heptafluoropropoxy)propanoate"_x000D_ }	LEVIEIRQHLCBDF-UHFFFAOYSA-N	FC(F)(F)C(F)(F)C(F)(F)OC(F)(C(=O)OCC1=CC=CC=C1)C(F)(F)F
214000	{_x000D_ "C" : 12,_x000D_ "H" : 4,_x000D_ "F" : 24,_x000D_ "N" : 2_x000D_ }	631.999	141496-31-3	1,1,2,2,3,3,4,4,5,5,6,6-Dodecafluoro-N~1~,N~1~,N~8~,N~8~-tetrakis(trifluoromethyl)octane-1,8-diamine	{_x000D_ "preferred_name" : "1,1,2,2,3,3,4,4,5,5,6,6-Dodecafluoro-N~1~,N~1~,N~8~,N~8~-tetrakis(trifluoromethyl)octane-1,8-diamine"_x000D_ }	YWFHPEPXPRKHQS-UHFFFAOYSA-N	FC(F)(F)N(CCC(F)(F)C(F)(F)C(F)(F)C(F)(F)C(F)(F)C(F)(F)N(C(F)(F)F)C(F)(F)F)C(F)(F)F
215000	{_x000D_ "C" : 10,_x000D_ "H" : 10,_x000D_ "F" : 9,_x000D_ "I" : 1,_x000D_ "O" : 1_x000D_ }	443.963	109574-82-5	7,7,8,8,9,9,10,10,10-Nonafluoro-5-iododecan-2-one	{_x000D_ "preferred_name" : "7,7,8,8,9,9,10,10,10-Nonafluoro-5-iododecan-2-one"_x000D_ }	XVSQUSCOJDPVCZ-UHFFFAOYSA-N	CC(=O)CCC(I)CC(F)(F)C(F)(F)C(F)(F)C(F)(F)F
216000	{_x000D_ "C" : 19,_x000D_ "H" : 3,_x000D_ "F" : 35,_x000D_ "O" : 2_x000D_ }	927.957	16753-33-6	Methyl pentatriacontafluorooctadecanoate	{_x000D_ "preferred_name" : "Methyl perfluorooctadecanoate"_x000D_ }	YUFOZPVITJRTPY-UHFFFAOYSA-N	COC(=O)C(F)(F)C(F)(F)C(F)(F)C(F)(F)C(F)(F)C(F)(F)C(F)(F)C(F)(F)C(F)(F)C(F)(F)C(F)(F)C(F)(F)C(F)(F)C(F)(F)C(F)(F)C(F)(F)C(F)(F)F
217000	{_x000D_ "C" : 6,_x000D_ "H" : 6,_x000D_ "F" : 6,_x000D_ "O" : 2_x000D_ }	224.027	5200-38-4		{_x000D_ "preferred_name" : "Ethyl 2,2,3,4,4,4-hexafluorobutanoate"_x000D_ }	NRYRDKRQQXUDBX-UHFFFAOYNA-N	CCOC(=O)C(F)(F)C(F)C(F)(F)F
218000	{_x000D_ "C" : 3,_x000D_ "H" : 2,_x000D_ "F" : 7,_x000D_ "N" : 1_x000D_ }	185.008	105579-92-8	Heptafluoropropan-1-amine	{_x000D_ "preferred_name" : "Perfluoropropanamine"_x000D_ }	JWHXMVCSSSOAHL-UHFFFAOYSA-N	NC(F)(F)C(F)(F)C(F)(F)F
219000	{_x000D_ "C" : 14,_x000D_ "H" : 8,_x000D_ "F" : 22,_x000D_ "O" : 4,_x000D_ "P" : 1_x000D_ }	688.981	1411713-84-2	3,3,4,4,5,5,6,6,6-Nonafluorohexyl 3,3,4,4,5,5,6,6,7,7,8,8,8-tridecafluorooctyl phosphate	{_x000D_ "preferred_name" : "3,3,4,4,5,5,6,6,6-Nonafluorohexyl 3,3,4,4,5,5,6,6,7,7,8,8,8-tridecafluorooctyl phosphate"_x000D_ }	RTWBXVKDNXSYBW-UHFFFAOYSA-M	[O-]P(=O)(OCCC(F)(F)C(F)(F)C(F)(F)C(F)(F)F)OCCC(F)(F)C(F)(F)C(F)(F)C(F)(F)C(F)(F)C(F)(F)F
220000	{_x000D_ "C" : 14,_x000D_ "H" : 6,_x000D_ "F" : 15,_x000D_ "N" : 1,_x000D_ "O" : 4,_x000D_ "S" : 1_x000D_ }	568.978	NOCAS_1026832		{_x000D_ "preferred_name" : "4-(2,2,3,3,4,4,5,5,6,6,7,7,8,8,8-Pentadecafluorooctanoylamino)benzenesulfonic acid"_x000D_ }	VDIDFTGDTSFTGT-UHFFFAOYSA-N	OS(=O)(=O)C1=CC=C(NC(=O)C(F)(F)C(F)(F)C(F)(F)C(F)(F)C(F)(F)C(F)(F)C(F)(F)F)C=C1
221000	{_x000D_ "C" : 11,_x000D_ "H" : 7,_x000D_ "F" : 13,_x000D_ "O" : 1_x000D_ }	402.029	82721-70-8	5,5,6,6,7,7,8,8,9,9,10,10,10-Tridecafluoro-2-methyldec-3-yn-2-ol	{_x000D_ "preferred_name" : "5,5,6,6,7,7,8,8,9,9,10,10,10-tridecafluoro-2-methyldec-3-yn-2-ol"_x000D_ }	QKCPSNHEDGQGDH-UHFFFAOYSA-N	CC(C)(O)C#CC(F)(F)C(F)(F)C(F)(F)C(F)(F)C(F)(F)C(F)(F)F
222000	{_x000D_ "C" : 3,_x000D_ "H" : 1,_x000D_ "Br" : 1,_x000D_ "Cl" : 1,_x000D_ "F" : 5,_x000D_ "O" : 1_x000D_ }	261.882	31702-61-1		{_x000D_ "preferred_name" : "1â€�Bromoâ€�1â€�chloroâ€�2â€�(difluoromethoxy)â€�1,2,2â€�trifluoroethane"_x000D_ }	LEJQBKHOBYIZMF-UHFFFAOYNA-N	FC(F)OC(F)(F)C(F)(Cl)Br
223000	{_x000D_ "C" : 8,_x000D_ "H" : 9,_x000D_ "F" : 9,_x000D_ "O" : 1,_x000D_ "S" : 1_x000D_ }	324.023	104568-28-7	2-[(3,3,4,4,5,5,6,6,6-Nonafluorohexyl)sulfanyl]ethan-1-ol	{_x000D_ "preferred_name" : "2-[(3,3,4,4,5,5,6,6,6-Nonafluorohexyl)sulfanyl]ethan-1-ol"_x000D_ }	BZEGSOOPSLUPSS-UHFFFAOYSA-N	OCCSCCC(F)(F)C(F)(F)C(F)(F)C(F)(F)F
224000	{_x000D_ "C" : 7,_x000D_ "H" : 5,_x000D_ "F" : 5,_x000D_ "O" : 2_x000D_ }	216.021	129922-54-9	Ethyl 4,4,5,5,5-pentafluoropent-2-ynoate	{_x000D_ "preferred_name" : "2-Pentynoic acid, 4,4,5,5,5-pentafluoro-, ethyl ester"_x000D_ }	BPNVIQXAKVAZMC-UHFFFAOYSA-N	CCOC(=O)C#CC(F)(F)C(F)(F)F
225000	{_x000D_ "C" : 7,_x000D_ "F" : 9,_x000D_ "N" : 1,_x000D_ "S" : 1_x000D_ }	300.961	162147-73-1	2,3,5,6-Tetrafluoro-4-[(pentafluoroethyl)sulfanyl]pyridine	{_x000D_ "preferred_name" : "2,3,5,6-Tetrafluoro-4-[(pentafluoroethyl)sulfanyl]pyridine"_x000D_ }	NFHDSQVNRSFHMC-UHFFFAOYSA-N	FC1=NC(F)=C(F)C(SC(F)(F)C(F)(F)F)=C1F
226000	{_x000D_ "C" : 9,_x000D_ "H" : 9,_x000D_ "F" : 7,_x000D_ "N" : 2_x000D_ }	278.065	NOCAS_1026862		{_x000D_ "preferred_name" : "1-(1,1,2,2,3,3,3-Heptafluoropropyl)cyclohexa-3,5-diene-1,3-diamine"_x000D_ }	BBHKJYQVKZWEDW-UHFFFAOYNA-N	NC1=CC=CC(N)(C1)C(F)(F)C(F)(F)C(F)(F)F
227000	{_x000D_ "C" : 6,_x000D_ "H" : 3,_x000D_ "F" : 7,_x000D_ "O" : 1_x000D_ }	224.007	1759-60-0	1,3,3,4,4,5,5-Heptafluoro-2-methoxycyclopent-1-ene	{_x000D_ "preferred_name" : "Cyclopentene, 1-methoxyheptafluoro-"_x000D_ }	HCVGDVYOISIYKY-UHFFFAOYSA-N	COC1=C(F)C(F)(F)C(F)(F)C1(F)F
228000	{_x000D_ "C" : 16,_x000D_ "H" : 14,_x000D_ "F" : 16,_x000D_ "O" : 4_x000D_ }	574.064	376-94-3	Bis(2,2,3,3,4,4,5,5-octafluoropentyl) 3-methylpentanedioate	{_x000D_ "preferred_name" : "bis(2,2,3,3,4,4,5,5-octafluoropentyl) 3-methylpentanedioate"_x000D_ }	NZAPULLMMSPBKX-UHFFFAOYSA-N	CC(CC(=O)OCC(F)(F)C(F)(F)C(F)(F)C(F)F)CC(=O)OCC(F)(F)C(F)(F)C(F)(F)C(F)F
229000	{_x000D_ "C" : 5,_x000D_ "H" : 6,_x000D_ "F" : 6,_x000D_ "O" : 2_x000D_ }	212.027	376-90-9	2,2,3,3,4,4-Hexafluoropentane-1,5-diol	{_x000D_ "preferred_name" : "Hexafluoroamylene glycol"_x000D_ }	IELVMUPSWDZWSD-UHFFFAOYSA-N	OCC(F)(F)C(F)(F)C(F)(F)CO
230000	{_x000D_ "C" : 8,_x000D_ "H" : 12,_x000D_ "F" : 8,_x000D_ "N" : 2_x000D_ }	288.087	94403-06-2	3,3,4,4,5,5,6,6-Octafluorooctane-1,8-diamine	{_x000D_ "preferred_name" : "3,3,4,4,5,5,6,6-Octafluorooctane-1,8-diamine"_x000D_ }	YIRGAJMKHDSMQU-UHFFFAOYSA-N	NCCC(F)(F)C(F)(F)C(F)(F)C(F)(F)CCN
231000	{_x000D_ "C" : 24,_x000D_ "H" : 19,_x000D_ "F" : 34,_x000D_ "N" : 2,_x000D_ "O" : 8,_x000D_ "P" : 1,_x000D_ "S" : 2_x000D_ }	1203.98	2965-52-8	Bis{2-[ethyl(1,1,2,2,3,3,4,4,5,5,6,6,7,7,8,8,8-heptadecafluorooctane-1-sulfonyl)amino]ethyl} hydrogen phosphate	{_x000D_ "preferred_name" : "Bis(2-{ethyl[(perfluorooctyl)sulfonyl]amino}ethyl) hydrogen phosphate"_x000D_ }	BZZAKKWGRKFWJJ-UHFFFAOYSA-N	CCN(CCOP(O)(=O)OCCN(CC)S(=O)(=O)C(F)(F)C(F)(F)C(F)(F)C(F)(F)C(F)(F)C(F)(F)C(F)(F)C(F)(F)F)S(=O)(=O)C(F)(F)C(F)(F)C(F)(F)C(F)(F)C(F)(F)C(F)(F)C(F)(F)C(F)(F)F
232000	{_x000D_ "C" : 12,_x000D_ "H" : 14,_x000D_ "F" : 14,_x000D_ "N" : 1_x000D_ }	438.09	NOCAS_1035362		{_x000D_ "preferred_name" : "N-Ethyl-N,N-dimethyl-(6-(difluoromethyl)perfluorohexyl)methan-1-aminium"_x000D_ }	LRHIPDFJDRBSNS-UHFFFAOYSA-N	CC[N+](C)(C)CC(F)(F)C(F)(F)C(F)(F)C(F)(F)C(F)(F)C(F)(F)C(F)F
233000	{_x000D_ "C" : 17,_x000D_ "H" : 21,_x000D_ "F" : 17,_x000D_ "O" : 4,_x000D_ "Si" : 1_x000D_ }	640.094	88101-78-4	Triethoxy{3-[(heptadecafluorooctyl)oxy]propyl}silane	{_x000D_ "preferred_name" : "Triethoxy{3-[(heptadecafluorooctyl)oxy]propyl}silane"_x000D_ }	UQFRFCKVSYASLV-UHFFFAOYSA-N	CCO[Si](CCCOC(F)(F)C(F)(F)C(F)(F)C(F)(F)C(F)(F)C(F)(F)C(F)(F)C(F)(F)F)(OCC)OCC
234000	{_x000D_ "C" : 13,_x000D_ "H" : 1,_x000D_ "F" : 31,_x000D_ "O" : 3,_x000D_ "S" : 2_x000D_ }	857.887	NOCAS_1035822		{_x000D_ "preferred_name" : "Perfluoro-13-(pentafluoro-lambda6-sulfanyl)-1-tridecanesulfonic acid"_x000D_ }	NVQAJQYCFCGGQL-UHFFFAOYSA-N	OS(=O)(=O)C(F)(F)C(F)(F)C(F)(F)C(F)(F)C(F)(F)C(F)(F)C(F)(F)C(F)(F)C(F)(F)C(F)(F)C(F)(F)C(F)(F)C(F)(F)S(F)(F)(F)(F)F
235000	{_x000D_ "C" : 18,_x000D_ "H" : 15,_x000D_ "F" : 4,_x000D_ "N" : 3,_x000D_ "O" : 2,_x000D_ "S" : 1_x000D_ }	413.082	7168-26-5	4-(2-Ethoxyphenyl)-5-[3-(1,1,2,2-tetrafluoroethoxy)phenyl]-2,4-dihydro-3H-1,2,4-triazole-3-thione	{_x000D_ "preferred_name" : "4-(2-Ethoxyphenyl)-5-[3-(1,1,2,2-tetrafluoroethoxy)phenyl]-2,4-dihydro-3H-1,2,4-triazole-3-thione"_x000D_ }	OYHKBWLMBSKHSN-UHFFFAOYSA-N	CCOC1=CC=CC=C1N1C(=S)NN=C1C1=CC(OC(F)(F)C(F)F)=CC=C1
236000	{_x000D_ "C" : 8,_x000D_ "H" : 1,_x000D_ "F" : 15,_x000D_ "O" : 3,_x000D_ "S" : 1_x000D_ }	461.941	646-83-3	1,2,2,3,3,4,5,5,6,6-Decafluoro-4-(pentafluoroethyl)cyclohexane-1-sulfonic acid	{_x000D_ "preferred_name" : "Perfluoro-p-ethylcyclohexylsulfonic acid"_x000D_ }	ICKAEAFPESRWOT-UHFFFAOYSA-N	OS(=O)(=O)C1(F)C(F)(F)C(F)(F)C(F)(C(F)(F)C(F)(F)F)C(F)(F)C1(F)F
237000	{_x000D_ "C" : 33,_x000D_ "H" : 42,_x000D_ "F" : 8,_x000D_ "N" : 2,_x000D_ "O" : 4_x000D_ }	682.302	83003-52-5	2-[2,4-Bis(2-methylbutan-2-yl)phenoxy]-N-{3-hydroxy-4-[(2,2,3,3,4,5,5,5-octafluoropentanoyl)amino]phenyl}hexanamide	{_x000D_ "preferred_name" : "2-[2,4-Bis(1,1-dimethylpropyl)phenoxy]-N-[3-hydroxy-4-[(octafluoro-1-oxopentyl)amino]phenyl]-hexanamide"_x000D_ }	PTQKCGQHJQSDEQ-UHFFFAOYSA-N	CCCCC(OC1=C(C=C(C=C1)C(C)(C)CC)C(C)(C)CC)C(=O)NC1=CC(O)=C(NC(=O)C(F)(F)C(F)(F)C(F)C(F)(F)F)C=C1
238000	{_x000D_ "C" : 15,_x000D_ "H" : 16,_x000D_ "F" : 17,_x000D_ "N" : 1,_x000D_ "O" : 4,_x000D_ "S" : 1_x000D_ }	629.053	102579-26-0		{_x000D_ "preferred_name" : "N-(2-Hydroxyethoxy)ethyl-N-propylperfluorooctanesulfonamide"_x000D_ }	DTIJQLFRKLLKHX-UHFFFAOYSA-N	CCCN(CCOCCO)S(=O)(=O)C(F)(F)C(F)(F)C(F)(F)C(F)(F)C(F)(F)C(F)(F)C(F)(F)C(F)(F)F
239000	{_x000D_ "C" : 12,_x000D_ "H" : 11,_x000D_ "F" : 15,_x000D_ "N" : 2,_x000D_ "O" : 2_x000D_ }	500.058	27942-17-2	N-(Ethoxymethyl)-N'-(2,2,3,3,4,4,5,5,6,6,7,7,8,8,8-pentadecafluorooctyl)urea	{_x000D_ "preferred_name" : "1-(ethoxymethyl)-3-(2,2,3,3,4,4,5,5,6,6,7,7,8,8,8-pentadecafluorooctyl)urea"_x000D_ }	FLKRFUOBDIGGOU-UHFFFAOYSA-N	CCOCNC(=O)NCC(F)(F)C(F)(F)C(F)(F)C(F)(F)C(F)(F)C(F)(F)C(F)(F)F
240000	{_x000D_ "C" : 3,_x000D_ "H" : 4,_x000D_ "F" : 4_x000D_ }	116.025	40723-63-5	1,1,2,2-Tetrafluoropropane	{_x000D_ "preferred_name" : "1,1,2,2-Tetrafluoropropane"_x000D_ }	XWUSALIIUZARQE-UHFFFAOYSA-N	CC(F)(F)C(F)F
241000	{_x000D_ "C" : 19,_x000D_ "H" : 11,_x000D_ "F" : 5,_x000D_ "O" : 2_x000D_ }	366.068	819060-51-0	1-(Anthracen-2-yl)-4,4,5,5,5-pentafluoropentane-1,3-dione	{_x000D_ "preferred_name" : "1-(Anthracen-2-yl)-4,4,5,5,5-pentafluoropentane-1,3-dione"_x000D_ }	TXDJDUNLEPOSRO-UHFFFAOYSA-N	FC(F)(F)C(F)(F)C(=O)CC(=O)C1=CC2=CC3=CC=CC=C3C=C2C=C1
242000	{_x000D_ "C" : 10,_x000D_ "H" : 6,_x000D_ "F" : 6,_x000D_ "O" : 3_x000D_ }	288.022	16261-80-6	4-(1,1,1,3,3,3-Hexafluoro-2-hydroxypropan-2-yl)benzoic acid	{_x000D_ "preferred_name" : "4-(1,1,1,3,3,3-hexafluoro-2-hydroxypropan-2-yl)benzoic acid"_x000D_ }	DLJNNINHDYILFL-UHFFFAOYSA-N	OC(=O)C1=CC=C(C=C1)C(O)(C(F)(F)F)C(F)(F)F
243000	{_x000D_ "C" : 35,_x000D_ "H" : 62,_x000D_ "F" : 9,_x000D_ "N" : 1,_x000D_ "O" : 4,_x000D_ "S" : 1_x000D_ }	763.426	NOCAS_1026522		{_x000D_ "preferred_name" : "2-(Methyl((nonafluorobutyl)sulfonyl)amino)ethyl octacosanoate"_x000D_ }	GFLGDZYLXGAOAZ-UHFFFAOYSA-N	CCCCCCCCCCCCCCCCCCCCCCCCCCCC(=O)OCCN(C)S(=O)(=O)C(F)(F)C(F)(F)C(F)(F)C(F)(F)F
244000	{_x000D_ "C" : 11,_x000D_ "H" : 7,_x000D_ "Br" : 2,_x000D_ "F" : 4,_x000D_ "N" : 1,_x000D_ "O" : 1_x000D_ }	402.883	143674-86-6	N-(2-Bromo-4,4,5,5-tetrafluoro-3-oxo-1-phenylpent-1-en-1-yl)hypobromous amide	{_x000D_ "preferred_name" : "N-(2-Bromo-4,4,5,5-tetrafluoro-3-oxo-1-phenylpent-1-en-1-yl)hypobromous amide"_x000D_ }	XIVBXKBRJKKXCA-UHFFFAOYSA-N	FC(F)C(F)(F)C(=O)C(Br)=C(NBr)C1=CC=CC=C1
245000	{_x000D_ "C" : 5,_x000D_ "H" : 2,_x000D_ "F" : 7,_x000D_ "I" : 1_x000D_ }	321.909	243139-61-9		{_x000D_ "preferred_name" : "3,4,4,4-Tetrafluoro-1-iodo-3-(trifluoromethyl)-1-butene"_x000D_ }	YSIHFHRTEHLZRU-UHFFFAOYSA-N	FC(F)(F)C(F)(C=CI)C(F)(F)F
246000	{_x000D_ "C" : 8,_x000D_ "Br" : 1,_x000D_ "F" : 15,_x000D_ "O" : 1_x000D_ }	475.889	222037-87-8	Pentadecafluorooctanoyl bromide	{_x000D_ "preferred_name" : "Pentadecafluorooctanoyl bromide"_x000D_ }	WQELDDKOSOQCBX-UHFFFAOYSA-N	FC(F)(F)C(F)(F)C(F)(F)C(F)(F)C(F)(F)C(F)(F)C(F)(F)C(Br)=O
247000	{_x000D_ "C" : 9,_x000D_ "H" : 5,_x000D_ "F" : 6,_x000D_ "N" : 1,_x000D_ "O" : 3_x000D_ }	289.017	2402-65-5	1,1,1,3,3,3-Hexafluoro-2-(3-nitrophenyl)propan-2-ol	{_x000D_ "preferred_name" : "1,1,1,3,3,3-hexafluoro-2-(3-nitrophenyl)propan-2-ol"_x000D_ }	RAABHVDDVYONFB-UHFFFAOYSA-N	OC(C1=CC(=CC=C1)[N+]([O-])=O)(C(F)(F)F)C(F)(F)F
249000	{_x000D_ "C" : 7,_x000D_ "H" : 1,_x000D_ "Cl" : 2,_x000D_ "F" : 7,_x000D_ "N" : 2_x000D_ }	315.941	1023815-51-1	4,6-Dichloro-2-(heptafluoropropyl)pyrimidine	{_x000D_ "preferred_name" : "4,6-Dichloro-2-(heptafluoropropyl)pyrimidine"_x000D_ }	XFNPSUTZEAJYGZ-UHFFFAOYSA-N	FC(F)(F)C(F)(F)C(F)(F)C1=NC(Cl)=CC(Cl)=N1
250000	{_x000D_ "C" : 12,_x000D_ "H" : 8,_x000D_ "F" : 9,_x000D_ "N" : 1,_x000D_ "O" : 1,_x000D_ "S" : 1_x000D_ }	385.018	1612778-39-8	(S~1~S)-1,1,2,2,3,3,4,4,4-Nonafluoro-N-[(E)-(4-methylphenyl)methylidene]butane-1-sulfinamide	{_x000D_ "preferred_name" : "[N(E),S(S)]-N-(4-methylphenyl)methyleneperfluorobutanesulfinamide"_x000D_ }	BJMMKNXYPAYRHL-SNWFQCDXSA-N	[H]\C(=N/[S@@](=O)C(F)(F)C(F)(F)C(F)(F)C(F)(F)F)C1=CC=C(C)C=C1
251000	{_x000D_ "C" : 7,_x000D_ "H" : 11,_x000D_ "F" : 4,_x000D_ "N" : 1,_x000D_ "O" : 1_x000D_ }	201.078	NOCAS_1036824		{_x000D_ "preferred_name" : "1â€�(Dimethylamino)â€�4,5,5,5â€�tetrafluoropentâ€�3â€�enâ€�2â€�ol"_x000D_ }	FUIOXIGBXDNUPW-UHFFFAOYNA-N	CN(C)CC(O)C=C(F)C(F)(F)F
252000	{_x000D_ "C" : 7,_x000D_ "H" : 1,_x000D_ "F" : 11_x000D_ }	293.99	116487-62-8	4-(Difluoromethyl)-1,2,3,3,4,5,5,6,6-nonafluorocyclohex-1-ene	{_x000D_ "preferred_name" : "4-(Difluoromethyl)-1,2,3,3,4,5,5,6,6-nonafluorocyclohex-1-ene"_x000D_ }	BRPSNPWUFXNQOL-UHFFFAOYSA-N	FC(F)C1(F)C(F)(F)C(F)=C(F)C(F)(F)C1(F)F
253000	{_x000D_ "C" : 12,_x000D_ "H" : 21,_x000D_ "F" : 5,_x000D_ "O" : 1_x000D_ }	276.151	307531-78-8	(3S)-1,1,1,2,2-Pentafluorododecan-3-ol	{_x000D_ "preferred_name" : "(3S)-1,1,1,2,2-Pentafluorododecan-3-ol"_x000D_ }	YFCKZQQCWZNEFP-JTQLQIEISA-N	CCCCCCCCC[C@H](O)C(F)(F)C(F)(F)F
254000	{_x000D_ "C" : 10,_x000D_ "H" : 2,_x000D_ "F" : 20,_x000D_ "O" : 3,_x000D_ "S" : 1_x000D_ }	581.941	2274731-07-4	1,1,2,2,3,3,4,4,5,5,6,6,7,7,8,8,9,9,10,10-Icosafluorodecane-1-sulfonic acid	{_x000D_ "preferred_name" : "1,1,2,2,3,3,4,4,5,5,6,6,7,7,8,8,9,9,10,10-icosafluorodecane-1-sulfonic acid"_x000D_ }	BNRPVUYKVDQCOI-UHFFFAOYSA-N	[H]C(F)(F)C(F)(F)C(F)(F)C(F)(F)C(F)(F)C(F)(F)C(F)(F)C(F)(F)C(F)(F)C(F)(F)S(O)(=O)=O
255000	{_x000D_ "C" : 9,_x000D_ "H" : 12,_x000D_ "F" : 4,_x000D_ "O" : 2_x000D_ }	228.077	59857-64-6	1,1,2,2-Tetrafluorononane-3,5-dione	{_x000D_ "preferred_name" : "1,1,2,2-Tetrafluorononane-3,5-dione"_x000D_ }	LAYNKEMPGXORBP-UHFFFAOYSA-N	CCCCC(=O)CC(=O)C(F)(F)C(F)F
256000	{_x000D_ "C" : 16,_x000D_ "H" : 14,_x000D_ "F" : 21,_x000D_ "O" : 3,_x000D_ "P" : 1_x000D_ }	684.035	854095-13-9	Diethyl (3,3,4,4,5,5,6,6,7,7,8,8,9,9,10,10,11,11,12,12,12-henicosafluorododecyl)phosphonate	{_x000D_ "preferred_name" : "Diethyl (3,3,4,4,5,5,6,6,7,7,8,8,9,9,10,10,11,11,12,12,12-henicosafluorododecyl)phosphonate"_x000D_ }	IUUVQAYNLGBYHS-UHFFFAOYSA-N	CCOP(=O)(CCC(F)(F)C(F)(F)C(F)(F)C(F)(F)C(F)(F)C(F)(F)C(F)(F)C(F)(F)C(F)(F)C(F)(F)F)OCC
257000	{_x000D_ "C" : 10,_x000D_ "H" : 6,_x000D_ "Br" : 1,_x000D_ "F" : 7,_x000D_ "O" : 1_x000D_ }	353.949	1365808-49-6		{_x000D_ "preferred_name" : "1-Bromo-4-(2,2,3,3,4,4,4-heptafluorobutoxy)benzene"_x000D_ }	UNAMITOBDAYPBG-UHFFFAOYSA-N	FC(F)(F)C(F)(F)C(F)(F)COC1=CC=C(Br)C=C1
258000	{_x000D_ "C" : 10,_x000D_ "H" : 8,_x000D_ "F" : 4,_x000D_ "N" : 2,_x000D_ "O" : 1,_x000D_ "S" : 1_x000D_ }	280.029	1855907-41-3		{_x000D_ "preferred_name" : "6-(2,2,3,3-Tetrafluoropropoxy)-1,3-benzothiazol-2-amine"_x000D_ }	ACSYUJZPWRUVEE-UHFFFAOYSA-N	NC1=NC2=C(S1)C=C(OCC(F)(F)C(F)F)C=C2
259000	{_x000D_ "C" : 11,_x000D_ "H" : 4,_x000D_ "F" : 17,_x000D_ "N" : 1_x000D_ }	473.007	26649-26-3	4,4,5,5,6,6,7,7,8,8,9,9,10,10,11,11,11-Heptadecafluoroundecanenitrile	{_x000D_ "preferred_name" : "4,4,5,5,6,6,7,7,8,8,9,9,10,10,11,11,11-Heptadecafluoroundecanenitrile"_x000D_ }	XDVOHXVWJNEFGQ-UHFFFAOYSA-N	FC(F)(F)C(F)(F)C(F)(F)C(F)(F)C(F)(F)C(F)(F)C(F)(F)C(F)(F)CCC#N
260000	{_x000D_ "C" : 10,_x000D_ "H" : 7,_x000D_ "F" : 7,_x000D_ "O" : 1_x000D_ }	276.039	785-93-3	2,2,3,3,4,4,4-Heptafluoro-1-phenylbutan-1-ol	{_x000D_ "preferred_name" : "(Perfluoropropyl)phenylmethanol"_x000D_ }	RFRUXTGWFVPKQB-UHFFFAOYSA-N	OC(C1=CC=CC=C1)C(F)(F)C(F)(F)C(F)(F)F
261000	{_x000D_ "C" : 11,_x000D_ "H" : 9,_x000D_ "F" : 13,_x000D_ "O" : 2,_x000D_ "S" : 1_x000D_ }	452.012	149339-57-1	3-[(3,3,4,4,5,5,6,6,7,7,8,8,8-Tridecafluorooctyl)sulfanyl]propanoic acid	{_x000D_ "preferred_name" : "6:2 Fluorotelomer thioether propanoic acid"_x000D_ }	XAZKWGLYRRMFFE-UHFFFAOYSA-N	OC(=O)CCSCCC(F)(F)C(F)(F)C(F)(F)C(F)(F)C(F)(F)C(F)(F)F
262000	{_x000D_ "C" : 14,_x000D_ "H" : 19,_x000D_ "F" : 11,_x000D_ "N" : 2,_x000D_ "O" : 4,_x000D_ "S" : 1_x000D_ }	520.089	NOCAS_1035171		{_x000D_ "preferred_name" : "3-{(Perfluoropentanesulfonyl)[3-(trimethylazaniumyl)propyl]amino}propanoate"_x000D_ }	YIXDWVZQHRVKRT-UHFFFAOYSA-N	C[N+](C)(C)CCCN(CCC([O-])=O)S(=O)(=O)C(F)(F)C(F)(F)C(F)(F)C(F)(F)C(F)(F)F
263000	{_x000D_ "C" : 6,_x000D_ "H" : 1,_x000D_ "F" : 11,_x000D_ "O" : 4_x000D_ }	345.97	919005-51-9		{_x000D_ "preferred_name" : "Perfluoro-2-[3-(methoxy)propoxy]acetic acid"_x000D_ }	PPLSBOFDIUXJMA-UHFFFAOYSA-N	OC(=O)C(F)(F)OC(F)(F)C(F)(F)C(F)(F)OC(F)(F)F
264000	{_x000D_ "C" : 25,_x000D_ "H" : 19,_x000D_ "F" : 34,_x000D_ "O" : 5,_x000D_ "P" : 1,_x000D_ "S" : 2_x000D_ }	1139.99	138655-68-2		{_x000D_ "preferred_name" : "Phosphonic acid, mono[2,2-bis[[(3,3,4,4,5,5,6,6,7,7,8,8,9,9,10,10,10-heptadecafluorodecyl)thio]methyl]-3-hydroxypropyl] ester"_x000D_ }	MHUDXYFILMVITR-UHFFFAOYSA-N	OCC(COP(O)(O)=O)(CSCCC(F)(F)C(F)(F)C(F)(F)C(F)(F)C(F)(F)C(F)(F)C(F)(F)C(F)(F)F)CSCCC(F)(F)C(F)(F)C(F)(F)C(F)(F)C(F)(F)C(F)(F)C(F)(F)C(F)(F)F
265000	{_x000D_ "C" : 10,_x000D_ "H" : 5,_x000D_ "Cl" : 1,_x000D_ "F" : 9,_x000D_ "N" : 1,_x000D_ "O" : 1_x000D_ }	360.992	1262665-50-8	2-Chloro-6-(difluoromethoxy)-4-(1,1,1,2,3,3,3-heptafluoropropan-2-yl)aniline	{_x000D_ "preferred_name" : "2-Chloro-6-(difluoromethoxy)-4-(1,1,1,2,3,3,3-heptafluoropropan-2-yl)aniline"_x000D_ }	RHQBQSSQBXDLAT-UHFFFAOYSA-N	NC1=C(OC(F)F)C=C(C=C1Cl)C(F)(C(F)(F)F)C(F)(F)F
266000	{_x000D_ "C" : 22,_x000D_ "H" : 9,_x000D_ "F" : 38,_x000D_ "O" : 4,_x000D_ "P" : 1_x000D_ }	1089.96	78974-41-1	Bis[3,3,4,4,5,5,6,6,7,7,8,8,9,10,10,10-hexadecafluoro-9-(trifluoromethyl)decyl] hydrogen phosphate	{_x000D_ "preferred_name" : "Bis(2-(perfluoro-7-methyloctyl)ethyl) hydrogen phosphate"_x000D_ }	HWYXDLNPCZITLD-UHFFFAOYSA-N	OP(=O)(OCCC(F)(F)C(F)(F)C(F)(F)C(F)(F)C(F)(F)C(F)(F)C(F)(C(F)(F)F)C(F)(F)F)OCCC(F)(F)C(F)(F)C(F)(F)C(F)(F)C(F)(F)C(F)(F)C(F)(C(F)(F)F)C(F)(F)F
267000	{_x000D_ "C" : 11,_x000D_ "H" : 6,_x000D_ "F" : 19,_x000D_ "O" : 4,_x000D_ "P" : 1_x000D_ }	593.97	78974-42-2	3,3,4,4,5,5,6,6,7,7,8,8,9,10,10,10-Hexadecafluoro-9-(trifluoromethyl)decyl dihydrogen phosphate	{_x000D_ "preferred_name" : "8:2 Fluorotelomer 9-(trifluoromethyl)-dihydrogen phosphate"_x000D_ }	DEHQJCVMUMYUMH-UHFFFAOYSA-N	OP(O)(=O)OCCC(F)(F)C(F)(F)C(F)(F)C(F)(F)C(F)(F)C(F)(F)C(F)(C(F)(F)F)C(F)(F)F
268000	{_x000D_ "C" : 10,_x000D_ "H" : 5,_x000D_ "F" : 7,_x000D_ "O" : 2,_x000D_ "S" : 1_x000D_ }	321.99	88489-75-2	3-[(1,1,1,2,3,3,3-Heptafluoropropan-2-yl)sulfanyl]benzoic acid	{_x000D_ "preferred_name" : "3-[(1,1,1,2,3,3,3-Heptafluoropropan-2-yl)sulfanyl]benzoic acid"_x000D_ }	HBRQYGXBPMKMHH-UHFFFAOYSA-N	OC(=O)C1=CC(SC(F)(C(F)(F)F)C(F)(F)F)=CC=C1
269000	{_x000D_ "C" : 6,_x000D_ "H" : 8,_x000D_ "F" : 5,_x000D_ "N" : 1,_x000D_ "O" : 1_x000D_ }	205.053	62243-62-3	2,2,3,3,3-Pentafluoro-N-propylpropanamide	{_x000D_ "preferred_name" : "2,2,3,3,3-Pentafluoro-N-propylpropanamide"_x000D_ }	IRIQFSKCRVNDSA-UHFFFAOYSA-N	CCCNC(=O)C(F)(F)C(F)(F)F
270000	{_x000D_ "C" : 11,_x000D_ "H" : 5,_x000D_ "Cl" : 1,_x000D_ "F" : 6,_x000D_ "O" : 1_x000D_ }	301.993	35443-98-2	1-(3-Chlorophenyl)-4,4,4-trifluoro-3-(trifluoromethyl)but-2-en-1-one	{_x000D_ "preferred_name" : "1-(3-chlorophenyl)-4,4,4-trifluoro-3-(trifluoromethyl)but-2-en-1-one"_x000D_ }	LVVJIORQKVVAAF-UHFFFAOYSA-N	FC(F)(F)C(=CC(=O)C1=CC(Cl)=CC=C1)C(F)(F)F
271000	{_x000D_ "C" : 10,_x000D_ "H" : 1,_x000D_ "F" : 21_x000D_ }	519.974	375-97-3	1,1,1,2,2,3,3,4,4,5,5,6,6,7,7,8,8,9,9,10,10-Henicosafluorodecane	{_x000D_ "preferred_name" : "1-H-Perfluorodecane"_x000D_ }	DSNMEFYRPYNWJJ-UHFFFAOYSA-N	FC(F)C(F)(F)C(F)(F)C(F)(F)C(F)(F)C(F)(F)C(F)(F)C(F)(F)C(F)(F)C(F)(F)F
272000	{_x000D_ "C" : 2,_x000D_ "H" : 2,_x000D_ "F" : 4,_x000D_ "O" : 1_x000D_ }	118.004	130953-44-5	1,1,2,2-Tetrafluoroethan-1-ol	{_x000D_ "preferred_name" : "1,1,2,2-Tetrafluoroethan-1-ol"_x000D_ }	KGUDSELBPWEAKU-UHFFFAOYSA-N	OC(F)(F)C(F)F
273000	{_x000D_ "C" : 12,_x000D_ "F" : 21,_x000D_ "N" : 3_x000D_ }	584.976	116392-95-1	4,5,6-Tris(1,1,1,2,3,3,3-heptafluoropropan-2-yl)-1,2,3-triazine	{_x000D_ "preferred_name" : "4,5,6-Tris(1,1,1,2,3,3,3-heptafluoropropan-2-yl)-1,2,3-triazine"_x000D_ }	FYIWWOHRUAGGEW-UHFFFAOYSA-N	FC(F)(F)C(F)(C1=NN=NC(=C1C(F)(C(F)(F)F)C(F)(F)F)C(F)(C(F)(F)F)C(F)(F)F)C(F)(F)F
274000	{_x000D_ "C" : 5,_x000D_ "H" : 3,_x000D_ "F" : 7,_x000D_ "O" : 1_x000D_ }	212.007	51035-20-2	2-(Heptafluoropropyl)oxirane	{_x000D_ "preferred_name" : "2-(Heptafluoropropyl)oxirane"_x000D_ }	LTJNLPWVUOGYDI-UHFFFAOYSA-N	FC(F)(F)C(F)(F)C(F)(F)C1CO1
275000	{_x000D_ "C" : 7,_x000D_ "H" : 4,_x000D_ "F" : 12,_x000D_ "O" : 2_x000D_ }	348.002	503169-49-1	1,1,1,5,5,5-Hexafluoro-2,4-bis(trifluoromethyl)pentane-2,4-diol	{_x000D_ "preferred_name" : "1,1,1,5,5,5-Hexafluoro-2,4-bis(trifluoromethyl)pentane-2,4-diol"_x000D_ }	ZXXAYTLNJUZPGL-UHFFFAOYSA-N	OC(CC(O)(C(F)(F)F)C(F)(F)F)(C(F)(F)F)C(F)(F)F
276000	{_x000D_ "C" : 13,_x000D_ "H" : 5,_x000D_ "F" : 13,_x000D_ "O" : 2,_x000D_ "S" : 1_x000D_ }	471.98	171520-40-4	4,4,5,5,6,6,7,7,8,8,9,9,9-Tridecafluoro-1-(thiophen-2-yl)nonane-1,3-dione	{_x000D_ "preferred_name" : "4,4,5,5,6,6,7,7,8,8,9,9,9-Tridecafluoro-1-(thiophen-2-yl)nonane-1,3-dione"_x000D_ }	XGJGEOQSZFVKEU-UHFFFAOYSA-N	FC(F)(F)C(F)(F)C(F)(F)C(F)(F)C(F)(F)C(F)(F)C(=O)CC(=O)C1=CC=CS1
277000	{_x000D_ "C" : 14,_x000D_ "H" : 22,_x000D_ "F" : 9,_x000D_ "N" : 2,_x000D_ "O" : 2,_x000D_ "S" : 1_x000D_ }	453.126	NOCAS_1035796		{_x000D_ "preferred_name" : "Trimethyl({3â€�[2â€�(3,3,4,4,5,5,6,6,6â€� nonafluorohexanesulfinyl)acetamido]propyl})azanium"_x000D_ }	JZEBEOOOTZEKAO-UHFFFAOYNA-O	C[N+](C)(C)CCCNC(=O)CS(=O)CCC(F)(F)C(F)(F)C(F)(F)C(F)(F)F
278000	{_x000D_ "C" : 6,_x000D_ "Br" : 2,_x000D_ "Cl" : 3,_x000D_ "F" : 9_x000D_ }	505.729	85131-86-8	1,6-Dibromo-2,3,5-trichloro-1,1,2,3,4,4,5,6,6-nonafluorohexane	{_x000D_ "preferred_name" : "1,6-Dibromo-2,3,5-trichloro-1,1,2,3,4,4,5,6,6-nonafluorohexane"_x000D_ }	RKKGNUHLABLELO-UHFFFAOYSA-N	FC(F)(Br)C(F)(Cl)C(F)(F)C(F)(Cl)C(F)(Cl)C(F)(F)Br
279000	{_x000D_ "C" : 11,_x000D_ "H" : 11,_x000D_ "F" : 13,_x000D_ "O" : 3,_x000D_ "S" : 1_x000D_ }	470.022	106104-73-8	3-(3,3,4,4,5,5,6,6,7,7,8,8,8-Tridecafluorooctane-1-sulfonyl)propan-1-ol	{_x000D_ "preferred_name" : "3-(3,3,4,4,5,5,6,6,7,7,8,8,8-Tridecafluorooctane-1-sulfonyl)propan-1-ol"_x000D_ }	CLFGHHCTMSOZID-UHFFFAOYSA-N	OCCCS(=O)(=O)CCC(F)(F)C(F)(F)C(F)(F)C(F)(F)C(F)(F)C(F)(F)F
280000	{_x000D_ "C" : 11,_x000D_ "H" : 18,_x000D_ "F" : 8,_x000D_ "N" : 1_x000D_ }	316.131	NOCAS_1035269		{_x000D_ "preferred_name" : "N-Butyl-N,N-dimethyl-(3-(difluoromethyl)perfluoropropyl)methan-1-aminium"_x000D_ }	AKJJRMNJFNUCBX-UHFFFAOYSA-N	CCCC[N+](C)(C)CC(F)(F)C(F)(F)C(F)(F)C(F)F
281000	{_x000D_ "C" : 18,_x000D_ "H" : 22,_x000D_ "F" : 4,_x000D_ "Si" : 2_x000D_ }	370.12	79035-75-9	(1,1,2,2-Tetrafluoroethane-1,2-diyl)bis[dimethyl(phenyl)silane]	{_x000D_ "preferred_name" : "(1,1,2,2-Tetrafluoro-1,2-ethanediyl)bis[dimethylphenylsilane"_x000D_ }	QVWBKKPHRQYLHC-UHFFFAOYSA-N	C[Si](C)(C1=CC=CC=C1)C(F)(F)C(F)(F)[Si](C)(C)C1=CC=CC=C1
282000	{_x000D_ "C" : 12,_x000D_ "H" : 5,_x000D_ "F" : 9,_x000D_ "N" : 2,_x000D_ "O" : 1_x000D_ }	364.026	89995-30-2	3-(Nonafluorobutyl)quinoxalin-2(1H)-one	{_x000D_ "preferred_name" : "3-(Nonafluorobutyl)quinoxalin-2(1H)-one"_x000D_ }	VQBBBEAXIATMNP-UHFFFAOYSA-N	FC(F)(F)C(F)(F)C(F)(F)C(F)(F)C1=NC2=CC=CC=C2NC1=O
283000	{_x000D_ "C" : 6,_x000D_ "H" : 6,_x000D_ "F" : 8,_x000D_ "N" : 4_x000D_ }	286.046	678-57-9	2,2,3,3,4,4,5,5-Octafluorohexanediimidamide	{_x000D_ "preferred_name" : "(1z,6z)-2,2,3,3,4,4,5,5-octafluorohexanediimidamide"_x000D_ }	XSYPRMVGGUKPRU-UHFFFAOYSA-N	NC(=N)C(F)(F)C(F)(F)C(F)(F)C(F)(F)C(N)=N
284000	{_x000D_ "C" : 10,_x000D_ "H" : 4,_x000D_ "Cl" : 1,_x000D_ "F" : 7,_x000D_ "N" : 2_x000D_ }	319.995	6866-58-6	6-Chloro-2-(heptafluoropropyl)-1H-benzimidazole	{_x000D_ "preferred_name" : "5-Chloro-2-(heptafluoropropyl)benzimidazole"_x000D_ }	RVOKGYWHSLJNQR-UHFFFAOYSA-N	FC(F)(F)C(F)(F)C(F)(F)C1=NC2=C(N1)C=C(Cl)C=C2
285000	{_x000D_ "C" : 15,_x000D_ "H" : 18,_x000D_ "F" : 17,_x000D_ "N" : 2,_x000D_ "O" : 2,_x000D_ "S" : 1_x000D_ }	613.082	NOCAS_1035194		{_x000D_ "preferred_name" : "N,N,N-Trimethyl-3-[methyl(perfluorooctanesulfonyl)amino]propan-1-aminium"_x000D_ }	CZLOVMCKXAUUND-UHFFFAOYSA-N	CN(CCC[N+](C)(C)C)S(=O)(=O)C(F)(F)C(F)(F)C(F)(F)C(F)(F)C(F)(F)C(F)(F)C(F)(F)C(F)(F)F
286000	{_x000D_ "C" : 15,_x000D_ "H" : 8,_x000D_ "F" : 7,_x000D_ "N" : 3,_x000D_ "O" : 5_x000D_ }	443.035	79930-77-1	2,4-Dinitro-N-[4-(1,1,2,2-tetrafluoroethoxy)phenyl]-6-(trifluoromethyl)aniline	{_x000D_ "preferred_name" : "2,4-Dinitro-N-[4-(1,1,2,2-tetrafluoroethoxy)phenyl]-6-(trifluoromethyl)-benzenamine"_x000D_ }	WPXFYBKMJQLQMD-UHFFFAOYSA-N	[O-][N+](=O)C1=CC(=C(NC2=CC=C(OC(F)(F)C(F)F)C=C2)C(=C1)C(F)(F)F)[N+]([O-])=O
287000	{_x000D_ "C" : 12,_x000D_ "H" : 12,_x000D_ "F" : 9,_x000D_ "N" : 1,_x000D_ "O" : 1_x000D_ }	357.078	31164-13-3	1-[3-Methylidene-4-(2,2,3,3,4,4,5,5,5-nonafluoropentyl)pyrrolidin-1-yl]ethan-1-one	{_x000D_ "preferred_name" : "1-[3-Methylidene-4-(2,2,3,3,4,4,5,5,5-nonafluoropentyl)pyrrolidin-1-yl]ethan-1-one"_x000D_ }	CFZPILZXWJKGJJ-UHFFFAOYSA-N	CC(=O)N1CC(CC(F)(F)C(F)(F)C(F)(F)C(F)(F)F)C(=C)C1
288000	{_x000D_ "C" : 19,_x000D_ "H" : 8,_x000D_ "F" : 11,_x000D_ "N" : 1,_x000D_ "O" : 2_x000D_ }	491.038	88951-06-8	4-Cyanophenyl 4-(undecafluoropentyl)benzoate	{_x000D_ "preferred_name" : "4-Cyanophenyl 4-(undecafluoropentyl)benzoate"_x000D_ }	IBHYZTMFKNNMTQ-UHFFFAOYSA-N	FC(F)(F)C(F)(F)C(F)(F)C(F)(F)C(F)(F)C1=CC=C(C=C1)C(=O)OC1=CC=C(C=C1)C#N
289000	{_x000D_ "C" : 27,_x000D_ "H" : 43,_x000D_ "F" : 13,_x000D_ "O" : 3_x000D_ }	662.3	NOCAS_1026792		{_x000D_ "preferred_name" : "1,1,1,2,2,3,3,4,4,5,5,6,6-Tridecafluoro-9-(tripropoxymethyl)heptadecane"_x000D_ }	OBAFZLREFOZRGS-UHFFFAOYNA-N	CCCCCCCCC(CCC(F)(F)C(F)(F)C(F)(F)C(F)(F)C(F)(F)C(F)(F)F)C(OCCC)(OCCC)OCCC
290000	{_x000D_ "C" : 14,_x000D_ "F" : 29,_x000D_ "O" : 3,_x000D_ "S" : 1_x000D_ }	798.911	343629-46-9	Nonacosafluorotetradecane-1-sulfonate	{_x000D_ "preferred_name" : "Perfluorotetradecanesulfonate"_x000D_ }	APTHHQMMNKGQCK-UHFFFAOYSA-M	[O-]S(=O)(=O)C(F)(F)C(F)(F)C(F)(F)C(F)(F)C(F)(F)C(F)(F)C(F)(F)C(F)(F)C(F)(F)C(F)(F)C(F)(F)C(F)(F)C(F)(F)C(F)(F)F
291000	{_x000D_ "C" : 7,_x000D_ "F" : 15,_x000D_ "N" : 1,_x000D_ "O" : 1_x000D_ }	398.974	1704-69-4	2,2,3,3,5,5,6,6-Octafluoro-4-(heptafluoropropyl)morpholine	{_x000D_ "preferred_name" : "Octafluoro-4-(heptafluoropropyl)morpholine"_x000D_ }	JSCNNFNZCLWGRW-UHFFFAOYSA-N	FC(F)(F)C(F)(F)C(F)(F)N1C(F)(F)C(F)(F)OC(F)(F)C1(F)F
293000	{_x000D_ "C" : 13,_x000D_ "H" : 8,_x000D_ "F" : 7,_x000D_ "N" : 1_x000D_ }	311.054	70414-16-3	1-(Heptafluoropropyl)-4-methylisoquinoline	{_x000D_ "preferred_name" : "1-(Heptafluoropropyl)-4-methylisoquinoline"_x000D_ }	AVOIPCNIYXAITQ-UHFFFAOYSA-N	CC1=C2C=CC=CC2=C(N=C1)C(F)(F)C(F)(F)C(F)(F)F
294000	{_x000D_ "C" : 14,_x000D_ "H" : 10,_x000D_ "F" : 20,_x000D_ "O" : 4_x000D_ }	622.026	185697-78-3	1,2,2,7,7,8-Hexafluoro-1,8-bis(heptafluoropropoxy)octane-3,6-diol	{_x000D_ "preferred_name" : "3,6-Octanediol, 1,2,2,7,7,8-hexafluoro-1,8-bis(heptafluoropropoxy)-"_x000D_ }	OLOCBVGDAWUTQX-UHFFFAOYSA-N	OC(CCC(O)C(F)(F)C(F)OC(F)(F)C(F)(F)C(F)(F)F)C(F)(F)C(F)OC(F)(F)C(F)(F)C(F)(F)F
295000	{_x000D_ "C" : 8,_x000D_ "H" : 5,_x000D_ "Br" : 1,_x000D_ "F" : 4,_x000D_ "O" : 1_x000D_ }	271.946	527751-45-7	1-Bromo-3-(1,1,2,2-tetrafluoroethoxy)benzene	{_x000D_ "preferred_name" : "1-bromo-3-(1,1,2,2-tetrafluoroethoxy)benzene"_x000D_ }	ALQQXORYKLCHJY-UHFFFAOYSA-N	FC(F)C(F)(F)OC1=CC(Br)=CC=C1
296000	{_x000D_ "C" : 11,_x000D_ "H" : 9,_x000D_ "F" : 6,_x000D_ "N" : 1_x000D_ }	269.064	64030-45-1	1-(4-Methylphenyl)-2,2-bis(trifluoromethyl)aziridine	{_x000D_ "preferred_name" : "1-(4-Methylphenyl)-2,2-bis(trifluoromethyl)aziridine"_x000D_ }	CCHFWDLFKRJBDF-UHFFFAOYSA-N	CC1=CC=C(C=C1)N1CC1(C(F)(F)F)C(F)(F)F
297000	{_x000D_ "C" : 16,_x000D_ "H" : 4,_x000D_ "F" : 28,_x000D_ "O" : 3,_x000D_ "S" : 1_x000D_ }	807.943	NOCAS_1036346		{_x000D_ "preferred_name" : "3-Fluoro-3-(perfluorotridecyl)propâ€�2â€�eneâ€�1â€�sulfonic acid"_x000D_ }	OSNZIKPAMSEUAP-UHFFFAOYSA-N	OS(=O)(=O)CC=C(F)C(F)(F)C(F)(F)C(F)(F)C(F)(F)C(F)(F)C(F)(F)C(F)(F)C(F)(F)C(F)(F)C(F)(F)C(F)(F)C(F)(F)C(F)(F)F
298000	{_x000D_ "C" : 13,_x000D_ "H" : 12,_x000D_ "F" : 7,_x000D_ "N" : 1,_x000D_ "O" : 1_x000D_ }	331.081	90582-01-7	2,2,3,3,4,4,4-Heptafluoro-N-(1-phenylpropan-2-yl)butanamide	{_x000D_ "preferred_name" : "2,2,3,3,4,4,4-Heptafluoro-N-(1-phenylpropan-2-yl)butanamide"_x000D_ }	WRXHKYHBKGCSAA-UHFFFAOYSA-N	CC(CC1=CC=CC=C1)NC(=O)C(F)(F)C(F)(F)C(F)(F)F
299000	{_x000D_ "C" : 10,_x000D_ "H" : 5,_x000D_ "Br" : 1,_x000D_ "F" : 7,_x000D_ "N" : 1,_x000D_ "O" : 1_x000D_ }	366.944	308-67-8	N-(4-Bromophenyl)-2,2,3,3,4,4,4-heptafluorobutanamide	{_x000D_ "preferred_name" : "N-(4-Bromophenyl)-2,2,3,3,4,4,4-heptafluorobutanamide"_x000D_ }	GZPNVRALAPIZMQ-UHFFFAOYSA-N	FC(F)(F)C(F)(F)C(F)(F)C(=O)NC1=CC=C(Br)C=C1
300000	{_x000D_ "C" : 6,_x000D_ "H" : 2,_x000D_ "Br" : 1,_x000D_ "F" : 9_x000D_ }	323.92	59665-23-5	2-Bromo-3,3,4,4,5,5,6,6,6-nonafluorohex-1-ene	{_x000D_ "preferred_name" : "2-Bromo-3,3,4,4,5,5,6,6,6-nonafluorohex-1-ene"_x000D_ }	KSQRGPQLCIXCCL-UHFFFAOYSA-N	FC(F)(F)C(F)(F)C(F)(F)C(F)(F)C(Br)=C
301000	{_x000D_ "C" : 6,_x000D_ "H" : 3,_x000D_ "Br" : 1,_x000D_ "F" : 6,_x000D_ "O" : 2_x000D_ }	299.922	714-43-2	1-Bromo-2,2,3,3,4,4-hexafluorocyclobutyl acetate	{_x000D_ "preferred_name" : "1-Bromo-2,2,3,3,4,4-hexafluorocyclobutyl acetate"_x000D_ }	NMUNKBKHIKDCMV-UHFFFAOYSA-N	CC(=O)OC1(Br)C(F)(F)C(F)(F)C1(F)F
302000	{_x000D_ "C" : 8,_x000D_ "F" : 17,_x000D_ "I" : 1_x000D_ }	545.877	1424379-21-4	Tetrafluoro(3,3,4,4,5,5,6,6,7,7,8,8,8-tridecafluorooct-1-yn-1-yl)-lambda~5~-iodane	{_x000D_ "preferred_name" : "Perfluoro-1-(tetrafluoroiodo)-1-octyne"_x000D_ }	YQFCZNFNVSOIRK-UHFFFAOYSA-N	FC(F)(F)C(F)(F)C(F)(F)C(F)(F)C(F)(F)C(F)(F)C#C[I](F)(F)(F)F
303000	{_x000D_ "C" : 8,_x000D_ "H" : 1,_x000D_ "F" : 15,_x000D_ "O" : 1_x000D_ }	397.979	680-07-9	1,1,1,2,4,4,5,5,6,6,7,7-Dodecafluoro-2-(trifluoromethyl)heptan-3-one	{_x000D_ "preferred_name" : "1,1,1,2,4,4,5,5,6,6,7,7-Dodecafluoro-2-(trifluoromethyl)heptan-3-one"_x000D_ }	NIXGHTWZTKCHDS-UHFFFAOYSA-N	FC(F)C(F)(F)C(F)(F)C(F)(F)C(=O)C(F)(C(F)(F)F)C(F)(F)F
304000	{_x000D_ "C" : 17,_x000D_ "H" : 3,_x000D_ "F" : 34,_x000D_ "O" : 2,_x000D_ "P" : 1_x000D_ }	915.933	610800-37-8		{_x000D_ "preferred_name" : "Bis(perfluorooctyl) phosphinic acid methyl ester"_x000D_ }	BDYGKMZRVZSLFC-UHFFFAOYSA-N	COP(=O)(C(F)(F)C(F)(F)C(F)(F)C(F)(F)C(F)(F)C(F)(F)C(F)(F)C(F)(F)F)C(F)(F)C(F)(F)C(F)(F)C(F)(F)C(F)(F)C(F)(F)C(F)(F)C(F)(F)F
305000	{_x000D_ "C" : 8,_x000D_ "Cl" : 1,_x000D_ "F" : 16,_x000D_ "I" : 1_x000D_ }	561.848	16486-98-9	1-Chloro-1,1,2,2,3,3,4,4,5,5,6,6,7,7,8,8-hexadecafluoro-8-iodooctane	{_x000D_ "preferred_name" : "1-Chloro-8-iodoperfluorooctane"_x000D_ }	UUDAHXKFALCGJQ-UHFFFAOYSA-N	FC(F)(Cl)C(F)(F)C(F)(F)C(F)(F)C(F)(F)C(F)(F)C(F)(F)C(F)(F)I
306000	{_x000D_ "C" : 4,_x000D_ "Br" : 2,_x000D_ "F" : 6,_x000D_ "O" : 1_x000D_ }	335.822	677-79-2	2-Bromo-3,3,3-trifluoro-2-(trifluoromethyl)propanoyl bromide	{_x000D_ "preferred_name" : "2-Bromo-3,3,3-trifluoro-2-(trifluoromethyl)propanoyl bromide"_x000D_ }	UWIZMESWEMUDIR-UHFFFAOYSA-N	FC(F)(F)C(Br)(C(Br)=O)C(F)(F)F
307000	{_x000D_ "C" : 14,_x000D_ "H" : 4,_x000D_ "Cl" : 3,_x000D_ "F" : 17,_x000D_ "Si" : 1_x000D_ }	627.888	753025-21-7	Trichloro[4-(heptadecafluorooctyl)phenyl]silane	{_x000D_ "preferred_name" : "Trichloro[4-(perfluorooctyl)phenyl]silane"_x000D_ }	UAEYHUAYUMSDJJ-UHFFFAOYSA-N	FC(F)(F)C(F)(F)C(F)(F)C(F)(F)C(F)(F)C(F)(F)C(F)(F)C(F)(F)C1=CC=C(C=C1)[Si](Cl)(Cl)Cl
308000	{_x000D_ "C" : 17,_x000D_ "H" : 21,_x000D_ "F" : 17,_x000D_ "N" : 1,_x000D_ "O" : 5,_x000D_ "P" : 1,_x000D_ "S" : 1_x000D_ }	705.061	71463-80-4	Diethyl {3-[ethyl(1,1,2,2,3,3,4,4,5,5,6,6,7,7,8,8,8-heptadecafluorooctane-1-sulfonyl)amino]propyl}phosphonate	{_x000D_ "preferred_name" : "Phosphonic acid, [3-[ethyl[(heptadecafluorooctyl)sulfonyl]amino]propyl]-, diethyl ester"_x000D_ }	CGWCDHWSHVIYSL-UHFFFAOYSA-N	CCOP(=O)(CCCN(CC)S(=O)(=O)C(F)(F)C(F)(F)C(F)(F)C(F)(F)C(F)(F)C(F)(F)C(F)(F)C(F)(F)F)OCC
309000	{_x000D_ "C" : 19,_x000D_ "H" : 14,_x000D_ "F" : 17,_x000D_ "N" : 1,_x000D_ "O" : 5_x000D_ }	659.06	853929-03-0	{4-[(4,4,5,5,6,6,7,7,8,8,9,9,10,10,11,11,11-Heptadecafluoroundecyl)oxy]-5-methoxy-2-nitrophenyl}methanol	{_x000D_ "preferred_name" : "{4-[(4,4,5,5,6,6,7,7,8,8,9,9,10,10,11,11,11-Heptadecafluoroundecyl)oxy]-5-methoxy-2-nitrophenyl}methanol"_x000D_ }	QKLWGHXFCGPZDZ-UHFFFAOYSA-N	COC1=CC(CO)=C(C=C1OCCCC(F)(F)C(F)(F)C(F)(F)C(F)(F)C(F)(F)C(F)(F)C(F)(F)C(F)(F)F)[N+]([O-])=O
310000	{_x000D_ "C" : 7,_x000D_ "H" : 7,_x000D_ "F" : 7_x000D_ }	224.044	355-98-6	5,5,6,6,7,7,7-Heptafluorohept-3-ene	{_x000D_ "preferred_name" : "5,5,6,6,7,7,7-Heptafluoro-3-heptene"_x000D_ }	OJGIFDMSTFVZSM-UHFFFAOYSA-N	CCC=CC(F)(F)C(F)(F)C(F)(F)F
311000	{_x000D_ "C" : 12,_x000D_ "H" : 5,_x000D_ "F" : 13,_x000D_ "O" : 2,_x000D_ "S" : 2_x000D_ }	491.952	86525-43-1	2-[2-(1,1,2,2,3,3,4,4,5,5,6,6,6-Tridecafluorohexane-1-sulfonyl)ethenyl]thiophene	{_x000D_ "preferred_name" : "2-[2-(1,1,2,2,3,3,4,4,5,5,6,6,6-Tridecafluorohexane-1-sulfonyl)ethenyl]thiophene"_x000D_ }	PDMXFEXNVWOJQT-UHFFFAOYSA-N	FC(F)(F)C(F)(F)C(F)(F)C(F)(F)C(F)(F)C(F)(F)S(=O)(=O)C=CC1=CC=CS1
312000	{_x000D_ "C" : 8,_x000D_ "H" : 8,_x000D_ "F" : 6,_x000D_ "O" : 3_x000D_ }	266.038	15700-73-9	3-(1,1,1,3,3,3-Hexafluoro-2-hydroxypropan-2-yl)pentane-2,4-dione	{_x000D_ "preferred_name" : "3-(1-Hydroxy-2,2,2-trifluoro-1-(trifluoromethyl)ethyl)-2,4-pentanedione"_x000D_ }	YWWBVUKXYSHFSO-UHFFFAOYSA-N	CC(=O)C(C(C)=O)C(O)(C(F)(F)F)C(F)(F)F
313000	{_x000D_ "C" : 10,_x000D_ "H" : 7,_x000D_ "F" : 15,_x000D_ "O" : 1_x000D_ }	428.026	92914-88-0	3,3,4,4,5,5,6,6,7,7,8,8,9,9,9-Pentadecafluoro-2-methylnonan-2-ol	{_x000D_ "preferred_name" : "3,3,4,4,5,5,6,6,7,7,8,8,9,9,9-Pentadecafluoro-2-methylnonan-2-ol"_x000D_ }	BZJOFKMJAVMVQL-UHFFFAOYSA-N	CC(C)(O)C(F)(F)C(F)(F)C(F)(F)C(F)(F)C(F)(F)C(F)(F)C(F)(F)F
314000	{_x000D_ "C" : 2,_x000D_ "H" : 1,_x000D_ "F" : 5,_x000D_ "O" : 2,_x000D_ "S" : 1_x000D_ }	183.962	344324-36-3		{_x000D_ "preferred_name" : "Perfluoroethane-1-sulfinic acid"_x000D_ }	MOFLIWVSDXPEDX-UHFFFAOYNA-N	OS(=O)C(F)(F)C(F)(F)F
315000	{_x000D_ "C" : 17,_x000D_ "H" : 12,_x000D_ "F" : 6,_x000D_ "N" : 2,_x000D_ "O" : 2,_x000D_ "S" : 1_x000D_ }	422.052	100279-02-5	2,6-Difluoro-N-({2-methyl-4-[(1,1,2,2-tetrafluoroethyl)sulfanyl]phenyl}carbamoyl)benzamide	{_x000D_ "preferred_name" : "2,6-Difluoro-N-((2-methyl-4-(1,1,2,2-tetrafluoroethylsulfanyl)phenyl)carbamoyl)benzamide"_x000D_ }	UZEFSCUGGLZEIR-UHFFFAOYSA-N	CC1=C(NC(=O)NC(=O)C2=C(F)C=CC=C2F)C=CC(SC(F)(F)C(F)F)=C1
316000	{_x000D_ "C" : 8,_x000D_ "H" : 5,_x000D_ "F" : 7,_x000D_ "N" : 2_x000D_ }	262.034	317810-57-4	6-(Heptafluoropropyl)pyridin-3-amine	{_x000D_ "preferred_name" : "6-(Heptafluoropropyl)pyridin-3-amine"_x000D_ }	BYLZHFMTBONWJX-UHFFFAOYSA-N	NC1=CN=C(C=C1)C(F)(F)C(F)(F)C(F)(F)F
318000	{_x000D_ "C" : 18,_x000D_ "F" : 34,_x000D_ "O" : 6_x000D_ }	957.915	149264-55-1		{_x000D_ "preferred_name" : "Bis[tetrafluoro-1-oxo-2-[(tridecafluorohexyl)oxy]propyl]peroxide"_x000D_ }	QNPZEBFFGMFKTR-UHFFFAOYSA-N	FC(F)(F)C(F)(F)C(F)(F)C(F)(F)C(F)(F)C(F)(F)OC(F)(C(=O)OOC(=O)C(F)(OC(F)(F)C(F)(F)C(F)(F)C(F)(F)C(F)(F)C(F)(F)F)C(F)(F)F)C(F)(F)F
319000	{_x000D_ "C" : 9,_x000D_ "H" : 7,_x000D_ "F" : 7,_x000D_ "N" : 2,_x000D_ "O" : 3_x000D_ }	324.034	59727-25-2	5-[(2,2,3,3,4,4,4-Heptafluorobutoxy)methyl]pyrimidine-2,4(1H,3H)-dione	{_x000D_ "preferred_name" : "5-[(2,2,3,3,4,4,4-Heptafluorobutoxy)methyl]-2,4(1H,3H)-pyrimidinedione"_x000D_ }	IXEUDEKRZXOLQA-UHFFFAOYSA-N	FC(F)(F)C(F)(F)C(F)(F)COCC1=CNC(=O)NC1=O
320000	{_x000D_ "C" : 3,_x000D_ "F" : 9,_x000D_ "N" : 1_x000D_ }	220.989	680-19-3	N-(Pentafluoroethyl)-N-(trifluoromethyl)hypofluorous amide	{_x000D_ "preferred_name" : "N-(Pentafluoroethyl)-N-(trifluoromethyl)hypofluorous amide"_x000D_ }	FLYDMZSXYORFNR-UHFFFAOYSA-N	FN(C(F)(F)F)C(F)(F)C(F)(F)F
321000	{_x000D_ "C" : 17,_x000D_ "H" : 13,_x000D_ "F" : 21,_x000D_ "O" : 4,_x000D_ "S" : 1_x000D_ }	712.02	NOCAS_1034593		{_x000D_ "preferred_name" : "10:2 Fluorotelomer sulfide (1-methanol 2-methanol) propanoate"_x000D_ }	GJJCQISIWYVSKF-UHFFFAOYNA-N	OCC(SCCC(O)=O)C(CO)C(F)(F)C(F)(F)C(F)(F)C(F)(F)C(F)(F)C(F)(F)C(F)(F)C(F)(F)C(F)(F)C(F)(F)F
322000	{_x000D_ "C" : 5,_x000D_ "H" : 5,_x000D_ "F" : 5,_x000D_ "O" : 1_x000D_ }	176.026	140899-22-5	3-(Pentafluoroethoxy)prop-1-ene	{_x000D_ "preferred_name" : "3-(Pentafluoroethoxy)prop-1-ene"_x000D_ }	KAEWQISCGMDIKG-UHFFFAOYSA-N	FC(F)(F)C(F)(F)OCC=C
323000	{_x000D_ "C" : 16,_x000D_ "F" : 30,_x000D_ "O" : 4_x000D_ }	825.932	34434-27-0		{_x000D_ "preferred_name" : "bis(perfluorooctanoyl) peroxide"_x000D_ }	YQIZLPIUOAXZKA-UHFFFAOYSA-N	FC(F)(F)C(F)(F)C(F)(F)C(F)(F)C(F)(F)C(F)(F)C(F)(F)C(=O)OOC(=O)C(F)(F)C(F)(F)C(F)(F)C(F)(F)C(F)(F)C(F)(F)C(F)(F)F
324000	{_x000D_ "C" : 12,_x000D_ "H" : 1,_x000D_ "F" : 23,_x000D_ "O" : 2_x000D_ }	613.961	307-55-1	Tricosafluorododecanoic acid	{_x000D_ "preferred_name" : "Perfluorododecanoic acid"_x000D_ }	CXGONMQFMIYUJR-UHFFFAOYSA-N	OC(=O)C(F)(F)C(F)(F)C(F)(F)C(F)(F)C(F)(F)C(F)(F)C(F)(F)C(F)(F)C(F)(F)C(F)(F)C(F)(F)F
325000	{_x000D_ "C" : 15,_x000D_ "H" : 13,_x000D_ "F" : 19,_x000D_ "N" : 2,_x000D_ "O" : 2_x000D_ }	614.067	70674-76-9	N,N-Dimethyl-3-[(2,2,3,3,4,4,5,5,6,6,7,7,8,8,9,9,10,10,10-nonadecafluorodecanoyl)amino]propan-1-amine N-oxide	{_x000D_ "preferred_name" : "Perfluorodecane amido amine oxide"_x000D_ }	HXBLIUWSVJMHNO-UHFFFAOYSA-N	CN(C)(=O)CCCNC(=O)C(F)(F)C(F)(F)C(F)(F)C(F)(F)C(F)(F)C(F)(F)C(F)(F)C(F)(F)C(F)(F)F
326000	{_x000D_ "C" : 21,_x000D_ "H" : 14,_x000D_ "F" : 29,_x000D_ "N" : 1,_x000D_ "O" : 4_x000D_ }	895.046	NOCAS_1036679		{_x000D_ "preferred_name" : "1â€�(Dimethylamino)â€�3-(perfluorotetradecyl)â€�2â€�(hydroxymethoxy)propanâ€�3â€�yl formate"_x000D_ }	HWIIMVCIVODYMS-UHFFFAOYNA-N	CN(C)CC(OCO)C(OC=O)C(F)(F)C(F)(F)C(F)(F)C(F)(F)C(F)(F)C(F)(F)C(F)(F)C(F)(F)C(F)(F)C(F)(F)C(F)(F)C(F)(F)C(F)(F)C(F)(F)F
327000	{_x000D_ "C" : 7,_x000D_ "H" : 1,_x000D_ "Cl" : 1,_x000D_ "F" : 12_x000D_ }	347.958	NOCAS_1026675		{_x000D_ "preferred_name" : "2-Chloro-1,1,3,4,4,5,6,6,6-nonafluoro-5-(trifluoromethyl)hex-1-ene"_x000D_ }	JAIXJKPOHMMBKS-UHFFFAOYNA-N	FC(C(Cl)=C(F)F)C(F)(F)C(F)(C(F)(F)F)C(F)(F)F
328000	{_x000D_ "C" : 13,_x000D_ "H" : 9,_x000D_ "F" : 11,_x000D_ "O" : 3,_x000D_ "S" : 1_x000D_ }	454.01	355-77-1	2,2,3,3,4,4,5,5,6,6,6-Undecafluorohexyl 4-methylbenzene-1-sulfonate	{_x000D_ "preferred_name" : "1h,1h-perfluorohexyl p-toluenesulfonate"_x000D_ }	HDIPCCMMPQAPRF-UHFFFAOYSA-N	CC1=CC=C(C=C1)S(=O)(=O)OCC(F)(F)C(F)(F)C(F)(F)C(F)(F)C(F)(F)F
329000	{_x000D_ "C" : 24,_x000D_ "H" : 37,_x000D_ "F" : 13,_x000D_ "O" : 3_x000D_ }	620.254	NOCAS_1026759		{_x000D_ "preferred_name" : "1,1,1,2,2,3,3,4,4,5,5,6,6-Tridecafluoro-9-(triethoxymethyl)heptadecane"_x000D_ }	VQSJYNRDGNNVKR-UHFFFAOYNA-N	CCCCCCCCC(CCC(F)(F)C(F)(F)C(F)(F)C(F)(F)C(F)(F)C(F)(F)F)C(OCC)(OCC)OCC
330000	{_x000D_ "C" : 12,_x000D_ "H" : 10,_x000D_ "F" : 9,_x000D_ "N" : 1_x000D_ }	339.067	919289-98-8	4-(3,3,4,4,5,5,6,6,6-Nonafluorohexyl)aniline	{_x000D_ "preferred_name" : "4-(3,3,4,4,5,5,6,6,6-Nonafluorohexyl)aniline"_x000D_ }	DXOPDXIZMCIDFV-UHFFFAOYSA-N	NC1=CC=C(CCC(F)(F)C(F)(F)C(F)(F)C(F)(F)F)C=C1
331000	{_x000D_ "C" : 6,_x000D_ "H" : 8,_x000D_ "F" : 4,_x000D_ "N" : 2,_x000D_ "O" : 2_x000D_ }	216.052	89972-19-0	3-Hydroxy-3-(1,1,2,2-tetrafluoroethyl)piperazin-2-one	{_x000D_ "preferred_name" : "3-Hydroxy-3-(1,1,2,2-tetrafluoroethyl)piperazin-2-one"_x000D_ }	XUYIMRRQVIKSRC-UHFFFAOYSA-N	OC1(NCCNC1=O)C(F)(F)C(F)F
332000	{_x000D_ "C" : 30,_x000D_ "H" : 20,_x000D_ "F" : 8,_x000D_ "N" : 6,_x000D_ "O" : 2_x000D_ }	648.152	547746-38-3		{_x000D_ "preferred_name" : "Hexanediamide, 2,2,3,3,4,4,5,5-octafluoro-N1,N6-bis[4-(2-phenyldiazenyl)phenyl]-"_x000D_ }	YSVOPQJPULLRJZ-UHFFFAOYSA-N	FC(F)(C(=O)NC1=CC=C(C=C1)N=NC1=CC=CC=C1)C(F)(F)C(F)(F)C(F)(F)C(=O)NC1=CC=C(C=C1)N=NC1=CC=CC=C1
333000	{_x000D_ "C" : 13,_x000D_ "H" : 10,_x000D_ "F" : 17,_x000D_ "N" : 1,_x000D_ "O" : 4,_x000D_ "S" : 1_x000D_ }	599.006	66551-19-7	N-(1,1,2,2,3,3,4,4,5,5,6,6,7,7,8,8,8-Heptadecafluorooctane-1-sulfonyl)-N-propylglycine	{_x000D_ "preferred_name" : "N-[(Heptadecafluorooctyl)sulfonyl]-N-propylglycine"_x000D_ }	BTZLOWXUIJOJSD-UHFFFAOYSA-N	CCCN(CC(O)=O)S(=O)(=O)C(F)(F)C(F)(F)C(F)(F)C(F)(F)C(F)(F)C(F)(F)C(F)(F)C(F)(F)F
334000	{_x000D_ "C" : 10,_x000D_ "H" : 17,_x000D_ "F" : 4,_x000D_ "N" : 1,_x000D_ "O" : 2_x000D_ }	259.12	89752-22-7	N,N-Diethyl-2-(1,2,2,2-tetrafluoroethyl)-1,3-dioxan-2-amine	{_x000D_ "preferred_name" : "N,N-Diethyl-2-(1,2,2,2-tetrafluoroethyl)-1,3-dioxan-2-amine"_x000D_ }	BVGDADQYFYCIHC-UHFFFAOYSA-N	CCN(CC)C1(OCCCO1)C(F)C(F)(F)F
335000	{_x000D_ "C" : 2,_x000D_ "Cl" : 1,_x000D_ "F" : 4,_x000D_ "I" : 1,_x000D_ "O" : 3,_x000D_ "S" : 1_x000D_ }	341.824	192569-10-1	1,1,2,2-Tetrafluoro-2-iodoethyl sulfurochloridate	{_x000D_ "preferred_name" : "2-Iodo-1,1,2,2-tetrafluoroethyl chlorosulfate"_x000D_ }	JIOMRUABJNZXNN-UHFFFAOYSA-N	FC(F)(I)C(F)(F)OS(Cl)(=O)=O
336000	{_x000D_ "C" : 12,_x000D_ "H" : 19,_x000D_ "F" : 9,_x000D_ "N" : 1,_x000D_ "O" : 1,_x000D_ "S" : 1_x000D_ }	396.104	1513864-16-8		{_x000D_ "preferred_name" : "2-Hydroxy-N,N,N-trimethyl-3-[(perfluorobutyl)ethylthio]-1-propanaminium"_x000D_ }	MXPRINKCJCMRKD-UHFFFAOYNA-N	C[N+](C)(C)CC(O)CSCCC(F)(F)C(F)(F)C(F)(F)C(F)(F)F
337000	{_x000D_ "C" : 12,_x000D_ "H" : 6,_x000D_ "F" : 14,_x000D_ "O" : 4_x000D_ }	480.004	24120-17-0	Bis(2,2,3,3,4,4,4-heptafluorobutyl) (2E)-but-2-enedioate	{_x000D_ "preferred_name" : "Bis(1,1-dihydroperfluorobutyl) fumarate"_x000D_ }	WVGOKTYQAQEHBO-OWOJBTEDSA-N	FC(F)(F)C(F)(F)C(F)(F)COC(=O)\C=C\C(=O)OCC(F)(F)C(F)(F)C(F)(F)F
338000	{_x000D_ "C" : 14,_x000D_ "H" : 20,_x000D_ "F" : 10_x000D_ }	378.141	1835251-85-8		{_x000D_ "preferred_name" : "1,10-Bis(perfluoroethyl)decane"_x000D_ }	ANWCYIIEMZUINM-UHFFFAOYSA-N	FC(F)(F)C(F)(F)CCCCCCCCCCC(F)(F)C(F)(F)F
339000	{_x000D_ "C" : 12,_x000D_ "H" : 2,_x000D_ "Br" : 3,_x000D_ "F" : 11,_x000D_ "O" : 3_x000D_ }	639.738	189575-10-8	2,4,6-Tribromophenyl 2,3,3,3-tetrafluoro-2-(heptafluoropropoxy)propanoate	{_x000D_ "preferred_name" : "2,4,6-Tribromophenyl 2,3,3,3-tetrafluoro-2-(heptafluoropropoxy)propanoate"_x000D_ }	LNENJJYWXQQXHD-UHFFFAOYSA-N	FC(F)(F)C(F)(F)C(F)(F)OC(F)(C(=O)OC1=C(Br)C=C(Br)C=C1Br)C(F)(F)F
340000	{_x000D_ "C" : 4,_x000D_ "H" : 5,_x000D_ "F" : 5,_x000D_ "O" : 1_x000D_ }	164.026	374-40-3	3,3,4,4,4-Pentafluorobutan-2-ol	{_x000D_ "preferred_name" : "1-Pentafluoroethylethanol"_x000D_ }	BUGIAHXXBFVPGW-UHFFFAOYSA-N	CC(O)C(F)(F)C(F)(F)F
341000	{_x000D_ "C" : 9,_x000D_ "H" : 7,_x000D_ "F" : 9,_x000D_ "O" : 2,_x000D_ "S" : 1_x000D_ }	350.002	63369-95-9	1-(1,1,2,2,3,3,4,4,4-Nonafluorobutane-1-sulfonyl)pent-1-yne	{_x000D_ "preferred_name" : "1-(1,1,2,2,3,3,4,4,4-Nonafluorobutane-1-sulfonyl)pent-1-yne"_x000D_ }	GWIWUFBTQIUEGI-UHFFFAOYSA-N	CCCC#CS(=O)(=O)C(F)(F)C(F)(F)C(F)(F)C(F)(F)F
342000	{_x000D_ "C" : 7,_x000D_ "H" : 5,_x000D_ "F" : 8,_x000D_ "I" : 1,_x000D_ "O" : 3_x000D_ }	415.916	106394-03-0		{_x000D_ "preferred_name" : "Methyl 2,3,3,3-tetrafluoro-2-(1,1,2,2-tetrafluoro-3-iodopropoxy)propanoate"_x000D_ }	BXBQNDZOQKRGOH-UHFFFAOYNA-N	COC(=O)C(F)(OC(F)(F)C(F)(F)CI)C(F)(F)F
343000	{_x000D_ "C" : 10,_x000D_ "H" : 2,_x000D_ "F" : 21,_x000D_ "N" : 1,_x000D_ "O" : 2,_x000D_ "S" : 1_x000D_ }	598.947	4262-70-8		{_x000D_ "preferred_name" : "Perfluoro-1-decanesulfonamide"_x000D_ }	YUXIIBHHAPNFCQ-UHFFFAOYSA-N	NS(=O)(=O)C(F)(F)C(F)(F)C(F)(F)C(F)(F)C(F)(F)C(F)(F)C(F)(F)C(F)(F)C(F)(F)C(F)(F)F
344000	{_x000D_ "C" : 15,_x000D_ "H" : 5,_x000D_ "F" : 15,_x000D_ "N" : 2,_x000D_ "O" : 1_x000D_ }	514.016	5756-55-8	2-(Pentadecafluoroheptyl)-5-phenyl-1,3,4-oxadiazole	{_x000D_ "preferred_name" : "2-Perfluoroheptyl-5-phenyl-1,3,4-oxadiazole"_x000D_ }	YNHVEOXJDBDTKS-UHFFFAOYSA-N	FC(F)(F)C(F)(F)C(F)(F)C(F)(F)C(F)(F)C(F)(F)C(F)(F)C1=NN=C(O1)C1=CC=CC=C1
345000	{_x000D_ "C" : 11,_x000D_ "H" : 5,_x000D_ "F" : 17,_x000D_ "O" : 4_x000D_ }	523.992	76145-88-5	Ethyl 2,3,3,3-tetrafluoro-2-[1,1,2,3,3,3-hexafluoro-2-(heptafluoropropoxy)propoxy]propanoate	{_x000D_ "preferred_name" : "Ethyl 2,3,3,3-tetrafluoro-2-[1,1,2,3,3,3-hexafluoro-2-(heptafluoropropoxy)propoxy]propanoate"_x000D_ }	QGEWHUSMIVYAOX-UHFFFAOYSA-N	CCOC(=O)C(F)(OC(F)(F)C(F)(OC(F)(F)C(F)(F)C(F)(F)F)C(F)(F)F)C(F)(F)F
347000	{_x000D_ "C" : 11,_x000D_ "H" : 1,_x000D_ "F" : 23,_x000D_ "O" : 3_x000D_ }	617.956	3330-16-3	1,1,1,2,2,3,3-Heptafluoro-3-[(1,1,1,2,3,3-hexafluoro-3-{[1,1,1,2,3,3-hexafluoro-3-(1,2,2,2-tetrafluoroethoxy)propan-2-yl]oxy}propan-2-yl)oxy]propane	{_x000D_ "preferred_name" : "2H-Perfluoro(5,8-dimethyl-3,6,9-trioxadodecane)"_x000D_ }	QRLOKTBZZPZAMX-UHFFFAOYSA-N	FC(OC(F)(F)C(F)(OC(F)(F)C(F)(OC(F)(F)C(F)(F)C(F)(F)F)C(F)(F)F)C(F)(F)F)C(F)(F)F
348000	{_x000D_ "C" : 4,_x000D_ "Cl" : 1,_x000D_ "F" : 8,_x000D_ "I" : 1_x000D_ }	361.861	65975-08-8	1-Chloro-1,2,2,3,3,4,4,4-octafluoro-1-iodobutane	{_x000D_ "preferred_name" : "1-Chloro-1,2,2,3,3,4,4,4-octafluoro-1-iodobutane"_x000D_ }	ZBYDTFRASKIVDY-UHFFFAOYSA-N	FC(F)(F)C(F)(F)C(F)(F)C(F)(Cl)I
349000	{_x000D_ "C" : 9,_x000D_ "H" : 5,_x000D_ "Br" : 1,_x000D_ "F" : 4_x000D_ }	267.951	922141-48-8	1-Bromo-3-(2,2,3,3-tetrafluorocyclopropyl)benzene	{_x000D_ "preferred_name" : "1-Bromo-3-(2,2,3,3-tetrafluorocyclopropyl)benzene"_x000D_ }	VRUNSTAKDJZVKP-UHFFFAOYSA-N	FC1(F)C(C2=CC(Br)=CC=C2)C1(F)F
350000	{_x000D_ "C" : 9,_x000D_ "H" : 14,_x000D_ "F" : 7,_x000D_ "I" : 1,_x000D_ "O" : 1,_x000D_ "Si" : 1_x000D_ }	425.975	89608-38-8	[(4,4,5,5,6,6,6-Heptafluoro-2-iodohexyl)oxy](trimethyl)silane	{_x000D_ "preferred_name" : "[(4,4,5,5,6,6,6-Heptafluoro-2-iodohexyl)oxy](trimethyl)silane"_x000D_ }	HVLKAOLLWSNQMT-UHFFFAOYSA-N	C[Si](C)(C)OCC(I)CC(F)(F)C(F)(F)C(F)(F)F
351000	{_x000D_ "C" : 4,_x000D_ "H" : 2,_x000D_ "F" : 6,_x000D_ "O" : 2_x000D_ }	195.996	NOCAS_1026786		{_x000D_ "preferred_name" : "2,2,3,3,5,5-Hexafluoro-1,4-dioxane"_x000D_ }	CCHYJTLJNKMSHR-UHFFFAOYSA-N	FC1(F)COC(F)(F)C(F)(F)O1
352000	{_x000D_ "C" : 11,_x000D_ "H" : 22,_x000D_ "F" : 4,_x000D_ "O" : 4,_x000D_ "Si" : 1_x000D_ }	322.122	94232-72-1	Triethoxy[3-(1,1,2,2-tetrafluoroethoxy)propyl]silane	{_x000D_ "preferred_name" : "Triethoxy(3-(1,1,2,2-tetrafluoroethoxy)propyl)silane"_x000D_ }	RPBHMRVPUUGQCM-UHFFFAOYSA-N	CCO[Si](CCCOC(F)(F)C(F)F)(OCC)OCC
353000	{_x000D_ "C" : 16,_x000D_ "F" : 34,_x000D_ "O" : 4_x000D_ }	901.925	54208-66-1	1,1,2,3,4,4-Hexafluoro-1,2,3,4-tetrakis(heptafluoropropoxy)butane	{_x000D_ "preferred_name" : "1,1,2,3,4,4-Hexafluoro-1,2,3,4-tetrakis(heptafluoropropoxy)butane"_x000D_ }	SSSVHFOLCNGWKK-UHFFFAOYSA-N	FC(F)(F)C(F)(F)C(F)(F)OC(F)(F)C(F)(OC(F)(F)C(F)(F)C(F)(F)F)C(F)(OC(F)(F)C(F)(F)C(F)(F)F)C(F)(F)OC(F)(F)C(F)(F)C(F)(F)F
354000	{_x000D_ "C" : 20,_x000D_ "H" : 28,_x000D_ "F" : 13,_x000D_ "N" : 3,_x000D_ "O" : 3,_x000D_ "Si" : 1_x000D_ }	633.169	94158-20-0	(2E,2'E,2''E)-N,N',N''-{[(3,3,4,4,5,5,6,6,7,7,8,8,8-Tridecafluorooctyl)silanetriyl]tris(oxy)}tri(butan-2-imine)	{_x000D_ "preferred_name" : "Butan-2-one O,O',O''-((3,3,4,4,5,5,6,6,7,7,8,8,8-tridecafluorooctyl)silylidyne)oxime"_x000D_ }	ZISUJVTZTBMJQZ-JSOHPWBTSA-N	CC\C(C)=N\O[Si](CCC(F)(F)C(F)(F)C(F)(F)C(F)(F)C(F)(F)C(F)(F)F)(O\N=C(/C)CC)O\N=C(/C)CC
355000	{_x000D_ "C" : 12,_x000D_ "H" : 17,_x000D_ "F" : 9,_x000D_ "N" : 1,_x000D_ "O" : 2_x000D_ }	378.112	2089109-28-2		{_x000D_ "preferred_name" : "N-(Carboxymethyl)-5,5,6,6,7,7,8,8,8-nonafluoro-N,N-dimethyloctan-1-aminium"_x000D_ }	MIIJSWOFURFCFI-UHFFFAOYSA-O	C[N+](C)(CCCCC(F)(F)C(F)(F)C(F)(F)C(F)(F)F)CC(O)=O
356000	{_x000D_ "C" : 2,_x000D_ "F" : 4,_x000D_ "N" : 2,_x000D_ "O" : 4_x000D_ }	191.979	356-16-1	1,1,2,2-Tetrafluoro-1,2-dinitroethane	{_x000D_ "preferred_name" : "1,1,2,2-Tetrafluoro-1,2-dinitroethane"_x000D_ }	NELYAMNMZQGYAJ-UHFFFAOYSA-N	[O-][N+](=O)C(F)(F)C(F)(F)[N+]([O-])=O
357000	{_x000D_ "C" : 12,_x000D_ "H" : 6,_x000D_ "F" : 12,_x000D_ "O" : 2_x000D_ }	410.018	1992-15-0	2,2'-(1,4-Phenylene)bis(hexafluoropropan-2-ol)	{_x000D_ "preferred_name" : "2,2'-(1,4-Phenylene)bis(hexafluoropropan-2-ol)"_x000D_ }	YTJDSANDEZLYOU-UHFFFAOYSA-N	OC(C1=CC=C(C=C1)C(O)(C(F)(F)F)C(F)(F)F)(C(F)(F)F)C(F)(F)F
358000	{_x000D_ "C" : 13,_x000D_ "H" : 11,_x000D_ "F" : 7,_x000D_ "O" : 4,_x000D_ "S" : 1_x000D_ }	396.027	1355554-44-7	3-(Ethanesulfonyl)-4-(1,1,1,2,3,3,3-heptafluoropropan-2-yl)-2-methylbenzoic acid	{_x000D_ "preferred_name" : "3-(Ethanesulfonyl)-4-(1,1,1,2,3,3,3-heptafluoropropan-2-yl)-2-methylbenzoic acid"_x000D_ }	YGNLFPZAYHGIFN-UHFFFAOYSA-N	CCS(=O)(=O)C1=C(C)C(=CC=C1C(F)(C(F)(F)F)C(F)(F)F)C(O)=O
360000	{_x000D_ "C" : 9,_x000D_ "H" : 6,_x000D_ "F" : 6,_x000D_ "O" : 1,_x000D_ "S" : 1_x000D_ }	276.004	100482-55-1	4,4,4-Trifluoro-1-(thiophen-2-yl)-3-(trifluoromethyl)but-2-en-1-ol	{_x000D_ "preferred_name" : "4,4,4-Trifluoro-1-(thiophen-2-yl)-3-(trifluoromethyl)but-2-en-1-ol"_x000D_ }	DTHGYDUZALFGDB-UHFFFAOYSA-N	OC(C=C(C(F)(F)F)C(F)(F)F)C1=CC=CS1
361000	{_x000D_ "C" : 9,_x000D_ "H" : 2,_x000D_ "F" : 16_x000D_ }	413.99	935477-04-6	1,1,1,2,2,5,5,6,6,7,7,8,8,9,9,9-Hexadecafluoronon-3-ene	{_x000D_ "preferred_name" : "1(Perfluoroethyl)2-(perfluoropentyl)ethene"_x000D_ }	IKEULTDRFFGVIG-UHFFFAOYSA-N	FC(F)(F)C(F)(F)C=CC(F)(F)C(F)(F)C(F)(F)C(F)(F)C(F)(F)F
362000	{_x000D_ "C" : 10,_x000D_ "F" : 20_x000D_ }	499.968	35328-43-9	1,1,2,3,3,4,4,5,5,6,6,7,7,8,8,9,9,10,10,10-Icosafluorodec-1-ene	{_x000D_ "preferred_name" : "Perfluoro-1-decene"_x000D_ }	IMVVEWPCRIJQCA-UHFFFAOYSA-N	FC(F)=C(F)C(F)(F)C(F)(F)C(F)(F)C(F)(F)C(F)(F)C(F)(F)C(F)(F)C(F)(F)F
363000	{_x000D_ "C" : 7,_x000D_ "H" : 4,_x000D_ "F" : 6,_x000D_ "O" : 4,_x000D_ "S" : 1_x000D_ }	297.973	170996-97-1	[5-Oxo-2,2-bis(trifluoromethyl)-1,3-oxathiolan-4-yl]acetic acid	{_x000D_ "preferred_name" : "1,3-Oxathiolane-4-acetic acid, 5-oxo-2,2-bis(trifluoromethyl)-"_x000D_ }	HFRHQTUSQPARJE-UHFFFAOYSA-N	OC(=O)CC1SC(OC1=O)(C(F)(F)F)C(F)(F)F
364000	{_x000D_ "C" : 14,_x000D_ "F" : 26_x000D_ }	661.958	119141-86-5	1,1,2,2,3,3,4,4,4a,5,5,6,6,7,8,8,8a-Heptadecafluoro-7-(1,1,1,2,3,3,4,4,4-nonafluorobutan-2-yl)decahydronaphthalene	{_x000D_ "preferred_name" : "Perfluorodecahydro-2-sec-butylnaphthalene"_x000D_ }	CMVCRECMKJTVFK-UHFFFAOYSA-N	FC(F)(F)C(F)(F)C(F)(C(F)(F)F)C1(F)C(F)(F)C(F)(F)C2(F)C(F)(F)C(F)(F)C(F)(F)C(F)(F)C2(F)C1(F)F
365000	{_x000D_ "C" : 8,_x000D_ "H" : 12,_x000D_ "F" : 4,_x000D_ "O" : 1_x000D_ }	200.082	456-63-3	(1,1,2,2-Tetrafluoroethoxy)cyclohexane	{_x000D_ "preferred_name" : "(1,1,2,2-Tetrafluoroethoxy)cyclohexane"_x000D_ }	DKMSBDIJYXIGEB-UHFFFAOYSA-N	FC(F)C(F)(F)OC1CCCCC1
366000	{_x000D_ "C" : 20,_x000D_ "H" : 16,_x000D_ "F" : 28,_x000D_ "N" : 1_x000D_ }	802.084	NOCAS_1035383		{_x000D_ "preferred_name" : "N-Propyl-N,N-dimethyl-(13-(difluoromethyl)perfluorotridecyl)methan-1-aminium"_x000D_ }	SETLJDOHXWDYOT-UHFFFAOYSA-N	CCC[N+](C)(C)CC(F)(F)C(F)(F)C(F)(F)C(F)(F)C(F)(F)C(F)(F)C(F)(F)C(F)(F)C(F)(F)C(F)(F)C(F)(F)C(F)(F)C(F)(F)C(F)F
367000	{_x000D_ "C" : 16,_x000D_ "H" : 3,_x000D_ "F" : 33,_x000D_ "O" : 3,_x000D_ "Si" : 1_x000D_ }	897.932	104745-21-3	Methyltris{1,1,2,2-tetrafluoro-2-[(1,1,1,2,3,3,3-heptafluoropropan-2-yl)oxy]ethyl}silane	{_x000D_ "preferred_name" : "Tris(perfluoro(2-isopropoxyethyl))-methylsilane"_x000D_ }	IGFNMBAJXGWNBQ-UHFFFAOYSA-N	C[Si](C(F)(F)C(F)(F)OC(F)(C(F)(F)F)C(F)(F)F)(C(F)(F)C(F)(F)OC(F)(C(F)(F)F)C(F)(F)F)C(F)(F)C(F)(F)OC(F)(C(F)(F)F)C(F)(F)F
368000	{_x000D_ "C" : 2,_x000D_ "F" : 6,_x000D_ "O" : 2,_x000D_ "S" : 1_x000D_ }	201.952	354-87-0	Pentafluoroethane-1-sulfonyl fluoride	{_x000D_ "preferred_name" : "Pentafluoro ethanesulfonyl fluoride"_x000D_ }	JUZCVRZJGRPWJZ-UHFFFAOYSA-N	FC(F)(F)C(F)(F)S(F)(=O)=O
369000	{_x000D_ "C" : 10,_x000D_ "H" : 10,_x000D_ "F" : 13,_x000D_ "O" : 3,_x000D_ "P" : 1_x000D_ }	456.016	1189052-97-8	Ethyl hydrogen (3,3,4,4,5,5,6,6,7,7,8,8,8-tridecafluorooctyl)phosphonate	{_x000D_ "preferred_name" : "Ethyl hydrogen (3,3,4,4,5,5,6,6,7,7,8,8,8-tridecafluorooctyl)phosphonate"_x000D_ }	VCDRIXYHTRFOBV-UHFFFAOYSA-N	CCOP(O)(=O)CCC(F)(F)C(F)(F)C(F)(F)C(F)(F)C(F)(F)C(F)(F)F
370000	{_x000D_ "C" : 15,_x000D_ "H" : 15,_x000D_ "F" : 7,_x000D_ "O" : 3,_x000D_ "S" : 1_x000D_ }	408.063	1355554-90-3	2-Ethyl-4-(1,1,1,2,3,3,3-heptafluoropropan-2-yl)-3-(propane-1-sulfinyl)benzoic acid	{_x000D_ "preferred_name" : "2-Ethyl-4-(1,1,1,2,3,3,3-heptafluoropropan-2-yl)-3-(propane-1-sulfinyl)benzoic acid"_x000D_ }	KCAOHFXHRQVGFR-UHFFFAOYSA-N	CCCS(=O)C1=C(CC)C(=CC=C1C(F)(C(F)(F)F)C(F)(F)F)C(O)=O
371000	{_x000D_ "C" : 18,_x000D_ "H" : 16,_x000D_ "F" : 24,_x000D_ "N" : 1_x000D_ }	702.09	NOCAS_1035382		{_x000D_ "preferred_name" : "N-Propyl-N,N-dimethyl-(11-(difluoromethyl)perfluoroundecyl)methan-1-aminium"_x000D_ }	QUEPJHCNKLHPKU-UHFFFAOYSA-N	CCC[N+](C)(C)CC(F)(F)C(F)(F)C(F)(F)C(F)(F)C(F)(F)C(F)(F)C(F)(F)C(F)(F)C(F)(F)C(F)(F)C(F)(F)C(F)F
372000	{_x000D_ "C" : 25,_x000D_ "H" : 17,_x000D_ "Cl" : 1,_x000D_ "F" : 8,_x000D_ "N" : 2,_x000D_ "O" : 2_x000D_ }	564.085	862130-90-3	4-Chloro-2-fluoro-N-(3-{[4-(1,1,1,2,3,3,3-heptafluoropropan-2-yl)-2,6-dimethylphenyl]carbamoyl}phenyl)benzamide	{_x000D_ "preferred_name" : "4-Chloro-2-fluoro-N-(3-{[4-(1,1,1,2,3,3,3-heptafluoropropan-2-yl)-2,6-dimethylphenyl]carbamoyl}phenyl)benzamide"_x000D_ }	HEHDCGQTAOJNNZ-UHFFFAOYSA-N	CC1=CC(=CC(C)=C1NC(=O)C1=CC=CC(NC(=O)C2=CC=C(Cl)C=C2F)=C1)C(F)(C(F)(F)F)C(F)(F)F
373000	{_x000D_ "C" : 11,_x000D_ "H" : 4,_x000D_ "F" : 9,_x000D_ "N" : 1_x000D_ }	321.02	137052-16-5	4-(Nonafluorobutyl)benzonitrile	{_x000D_ "preferred_name" : "4-(Nonafluorobutyl)benzonitrile"_x000D_ }	BBSJQRPSLLFZNT-UHFFFAOYSA-N	FC(F)(F)C(F)(F)C(F)(F)C(F)(F)C1=CC=C(C=C1)C#N
374000	{_x000D_ "C" : 17,_x000D_ "H" : 27,_x000D_ "F" : 7,_x000D_ "O" : 2_x000D_ }	396.19	959088-59-6	Tridecyl heptafluorobutanoate	{_x000D_ "preferred_name" : "Tridecyl perfluorobutanoate"_x000D_ }	FKKARSIBPSXBLN-UHFFFAOYSA-N	CCCCCCCCCCCCCOC(=O)C(F)(F)C(F)(F)C(F)(F)F
375000	{_x000D_ "C" : 21,_x000D_ "H" : 12,_x000D_ "F" : 14,_x000D_ "N" : 2,_x000D_ "O" : 2_x000D_ }	590.068	124232-75-3	N,N'-[Methylenedi(4,1-phenylene)]bis(2,2,3,3,4,4,4-heptafluorobutanamide)	{_x000D_ "preferred_name" : "N,N'-(Methylenedi-1,4-phenylene)bis(perfluorobutanamide)"_x000D_ }	FMMYORNQKAYREA-UHFFFAOYSA-N	FC(F)(F)C(F)(F)C(F)(F)C(=O)NC1=CC=C(CC2=CC=C(NC(=O)C(F)(F)C(F)(F)C(F)(F)F)C=C2)C=C1
376000	{_x000D_ "C" : 4,_x000D_ "H" : 5,_x000D_ "F" : 6,_x000D_ "N" : 1_x000D_ }	181.033	605685-98-1		{_x000D_ "preferred_name" : "2,2,3,3,4,4-Hexafluoro-1-butanamine"_x000D_ }	MRWIJNNPWJLXBX-UHFFFAOYSA-N	NCC(F)(F)C(F)(F)C(F)F
377000	{_x000D_ "C" : 6,_x000D_ "H" : 2,_x000D_ "Cl" : 1,_x000D_ "F" : 8,_x000D_ "N" : 1,_x000D_ "O" : 1_x000D_ }	290.97	189244-65-3	1-Chloro-2,2,3,3,4,4,5,5-octafluoro-1-isocyanatopentane	{_x000D_ "preferred_name" : "1-Chloro-2,2,3,3,4,4,5,5-octafluoro-1-isocyanatopentane"_x000D_ }	GRHQVVSBXQFBJU-UHFFFAOYSA-N	FC(F)C(F)(F)C(F)(F)C(F)(F)C(Cl)N=C=O
378000	{_x000D_ "C" : 8,_x000D_ "H" : 1,_x000D_ "F" : 17,_x000D_ "O" : 2,_x000D_ "S" : 1_x000D_ }	483.943	647-29-0	Heptadecafluorooctane-1-sulfinic acid	{_x000D_ "preferred_name" : "Perfluorooctanesulfinic acid"_x000D_ }	DFCYBFLXCKGZML-UHFFFAOYSA-N	OS(=O)C(F)(F)C(F)(F)C(F)(F)C(F)(F)C(F)(F)C(F)(F)C(F)(F)C(F)(F)F
379000	{_x000D_ "C" : 2,_x000D_ "Cl" : 2,_x000D_ "F" : 4_x000D_ }	169.931	374-07-2	1,1-Dichloro-1,2,2,2-tetrafluoroethane	{_x000D_ "preferred_name" : "1,1-Dichlorotetrafluoroethane"_x000D_ }	BAMUEXIPKSRTBS-UHFFFAOYSA-N	FC(F)(F)C(F)(Cl)Cl
380000	{_x000D_ "C" : 34,_x000D_ "H" : 24,_x000D_ "F" : 46,_x000D_ "O" : 5_x000D_ }	1386.09	93776-04-6	1,1'-{Oxybis[(propane-1,2-diyl)oxy]}bis[4,4,5,5,6,6,7,7,8,8,9,9,10,10,11,11,12,13,13,13-icosafluoro-12-(trifluoromethyl)tridecan-2-ol]	{_x000D_ "preferred_name" : "1,1'-(Oxybis((2-methylethylene)oxy))bis(3-(perfluoro-9-methyldecyl)propan-2-ol)"_x000D_ }	ACVJGNXQTVSKDY-UHFFFAOYSA-N	CC(COCC(C)OCC(O)CC(F)(F)C(F)(F)C(F)(F)C(F)(F)C(F)(F)C(F)(F)C(F)(F)C(F)(F)C(F)(C(F)(F)F)C(F)(F)F)OCC(O)CC(F)(F)C(F)(F)C(F)(F)C(F)(F)C(F)(F)C(F)(F)C(F)(F)C(F)(F)C(F)(C(F)(F)F)C(F)(F)F
382000	{_x000D_ "C" : 3,_x000D_ "H" : 1,_x000D_ "F" : 11,_x000D_ "O" : 3,_x000D_ "S" : 2_x000D_ }	357.919	2089109-31-7		{_x000D_ "preferred_name" : "Perfluoro-3-(pentafluoro-lambda6-sulfanyl)-1-propanesulfonic acid"_x000D_ }	IWGBXUMIEVQVSE-UHFFFAOYSA-N	OS(=O)(=O)C(F)(F)C(F)(F)C(F)(F)S(F)(F)(F)(F)F
383000	{_x000D_ "C" : 11,_x000D_ "H" : 7,_x000D_ "F" : 15,_x000D_ "O" : 1_x000D_ }	440.026	812-72-6	1,1,1,2,2,3,3,4,4,5,5,6,6,7,7-Pentadecafluoro-8-[(prop-2-en-1-yl)oxy]octane	{_x000D_ "preferred_name" : "Allyl 1H,1H-perfluorooctyl ether"_x000D_ }	DPOFHGRLDJWXKJ-UHFFFAOYSA-N	FC(F)(F)C(F)(F)C(F)(F)C(F)(F)C(F)(F)C(F)(F)C(F)(F)COCC=C
384000	{_x000D_ "C" : 10,_x000D_ "H" : 11,_x000D_ "F" : 6,_x000D_ "N" : 1,_x000D_ "O" : 1_x000D_ }	275.074	102367-04-4	2-[(1,5-Dimethyl-1H-pyrrol-2-yl)methyl]-1,1,1,3,3,3-hexafluoropropan-2-ol	{_x000D_ "preferred_name" : "2-Pyrroleethanol, alpha,alpha-bis(trifluoromethyl)-1,5-dimethyl-"_x000D_ }	MZZRFVAXFPFQTE-UHFFFAOYSA-N	CN1C(C)=CC=C1CC(O)(C(F)(F)F)C(F)(F)F
385000	{_x000D_ "C" : 8,_x000D_ "H" : 5,_x000D_ "F" : 11,_x000D_ "O" : 4_x000D_ }	374.001	919005-43-9		{_x000D_ "preferred_name" : "3-[Perfluoro-2-(propoxy)ethoxy]propanoic acid"_x000D_ }	YCOATWMRSJDEFY-UHFFFAOYSA-N	OC(=O)CCOC(F)(F)C(F)(F)OC(F)(F)C(F)(F)C(F)(F)F
387000	{_x000D_ "C" : 10,_x000D_ "H" : 7,_x000D_ "F" : 6,_x000D_ "N" : 1,_x000D_ "O" : 3,_x000D_ "S" : 1_x000D_ }	335.005	55734-41-3	1-[(Benzenesulfonyl)oxy]-2,2-bis(trifluoromethyl)aziridine	{_x000D_ "preferred_name" : "1-[(Phenylsulfonyl)oxy]-2,2-bis(trifluoromethyl)aziridine"_x000D_ }	CKWMYBMYJVUCMK-UHFFFAOYSA-N	FC(F)(F)C1(CN1OS(=O)(=O)C1=CC=CC=C1)C(F)(F)F
388000	{_x000D_ "C" : 4,_x000D_ "F" : 8,_x000D_ "O" : 2,_x000D_ "S" : 1_x000D_ }	263.949	42060-64-0	2,2,3,3,4,4,5,5-Octafluoro-1lambda~6~-thiolane-1,1-dione	{_x000D_ "preferred_name" : "Octafluorotetrahydrothiophene 1,1-dioxide"_x000D_ }	CBDPDNLRQXGUIG-UHFFFAOYSA-N	FC1(F)C(F)(F)C(F)(F)S(=O)(=O)C1(F)F
389000	{_x000D_ "C" : 8,_x000D_ "H" : 8,_x000D_ "F" : 8,_x000D_ "O" : 1_x000D_ }	272.045	3108-07-4	1,1,2,2,3,3,4,4-Octafluoro-5-[(prop-2-en-1-yl)oxy]pentane	{_x000D_ "preferred_name" : "Allyl 2,2,3,3,4,4,5,5-octafluoropentyl ether"_x000D_ }	HIXXYZPZBSOJHD-UHFFFAOYSA-N	FC(F)C(F)(F)C(F)(F)C(F)(F)COCC=C
390000	{_x000D_ "C" : 10,_x000D_ "H" : 4,_x000D_ "F" : 19,_x000D_ "N" : 1_x000D_ }	499.004	307-36-8	2,2,3,3,4,4,5,5,6,6,7,7,8,8,9,9,10,10,10-Nonadecafluorodecan-1-amine	{_x000D_ "preferred_name" : "2,2,3,3,4,4,5,5,6,6,7,7,8,8,9,9,10,10,10-Nonadecafluorodecan-1-amine"_x000D_ }	DCHFZFZWTAMCEN-UHFFFAOYSA-N	NCC(F)(F)C(F)(F)C(F)(F)C(F)(F)C(F)(F)C(F)(F)C(F)(F)C(F)(F)C(F)(F)F
391000	{_x000D_ "C" : 4,_x000D_ "H" : 3,_x000D_ "F" : 4,_x000D_ "N" : 3_x000D_ }	169.026	1207091-13-1		{_x000D_ "preferred_name" : "5-(1,1,2,2-tetrafluoroethyl)-1H-1,2,4-triazole"_x000D_ }	HTVRWONYHURYKJ-UHFFFAOYSA-N	FC(F)C(F)(F)C1=NC=NN1
392000	{_x000D_ "C" : 4,_x000D_ "H" : 3,_x000D_ "F" : 6,_x000D_ "I" : 1_x000D_ }	291.918	883449-40-9	1,1,1,3,3,3-Hexafluoro-2-(iodomethyl)propane	{_x000D_ "preferred_name" : "1,1,1,3,3,3-hexafluoro-2-(iodomethyl)propane"_x000D_ }	HCBFQHMXNKGYLU-UHFFFAOYSA-N	FC(F)(F)C(CI)C(F)(F)F
395000	{_x000D_ "C" : 10,_x000D_ "H" : 5,_x000D_ "F" : 7,_x000D_ "S" : 1_x000D_ }	290	743457-67-2	2-(2,3,3,4,4,5,5-Heptafluorocyclopent-1-en-1-yl)-3-methylthiophene	{_x000D_ "preferred_name" : "2-(2,3,3,4,4,5,5-Heptafluorocyclopent-1-en-1-yl)-3-methylthiophene"_x000D_ }	AYGYGZUUKHUFMO-UHFFFAOYSA-N	CC1=C(SC=C1)C1=C(F)C(F)(F)C(F)(F)C1(F)F
396000	{_x000D_ "C" : 13,_x000D_ "H" : 9,_x000D_ "F" : 13_x000D_ }	412.05	NOCAS_1026775		{_x000D_ "preferred_name" : "5-(1,1,2,2,3,3,4,4,5,5,6,6,6-Tridecafluorohexyl)bicyclo[2.2.1]hept-2-ene"_x000D_ }	QXBGFELLPCDTNY-UHFFFAOYNA-N	FC(F)(F)C(F)(F)C(F)(F)C(F)(F)C(F)(F)C(F)(F)C1CC2CC1C=C2
397000	{_x000D_ "C" : 13,_x000D_ "H" : 8,_x000D_ "F" : 11,_x000D_ "N" : 1,_x000D_ "O" : 2_x000D_ }	419.038	82970-41-0	N-Benzyl-2,3,3,3-tetrafluoro-2-(heptafluoropropoxy)propanamide	{_x000D_ "preferred_name" : "N-Benzyl-2,3,3,3-tetrafluoro-2-(heptafluoropropoxy)propanamide"_x000D_ }	MBYGYAYBAZPQOT-UHFFFAOYSA-N	FC(F)(F)C(F)(F)C(F)(F)OC(F)(C(=O)NCC1=CC=CC=C1)C(F)(F)F
398000	{_x000D_ "C" : 9,_x000D_ "H" : 4,_x000D_ "Br" : 1,_x000D_ "F" : 7,_x000D_ "O" : 1_x000D_ }	339.933	64115-95-3	1-Bromo-3-[1,1,2,2-tetrafluoro-2-(trifluoromethoxy)ethyl]benzene	{_x000D_ "preferred_name" : "1-Bromo-3-[1,1,2,2-tetrafluoro-2-(trifluoromethoxy)ethyl]benzene"_x000D_ }	PWSFGHWZPXDGEL-UHFFFAOYSA-N	FC(F)(F)OC(F)(F)C(F)(F)C1=CC(Br)=CC=C1
399000	{_x000D_ "C" : 17,_x000D_ "H" : 14,_x000D_ "F" : 6,_x000D_ "N" : 2,_x000D_ "O" : 2_x000D_ }	392.096	1416133-88-4	1,1,1,3,3,3-Hexafluoropropan-2-yl methyl{[3-(pyridin-4-yl)phenyl]methyl}carbamate	{_x000D_ "preferred_name" : "1,1,1,3,3,3-hexafluoropropan-2-yl methyl{[3-(pyridin-4-yl)phenyl]methyl}carbamate"_x000D_ }	RBZKWMMBPOHSDF-UHFFFAOYSA-N	CN(CC1=CC=CC(=C1)C1=CC=NC=C1)C(=O)OC(C(F)(F)F)C(F)(F)F
400000	{_x000D_ "C" : 2,_x000D_ "Br" : 1,_x000D_ "F" : 4,_x000D_ "N" : 1_x000D_ }	192.915	89554-90-5	N-Bromo-2,2,2-trifluoroethanimidoyl fluoride	{_x000D_ "preferred_name" : "N-Bromo-2,2,2-trifluoroethanimidoyl fluoride"_x000D_ }	WQZMQEYUWJQLCJ-UHFFFAOYSA-N	FC(=NBr)C(F)(F)F
401000	{_x000D_ "C" : 18,_x000D_ "H" : 21,_x000D_ "F" : 15,_x000D_ "N" : 2,_x000D_ "O" : 5_x000D_ }	630.121	39186-68-0	3-[Bis(2-hydroxyethyl){3-[(2,2,3,3,4,4,5,5,6,6,7,7,8,8,8-pentadecafluorooctanoyl)amino]propyl}azaniumyl]propanoate	{_x000D_ "preferred_name" : "N-[2-Carboxylatoethyl)-N,N-bis(2-hydroxyethyl)-3-[(perfluoro-1-oxooctyl)amino]-1-propanaminium"_x000D_ }	NDJKKOPEKQOQAS-UHFFFAOYSA-N	OCC[N+](CCO)(CCCNC(=O)C(F)(F)C(F)(F)C(F)(F)C(F)(F)C(F)(F)C(F)(F)C(F)(F)F)CCC([O-])=O
402000	{_x000D_ "C" : 12,_x000D_ "H" : 11,_x000D_ "F" : 6,_x000D_ "N" : 1,_x000D_ "O" : 1_x000D_ }	299.074	65797-52-6	1,1,1,3,3,3-Hexafluoro-2-(1,2,3,4-tetrahydroquinolin-6-yl)propan-2-ol	{_x000D_ "preferred_name" : "1,1,1,3,3,3-Hexafluoro-2-(1,2,3,4-tetrahydroquinolin-6-yl)propan-2-ol"_x000D_ }	UZKSRKCOYCBLGN-UHFFFAOYSA-N	OC(C1=CC2=C(NCCC2)C=C1)(C(F)(F)F)C(F)(F)F
403000	{_x000D_ "C" : 7,_x000D_ "H" : 12,_x000D_ "F" : 6,_x000D_ "N" : 1_x000D_ }	224.087	NOCAS_1035388		{_x000D_ "preferred_name" : "N,N,N-Trimethyl-(2-(difluoromethyl)perfluoroethyl)methanaminium"_x000D_ }	RFYHXHHWAWLZTJ-UHFFFAOYSA-N	C[N+](C)(C)CC(F)(F)C(F)(F)C(F)F
404000	{_x000D_ "C" : 9,_x000D_ "H" : 4,_x000D_ "F" : 5,_x000D_ "N" : 1_x000D_ }	221.026	1823246-09-8		{_x000D_ "preferred_name" : "3-(Pentafluoroethyl)benzonitrile"_x000D_ }	SCGALEBRKOHKKZ-UHFFFAOYSA-N	FC(F)(F)C(F)(F)C1=CC(=CC=C1)C#N
405000	{_x000D_ "C" : 10,_x000D_ "H" : 6,_x000D_ "F" : 15,_x000D_ "I" : 1,_x000D_ "O" : 1_x000D_ }	553.922	16083-64-0	4,4,5,5,6,6,7,7,8,8,9,9,10,10,10-Pentadecafluoro-2-iododecan-1-ol	{_x000D_ "preferred_name" : "2-Iodo-1h,1h,2h,3h,3h-perfluorodecan-1-ol"_x000D_ }	DQVFKOBJDNVRJK-UHFFFAOYSA-N	OCC(I)CC(F)(F)C(F)(F)C(F)(F)C(F)(F)C(F)(F)C(F)(F)C(F)(F)F
406000	{_x000D_ "C" : 10,_x000D_ "H" : 4,_x000D_ "F" : 10_x000D_ }	314.015	26029-51-6	1-Fluoro-4-[1,1,1,3,3,3-hexafluoro-2-(trifluoromethyl)propan-2-yl]benzene	{_x000D_ "preferred_name" : "1-Fluoro-4-[2,2,2-trifluoro-1,1-bis(trifluoromethyl)ethyl]benzene"_x000D_ }	TUGAZTGQFPRNBH-UHFFFAOYSA-N	FC1=CC=C(C=C1)C(C(F)(F)F)(C(F)(F)F)C(F)(F)F
407000	{_x000D_ "C" : 5,_x000D_ "Cl" : 1,_x000D_ "F" : 11_x000D_ }	303.951	375-71-3		{_x000D_ "preferred_name" : "1-Chloroperfluoropentane"_x000D_ }	TWPDOWXLJAQWJW-UHFFFAOYSA-N	FC(F)(F)C(F)(F)C(F)(F)C(F)(F)C(F)(F)Cl
408000	{_x000D_ "C" : 8,_x000D_ "H" : 2,_x000D_ "F" : 16,_x000D_ "O" : 5,_x000D_ "S" : 2_x000D_ }	545.909	93894-55-4		{_x000D_ "preferred_name" : "1,1,2,2,3,3,4,4-Octafluorobutane-1-sulphonic anhydride"_x000D_ }	PKXOFTHSSGMAGM-UHFFFAOYSA-N	FC(F)C(F)(F)C(F)(F)C(F)(F)S(=O)(=O)OS(=O)(=O)C(F)(F)C(F)(F)C(F)(F)C(F)F
410000	{_x000D_ "C" : 13,_x000D_ "H" : 7,_x000D_ "F" : 7_x000D_ }	296.044	51114-14-8	2-(1,1,1,2,3,3,3-Heptafluoropropan-2-yl)naphthalene	{_x000D_ "preferred_name" : "2-(1,1,1,2,3,3,3-Heptafluoropropan-2-yl)naphthalene"_x000D_ }	YJSZKBRBJZKRTE-UHFFFAOYSA-N	FC(F)(F)C(F)(C1=CC=C2C=CC=CC2=C1)C(F)(F)F
411000	{_x000D_ "C" : 9,_x000D_ "H" : 15,_x000D_ "F" : 7,_x000D_ "O" : 1,_x000D_ "Si" : 1_x000D_ }	300.078	608301-01-5		{_x000D_ "preferred_name" : "Ethoxydimethyl (3,3,4,4,5,5,5-heptafluoropentyl) silane"_x000D_ }	KZIVHKUKVJAACW-UHFFFAOYSA-N	CCO[Si](C)(C)CCC(F)(F)C(F)(F)C(F)(F)F
412000	{_x000D_ "C" : 19,_x000D_ "H" : 9,_x000D_ "F" : 29,_x000D_ "O" : 2,_x000D_ "S" : 1_x000D_ }	851.986	NOCAS_1036192		{_x000D_ "preferred_name" : "3-(2-(Perfluorotetradecyl)ethylsulfanyl)propanoic acid"_x000D_ }	DKGZTPQLRHKMCI-UHFFFAOYSA-N	OC(=O)CCSCCC(F)(F)C(F)(F)C(F)(F)C(F)(F)C(F)(F)C(F)(F)C(F)(F)C(F)(F)C(F)(F)C(F)(F)C(F)(F)C(F)(F)C(F)(F)C(F)(F)F
413000	{_x000D_ "C" : 14,_x000D_ "H" : 17,_x000D_ "F" : 13,_x000D_ "N" : 2,_x000D_ "O" : 4,_x000D_ "S" : 1_x000D_ }	556.07	NOCAS_1034672		{_x000D_ "preferred_name" : "6:2 Fluorotelomer sulfonamido propyl methyl amino acetic acid"_x000D_ }	DPEDKFNZJCKZOD-UHFFFAOYSA-N	CN(CCCNS(=O)(=O)CCC(F)(F)C(F)(F)C(F)(F)C(F)(F)C(F)(F)C(F)(F)F)CC(O)=O
414000	{_x000D_ "C" : 16,_x000D_ "H" : 10,_x000D_ "F" : 18,_x000D_ "N" : 2,_x000D_ "O" : 3_x000D_ }	620.04	NOCAS_1027675		{_x000D_ "preferred_name" : "2-{(Perfluoro[3-(4-ethylpiperidin-1-yl)propanoyl])(methyl)amino}ethyl prop-2-enoate"_x000D_ }	UKYQVXDXQJEADB-UHFFFAOYSA-N	CN(CCOC(=O)C=C)C(=O)C(F)(F)C(F)(F)N1C(F)(F)C(F)(F)C(F)(C(F)(F)C(F)(F)F)C(F)(F)C1(F)F
415000	{_x000D_ "C" : 19,_x000D_ "H" : 10,_x000D_ "F" : 6,_x000D_ "N" : 4,_x000D_ "O" : 2_x000D_ }	440.071	5086-79-3	2,2'-(1,1,2,2,3,3-Hexafluoropropane-1,3-diyl)bis(5-phenyl-1,3,4-oxadiazole)	{_x000D_ "preferred_name" : "1,3-Bis(2-phenyl-1,3,4-oxadiazol-5-yl)perfluoropropane"_x000D_ }	MMABQVGOFGJOQC-UHFFFAOYSA-N	FC(F)(C1=NN=C(O1)C1=CC=CC=C1)C(F)(F)C(F)(F)C1=NN=C(O1)C1=CC=CC=C1
416000	{_x000D_ "C" : 19,_x000D_ "H" : 21,_x000D_ "F" : 17,_x000D_ "N" : 2,_x000D_ "O" : 6,_x000D_ "S" : 1_x000D_ }	728.085	NOCAS_1034866		{_x000D_ "preferred_name" : "3-[(3-{(2-Carboxyethyl)[(heptadecafluorooctyl)sulfonyl]amino}propyl)(dimethyl)ammonio]propanoate"_x000D_ }	HKUNNDLFJMXIOA-UHFFFAOYSA-N	C[N+](C)(CCCN(CCC(O)=O)S(=O)(=O)C(F)(F)C(F)(F)C(F)(F)C(F)(F)C(F)(F)C(F)(F)C(F)(F)C(F)(F)F)CCC([O-])=O
417000	{_x000D_ "C" : 5,_x000D_ "F" : 11,_x000D_ "I" : 1,_x000D_ "O" : 1_x000D_ }	411.882	16005-38-2	1,1,1,2,3,3,3-Heptafluoro-2-(1,1,2,2-tetrafluoro-2-iodoethoxy)propane	{_x000D_ "preferred_name" : "1,1,1,2,3,3,3-Heptafluoro-2-(1,1,2,2-tetrafluoro-2-iodoethoxy)propane"_x000D_ }	ZTRORDXSFFFPOW-UHFFFAOYSA-N	FC(F)(F)C(F)(OC(F)(F)C(F)(F)I)C(F)(F)F
418000	{_x000D_ "C" : 9,_x000D_ "H" : 8,_x000D_ "F" : 12,_x000D_ "O" : 4,_x000D_ "S" : 1_x000D_ }	439.995	NOCAS_1035214		{_x000D_ "preferred_name" : "1,2,3,4,5,6,7,8,8,9,9,9-Dodecafluorononyl hydrogen sulfate"_x000D_ }	VTWSJZDJVFTDPZ-UHFFFAOYNA-N	OS(=O)(=O)OC(F)C(F)C(F)C(F)C(F)C(F)C(F)C(F)(F)C(F)(F)F
419000	{_x000D_ "C" : 8,_x000D_ "H" : 8,_x000D_ "F" : 7,_x000D_ "N" : 1,_x000D_ "O" : 1_x000D_ }	267.049	424-54-4	2,2,3,3,4,4,4-Heptafluoro-1-(pyrrolidin-1-yl)butan-1-one	{_x000D_ "preferred_name" : "2,2,3,3,4,4,4-heptafluoro-1-pyrrolidin-1-ylbutan-1-one"_x000D_ }	CIAFXLYUEVKNBA-UHFFFAOYSA-N	FC(F)(F)C(F)(F)C(F)(F)C(=O)N1CCCC1
421000	{_x000D_ "C" : 9,_x000D_ "H" : 9,_x000D_ "F" : 5,_x000D_ "O" : 2_x000D_ }	244.052	2145-82-6	2-(2,2,3,3,3-Pentafluoropropanoyl)cyclohexan-1-one	{_x000D_ "preferred_name" : "2-(2,2,3,3,3-Pentafluoropropanoyl)cyclohexan-1-one"_x000D_ }	QYRFDYLUCRXGSL-UHFFFAOYSA-N	FC(F)(F)C(F)(F)C(=O)C1CCCCC1=O
422000	{_x000D_ "C" : 16,_x000D_ "H" : 22,_x000D_ "F" : 15,_x000D_ "N" : 2,_x000D_ "O" : 4,_x000D_ "S" : 1_x000D_ }	623.106	NOCAS_1035403		{_x000D_ "preferred_name" : "3,4-Dihydroxy-N,N-dimethyl-N-(3-{[(perfluoroheptyl)sulfonyl]amino}propyl)-1-butanaminium"_x000D_ }	YYVVGXRPIPFAQP-UHFFFAOYNA-N	C[N+](C)(CCCNS(=O)(=O)C(F)(F)C(F)(F)C(F)(F)C(F)(F)C(F)(F)C(F)(F)C(F)(F)F)CCC(O)CO
423000	{_x000D_ "C" : 7,_x000D_ "H" : 2,_x000D_ "F" : 10_x000D_ }	276	115880-31-4	1-(Difluoromethyl)-3,3,4,4,5,5,6,6-octafluorocyclohex-1-ene	{_x000D_ "preferred_name" : "1-(Difluoromethyl)-3,3,4,4,5,5,6,6-octafluorocyclohex-1-ene"_x000D_ }	DKYOQEXIIPYKMD-UHFFFAOYSA-N	FC(F)C1=CC(F)(F)C(F)(F)C(F)(F)C1(F)F
424000	{_x000D_ "C" : 4,_x000D_ "H" : 4,_x000D_ "F" : 4,_x000D_ "O" : 3_x000D_ }	176.01	93449-21-9		{_x000D_ "preferred_name" : "2,2,3,3-Tetrafluoro-3-methoxypropanoic acid"_x000D_ }	NYWPYQAJFMOKMW-UHFFFAOYSA-N	COC(F)(F)C(F)(F)C(O)=O
425000	{_x000D_ "C" : 10,_x000D_ "H" : 17,_x000D_ "F" : 5_x000D_ }	232.125	1024003-30-2		{_x000D_ "preferred_name" : "1,1,1,2,2-Pentafluorodecane"_x000D_ }	JPQFXGPIWCJNSE-UHFFFAOYSA-N	CCCCCCCCC(F)(F)C(F)(F)F
426000	{_x000D_ "C" : 4,_x000D_ "H" : 4,_x000D_ "F" : 4,_x000D_ "O" : 2_x000D_ }	160.015	1893-38-5	Methyl 2,2,3,3-tetrafluoropropanoate	{_x000D_ "preferred_name" : "Methyl 2,2,3,3-tetrafluoropropionate"_x000D_ }	WTZYOEZOPLDMKT-UHFFFAOYSA-N	COC(=O)C(F)(F)C(F)F
427000	{_x000D_ "C" : 9,_x000D_ "H" : 9,_x000D_ "F" : 13,_x000D_ "O" : 3,_x000D_ "Si" : 1_x000D_ }	440.011	1531633-11-0		{_x000D_ "preferred_name" : "1-Methoxy-1-(2-(perfluorohexyl)ethyl)silanediol"_x000D_ }	YEYHTOYFIUTELV-UHFFFAOYSA-N	CO[Si](O)(O)CCC(F)(F)C(F)(F)C(F)(F)C(F)(F)C(F)(F)C(F)(F)F
428000	{_x000D_ "C" : 7,_x000D_ "H" : 7,_x000D_ "F" : 7,_x000D_ "O" : 1_x000D_ }	240.039	38471-83-9	3-[(1,1,1,2,3,3,3-Heptafluoropropan-2-yl)oxy]-2-methylprop-1-ene	{_x000D_ "preferred_name" : "3-[(1,1,1,2,3,3,3-Heptafluoropropan-2-yl)oxy]-2-methylprop-1-ene"_x000D_ }	VMDVHHXKJFTLTD-UHFFFAOYSA-N	CC(=C)COC(F)(C(F)(F)F)C(F)(F)F
429000	{_x000D_ "C" : 12,_x000D_ "F" : 24_x000D_ }	599.962	75169-51-6		{_x000D_ "preferred_name" : "Perfluoro-1,3-diisopropylcyclohexane"_x000D_ }	DVFIYLNJEYKWRS-UHFFFAOYNA-N	FC(F)(F)C(F)(C(F)(F)F)C1(F)C(F)(F)C(F)(F)C(F)(F)C(F)(C(F)(C(F)(F)F)C(F)(F)F)C1(F)F
431000	{_x000D_ "C" : 10,_x000D_ "H" : 8,_x000D_ "F" : 6,_x000D_ "O" : 1,_x000D_ "S" : 1_x000D_ }	290.02	921603-75-0	1-[(1,1,2,3,3,3-Hexafluoropropyl)sulfanyl]-2-methoxybenzene	{_x000D_ "preferred_name" : "1-[(1,1,2,3,3,3-Hexafluoropropyl)sulfanyl]-2-methoxybenzene"_x000D_ }	FECONAMYBANBNR-UHFFFAOYSA-N	COC1=CC=CC=C1SC(F)(F)C(F)C(F)(F)F
432000	{_x000D_ "C" : 11,_x000D_ "H" : 17,_x000D_ "F" : 9,_x000D_ "O" : 1,_x000D_ "Si" : 1_x000D_ }	364.09	608299-39-4		{_x000D_ "preferred_name" : "Diethylmethoxy(3,3,4,4,5,5,6,6,6-nonafluorohexyl)silane"_x000D_ }	SMKLGGARVIHQPS-UHFFFAOYSA-N	CC[Si](CC)(CCC(F)(F)C(F)(F)C(F)(F)C(F)(F)F)OC
433000	{_x000D_ "C" : 11,_x000D_ "H" : 13,_x000D_ "F" : 6,_x000D_ "N" : 1,_x000D_ "O" : 2_x000D_ }	305.085	7232-55-5	N-Cyclohexyl-4,4,4-trifluoro-2-oxo-3-(trifluoromethyl)butanamide	{_x000D_ "preferred_name" : "N-cyclohexyl-4,4,4-trifluoro-2-oxo-3-(trifluoromethyl)butanamide"_x000D_ }	ZAASYKGRWNCHGC-UHFFFAOYSA-N	FC(F)(F)C(C(=O)C(=O)NC1CCCCC1)C(F)(F)F
434000	{_x000D_ "C" : 9,_x000D_ "H" : 13,_x000D_ "F" : 9,_x000D_ "N" : 2,_x000D_ "O" : 3,_x000D_ "S" : 1_x000D_ }	400.05	178094-76-3	N,N-Dimethyl-3-[(1,1,2,2,3,3,4,4,4-nonafluorobutane-1-sulfonyl)amino]propan-1-amine N-oxide	{_x000D_ "preferred_name" : "3-[(Perfluorobutane-1-sulfonyl)amino]-N,N-dimethylpropan-1-amine N-oxide"_x000D_ }	HQIKMYJOLJOSOX-UHFFFAOYSA-N	C[N+](C)([O-])CCCNS(=O)(=O)C(F)(F)C(F)(F)C(F)(F)C(F)(F)F
435000	{_x000D_ "C" : 17,_x000D_ "H" : 12,_x000D_ "Cl" : 1,_x000D_ "F" : 8,_x000D_ "N" : 1,_x000D_ "O" : 6,_x000D_ "S" : 1_x000D_ }	544.995	771491-74-8	1-[4-(4-Chloro-1,1,2,2,3,3,4,4-octafluorobutane-1-sulfonyl)-5-methyl-3-(4-nitrophenyl)-2,3-dihydrofuran-2-yl]ethan-1-one	{_x000D_ "preferred_name" : "1-[4-(4-Chloro-1,1,2,2,3,3,4,4-octafluorobutane-1-sulfonyl)-5-methyl-3-(4-nitrophenyl)-2,3-dihydrofuran-2-yl]ethan-1-one"_x000D_ }	GLECKPJNLWUYBF-UHFFFAOYSA-N	CC(=O)C1OC(C)=C(C1C1=CC=C(C=C1)[N+]([O-])=O)S(=O)(=O)C(F)(F)C(F)(F)C(F)(F)C(F)(F)Cl
436000	{_x000D_ "C" : 8,_x000D_ "H" : 3,_x000D_ "F" : 11,_x000D_ "O" : 2_x000D_ }	339.996	1869-04-1		{_x000D_ "preferred_name" : "4,4,5,5,6,6,7,7,8,8,8â€�Undecafluorooctâ€�2â€�enoic acid"_x000D_ }	UGMLUHQLUFIGNF-UHFFFAOYSA-N	OC(=O)C=CC(F)(F)C(F)(F)C(F)(F)C(F)(F)C(F)(F)F
437000	{_x000D_ "C" : 8,_x000D_ "H" : 4,_x000D_ "F" : 10,_x000D_ "O" : 2_x000D_ }	322.005	402513-30-8	1,1,1,3,4,4,4-Heptafluoro-3-(trifluoromethyl)butan-2-yl prop-2-enoate	{_x000D_ "preferred_name" : "1,1,1,3,4,4,4-Heptafluoro-3-(trifluoromethyl)butan-2-yl prop-2-enoate"_x000D_ }	DJQBSXDXHCBYGU-UHFFFAOYSA-N	FC(F)(F)C(OC(=O)C=C)C(F)(C(F)(F)F)C(F)(F)F
438000	{_x000D_ "C" : 10,_x000D_ "H" : 15,_x000D_ "F" : 7,_x000D_ "N" : 2,_x000D_ "O" : 4,_x000D_ "S" : 1_x000D_ }	392.064	NOCAS_1034980		{_x000D_ "preferred_name" : "{[(Perfluoropropyl)sulfonyl]amino}-3-betaine"_x000D_ }	PJKLKBPCLORBPF-UHFFFAOYSA-N	C[N+](C)(CCCNS(=O)(=O)C(F)(F)C(F)(F)C(F)(F)F)CC([O-])=O
440000	{_x000D_ "C" : 6,_x000D_ "Cl" : 2,_x000D_ "F" : 8_x000D_ }	293.925	336-19-6	1,2-Dichloro-3,3,4,4,5,5,6,6-octafluorocyclohex-1-ene	{_x000D_ "preferred_name" : "1,2-Dichloroperfluorocyclohexene"_x000D_ }	BICOGOBTBGYGFA-UHFFFAOYSA-N	FC1(F)C(Cl)=C(Cl)C(F)(F)C(F)(F)C1(F)F
441000	{_x000D_ "C" : 20,_x000D_ "H" : 12,_x000D_ "F" : 29,_x000D_ "N" : 1,_x000D_ "O" : 2_x000D_ }	849.04	NOCAS_1036924		{_x000D_ "preferred_name" : "2â€�[Dimethyl[2-(perfluorotetradecyl)ethyl]azaniumyl]acetate"_x000D_ }	RAQLALUWHXZVQW-UHFFFAOYSA-N	C[N+](C)(CCC(F)(F)C(F)(F)C(F)(F)C(F)(F)C(F)(F)C(F)(F)C(F)(F)C(F)(F)C(F)(F)C(F)(F)C(F)(F)C(F)(F)C(F)(F)C(F)(F)F)CC([O-])=O
442000	{_x000D_ "C" : 28,_x000D_ "H" : 33,_x000D_ "F" : 25_x000D_ }	844.218	93454-74-1	1,1,1,2,2,3,3,4,4,5,5,6,6,7,7,8,8,9,9,10,10,11,11,12,12-Pentacosafluorooctacosane	{_x000D_ "preferred_name" : "1,1,1,2,2,3,3,4,4,5,5,6,6,7,7,8,8,9,9,10,10,11,11,12,12-Pentacosafluorooctacosane"_x000D_ }	CZCMNCOQMXNFTL-UHFFFAOYSA-N	CCCCCCCCCCCCCCCCC(F)(F)C(F)(F)C(F)(F)C(F)(F)C(F)(F)C(F)(F)C(F)(F)C(F)(F)C(F)(F)C(F)(F)C(F)(F)C(F)(F)F
443000	{_x000D_ "C" : 6,_x000D_ "H" : 7,_x000D_ "F" : 5,_x000D_ "O" : 1_x000D_ }	190.042	754-67-6	4,4,5,5,5-Pentafluoro-3-methylpent-1-en-3-ol	{_x000D_ "preferred_name" : "4,4,5,5,5-Pentafluoro-3-methylpent-1-en-3-ol"_x000D_ }	OSYCKSNAKWKYFD-UHFFFAOYSA-N	CC(O)(C=C)C(F)(F)C(F)(F)F
444000	{_x000D_ "C" : 6,_x000D_ "H" : 6,_x000D_ "F" : 4_x000D_ }	154.041	356-77-4	3-Ethenyl-1,1,2,2-tetrafluorocyclobutane	{_x000D_ "preferred_name" : "3-Ethenyl-1,1,2,2-tetrafluorocyclobutane"_x000D_ }	UQQPBULGMCACDE-UHFFFAOYSA-N	FC1(F)CC(C=C)C1(F)F
446000	{_x000D_ "C" : 12,_x000D_ "H" : 10,_x000D_ "F" : 17,_x000D_ "O" : 3,_x000D_ "P" : 1_x000D_ }	556.01	61726-43-0	Dimethyl (3,3,4,4,5,5,6,6,7,7,8,8,9,9,10,10,10-heptadecafluorodecyl)phosphonate	{_x000D_ "preferred_name" : "Dimethyl (3,3,4,4,5,5,6,6,7,7,8,8,9,9,10,10,10-heptadecafluorodecyl)phosphonate"_x000D_ }	XEYTXSGNJOYNKO-UHFFFAOYSA-N	COP(=O)(CCC(F)(F)C(F)(F)C(F)(F)C(F)(F)C(F)(F)C(F)(F)C(F)(F)C(F)(F)F)OC
447000	{_x000D_ "C" : 9,_x000D_ "H" : 4,_x000D_ "F" : 6,_x000D_ "N" : 2,_x000D_ "O" : 2_x000D_ }	286.018	34025-22-4	1,1,1,3,3,3-Hexafluoro-N-(4-nitrophenyl)propan-2-imine	{_x000D_ "preferred_name" : "4-Nitro-N-[2,2,2-trifluoro-1-(trifluoromethyl)ethylidene]benzenamine"_x000D_ }	JEHYXUIERKOZFQ-UHFFFAOYSA-N	[O-][N+](=O)C1=CC=C(C=C1)N=C(C(F)(F)F)C(F)(F)F
448000	{_x000D_ "C" : 9,_x000D_ "H" : 15,_x000D_ "F" : 6,_x000D_ "O" : 3,_x000D_ "P" : 1_x000D_ }	316.066	87579-48-4	Diethyl [1,1,1-trifluoro-2-(trifluoromethyl)butan-2-yl]phosphonate	{_x000D_ "preferred_name" : "Diethyl [1,1,1-trifluoro-2-(trifluoromethyl)butan-2-yl]phosphonate"_x000D_ }	JXGGXYFVIYDDMX-UHFFFAOYSA-N	CCOP(=O)(OCC)C(CC)(C(F)(F)F)C(F)(F)F
449000	{_x000D_ "C" : 5,_x000D_ "Cl" : 2,_x000D_ "F" : 8,_x000D_ "O" : 1_x000D_ }	297.92	110921-39-6	1,1-Dichloro-1,3,3,4,4,5,5,5-octafluoropentan-2-one	{_x000D_ "preferred_name" : "2-Pentanone, 1,1-dichloro-1,3,3,4,4,5,5,5-octafluoro-"_x000D_ }	VJUPHFXDKFWDGW-UHFFFAOYSA-N	FC(F)(F)C(F)(F)C(F)(F)C(=O)C(F)(Cl)Cl
450000	{_x000D_ "C" : 2,_x000D_ "H" : 1,_x000D_ "F" : 9,_x000D_ "O" : 3,_x000D_ "S" : 2_x000D_ }	307.922	NOCAS_1032248		{_x000D_ "preferred_name" : "2-(Pentafluorosulfanyl)perfluoroethyl sulfonic acid"_x000D_ }	JPQUOEVJGVZENU-UHFFFAOYSA-N	OS(=O)(=O)C(F)(F)C(F)(F)S(F)(F)(F)(F)F
451000	{_x000D_ "C" : 7,_x000D_ "H" : 5,_x000D_ "F" : 7,_x000D_ "O" : 2_x000D_ }	254.018	51053-31-7	1,1,2,2,4,4,4-Heptafluorobutyl prop-2-enoate	{_x000D_ "preferred_name" : "1,1,2,2,4,4,4-Heptafluorobutyl prop-2-enoate"_x000D_ }	VWYCVZXPYHGXNI-UHFFFAOYSA-N	FC(F)(F)CC(F)(F)C(F)(F)OC(=O)C=C
452000	{_x000D_ "C" : 9,_x000D_ "Br" : 1,_x000D_ "F" : 19_x000D_ }	547.888	558-96-3	1-Bromo-1,1,2,2,3,3,4,4,5,5,6,6,7,7,8,8,9,9,9-nonadecafluorononane	{_x000D_ "preferred_name" : "1-Bromoperfluorononane"_x000D_ }	OWIAIPIQXHPUHV-UHFFFAOYSA-N	FC(F)(F)C(F)(F)C(F)(F)C(F)(F)C(F)(F)C(F)(F)C(F)(F)C(F)(F)C(F)(F)Br
453000	{_x000D_ "C" : 9,_x000D_ "F" : 19,_x000D_ "I" : 1,_x000D_ "O" : 1_x000D_ }	611.869	25080-18-6	1,1,2,2,3,3,4,4,5,5,6,6-Dodecafluoro-1-[(1,1,1,2,3,3,3-heptafluoropropan-2-yl)oxy]-6-iodohexane	{_x000D_ "preferred_name" : "1-Iodo-6-(heptafluoroisopropoxy)perfluorohexane"_x000D_ }	LFJNSTDXWXWXRL-UHFFFAOYSA-N	FC(F)(F)C(F)(OC(F)(F)C(F)(F)C(F)(F)C(F)(F)C(F)(F)C(F)(F)I)C(F)(F)F
454000	{_x000D_ "C" : 5,_x000D_ "H" : 4,_x000D_ "F" : 7,_x000D_ "N" : 1,_x000D_ "O" : 4,_x000D_ "S" : 1_x000D_ }	306.975	1003193-98-3		{_x000D_ "preferred_name" : "N-[(Perfluoropropyl)sulfonyl]glycine"_x000D_ }	MXFTXMQPMJCELP-UHFFFAOYSA-N	OC(=O)CNS(=O)(=O)C(F)(F)C(F)(F)C(F)(F)F
455000	{_x000D_ "C" : 22,_x000D_ "H" : 21,_x000D_ "F" : 25,_x000D_ "N" : 2,_x000D_ "O" : 7,_x000D_ "S" : 2_x000D_ }	964.039	NOCAS_1035012		{_x000D_ "preferred_name" : "3-[{3-[(Carboxymethyl)(perfluorododecanesulfonyl)amino]propyl}(dimethyl)azaniumyl]propane-1-sulfonate"_x000D_ }	MITMLNBLBHTEPJ-UHFFFAOYSA-N	C[N+](C)(CCCN(CC(O)=O)S(=O)(=O)C(F)(F)C(F)(F)C(F)(F)C(F)(F)C(F)(F)C(F)(F)C(F)(F)C(F)(F)C(F)(F)C(F)(F)C(F)(F)C(F)(F)F)CCCS([O-])(=O)=O
456000	{_x000D_ "C" : 16,_x000D_ "H" : 25,_x000D_ "F" : 9_x000D_ }	388.181	106873-68-1	1,1,1,2,2,3,3,4,4-Nonafluorohexadecane	{_x000D_ "preferred_name" : "1,1,1,2,2,3,3,4,4-Nonafluorohexadecane"_x000D_ }	PEUFNQDFGAXIBO-UHFFFAOYSA-N	CCCCCCCCCCCCC(F)(F)C(F)(F)C(F)(F)C(F)(F)F
457000	{_x000D_ "C" : 14,_x000D_ "H" : 7,_x000D_ "F" : 9,_x000D_ "N" : 2,_x000D_ "O" : 1_x000D_ }	390.041	180748-44-1	6-(Nonafluorobutyl)-2-phenylpyrimidin-4(3H)-one	{_x000D_ "preferred_name" : "6-(Nonafluorobutyl)-2-phenylpyrimidin-4(3H)-one"_x000D_ }	KCZXOUCOUNFADI-UHFFFAOYSA-N	FC(F)(F)C(F)(F)C(F)(F)C(F)(F)C1=CC(=O)NC(=N1)C1=CC=CC=C1
459000	{_x000D_ "C" : 11,_x000D_ "H" : 6,_x000D_ "Cl" : 1,_x000D_ "F" : 9,_x000D_ "O" : 4,_x000D_ "S" : 1_x000D_ }	439.953	1131890-97-5	2-Chloro-4-methoxyphenyl nonafluorobutane-1-sulfonate	{_x000D_ "preferred_name" : "2-Chloro-4-methoxyphenyl nonafluorobutane-1-sulfonate"_x000D_ }	NPAMPMCSCRUCAB-UHFFFAOYSA-N	COC1=CC=C(OS(=O)(=O)C(F)(F)C(F)(F)C(F)(F)C(F)(F)F)C(Cl)=C1
460000	{_x000D_ "C" : 5,_x000D_ "H" : 2,_x000D_ "F" : 6,_x000D_ "O" : 2_x000D_ }	207.996	1718-33-8	4,4-Bis(trifluoromethyl)oxetan-2-one	{_x000D_ "preferred_name" : "2-Oxetanone, 4,4-bis(trifluoromethyl)-"_x000D_ }	ACSBMCAYILYABW-UHFFFAOYSA-N	FC(F)(F)C1(CC(=O)O1)C(F)(F)F
461000	{_x000D_ "C" : 10,_x000D_ "H" : 6,_x000D_ "Cl" : 1,_x000D_ "F" : 5,_x000D_ "N" : 4_x000D_ }	312.02	59872-88-7	3-(4-Chlorophenyl)-6-(pentafluoroethyl)-1,4-dihydro-1,2,4,5-tetrazine	{_x000D_ "preferred_name" : "3-(4-Chlorophenyl)-6-(pentafluoroethyl)-1,4-dihydro-1,2,4,5-tetrazine"_x000D_ }	HXOWMBVLJZZPBC-UHFFFAOYSA-N	FC(F)(F)C(F)(F)C1=NNC(=NN1)C1=CC=C(Cl)C=C1
462000	{_x000D_ "C" : 20,_x000D_ "H" : 19,_x000D_ "F" : 25,_x000D_ "N" : 2,_x000D_ "O" : 1_x000D_ }	778.11	94159-79-2	1-{[3-(Dimethylamino)propyl]amino}-4,4,5,5,6,6,7,7,8,8,9,9,10,10,11,11,12,12,13,13,14,14,15,15,15-pentacosafluoropentadecan-2-ol	{_x000D_ "preferred_name" : "1-((3-(Dimethylamino)propyl)amino)-(3-(perfluorododecyl))propan-2-ol"_x000D_ }	TXTCMAJARJFSCQ-UHFFFAOYSA-N	CN(C)CCCNCC(O)CC(F)(F)C(F)(F)C(F)(F)C(F)(F)C(F)(F)C(F)(F)C(F)(F)C(F)(F)C(F)(F)C(F)(F)C(F)(F)C(F)(F)F
463000	{_x000D_ "C" : 11,_x000D_ "H" : 8,_x000D_ "F" : 16,_x000D_ "O" : 1_x000D_ }	460.032	80466-32-6	3,3,4,4,5,5,6,6,7,7,8,8,9,9,10,10-Hexadecafluoro-2-methyldecan-2-ol	{_x000D_ "preferred_name" : "3,3,4,4,5,5,6,6,7,7,8,8,9,9,10,10-Hexadecafluoro-2-methyldecan-2-ol"_x000D_ }	RHXFWBBZXNHGAF-UHFFFAOYSA-N	CC(C)(O)C(F)(F)C(F)(F)C(F)(F)C(F)(F)C(F)(F)C(F)(F)C(F)(F)C(F)F
464000	{_x000D_ "C" : 16,_x000D_ "H" : 18,_x000D_ "F" : 13,_x000D_ "N" : 2,_x000D_ "O" : 6,_x000D_ "S" : 1_x000D_ }	613.068	NOCAS_1032972		{_x000D_ "preferred_name" : "3-[(2-Carboxyethyl)[(perfluoro-1-sulfonyltridecyl)]amino]-N-(carboxymethyl)-N,N-dimethyl- 1-propanoate"_x000D_ }	CEGZDKRLHFJHPK-UHFFFAOYSA-M	C[N+](C)(CCCN(CCC([O-])=O)S(=O)(=O)C(F)(F)C(F)(F)C(F)(F)C(F)(F)C(F)(F)C(F)(F)F)CC([O-])=O
465000	{_x000D_ "C" : 4,_x000D_ "H" : 6,_x000D_ "F" : 5,_x000D_ "N" : 1,_x000D_ "O" : 2,_x000D_ "S" : 1_x000D_ }	227.004	1270179-69-5		{_x000D_ "preferred_name" : "N-Ethylperfluoroethanesulfonamide"_x000D_ }	KXJBWHWYJPNGSY-UHFFFAOYSA-N	CCNS(=O)(=O)C(F)(F)C(F)(F)F
466000	{_x000D_ "C" : 9,_x000D_ "H" : 11,_x000D_ "F" : 9,_x000D_ "O" : 3_x000D_ }	338.056	135548-22-0	3-[(3,3,4,4,5,5,6,6,6-Nonafluorohexyl)oxy]propane-1,2-diol	{_x000D_ "preferred_name" : "3-[(3,3,4,4,5,5,6,6,6-Nonafluorohexyl)oxy]propane-1,2-diol"_x000D_ }	UUPQLJUUKYLIEW-UHFFFAOYSA-N	OCC(O)COCCC(F)(F)C(F)(F)C(F)(F)C(F)(F)F
467000	{_x000D_ "C" : 17,_x000D_ "H" : 16,_x000D_ "F" : 4,_x000D_ "O" : 2_x000D_ }	328.109	60317-35-3	2-[4-(1,1,2,2-Tetrafluoro-2-phenylethyl)phenyl]propane-1,2-diol	{_x000D_ "preferred_name" : "2-[4-(1,1,2,2-Tetrafluoro-2-phenylethyl)phenyl]propane-1,2-diol"_x000D_ }	ZKPITXVNIBKXPG-UHFFFAOYSA-N	CC(O)(CO)C1=CC=C(C=C1)C(F)(F)C(F)(F)C1=CC=CC=C1
468000	{_x000D_ "C" : 11,_x000D_ "H" : 13,_x000D_ "F" : 13,_x000D_ "O" : 2,_x000D_ "Si" : 1_x000D_ }	452.048	85857-17-6	Dimethoxy(methyl)(3,3,4,4,5,5,6,6,7,7,8,8,8-tridecafluorooctyl)silane	{_x000D_ "preferred_name" : "Dimethoxymethyl((perfluorohexyl)ethyl)silane"_x000D_ }	UWZZATWXHUNWJV-UHFFFAOYSA-N	CO[Si](C)(CCC(F)(F)C(F)(F)C(F)(F)C(F)(F)C(F)(F)C(F)(F)F)OC
469000	{_x000D_ "C" : 19,_x000D_ "H" : 13,_x000D_ "F" : 26,_x000D_ "N" : 1,_x000D_ "O" : 2_x000D_ }	781.053	NOCAS_1036215		{_x000D_ "preferred_name" : "2â€�[(2-(1-Hydrido-perfluorotridecyl)ethyl)dimethylazaniumyl]acetate"_x000D_ }	UFOUJXOCGRSOFR-UHFFFAOYNA-N	C[N+](C)(CCC(F)C(F)(F)C(F)(F)C(F)(F)C(F)(F)C(F)(F)C(F)(F)C(F)(F)C(F)(F)C(F)(F)C(F)(F)C(F)(F)C(F)(F)F)CC([O-])=O
470000	{_x000D_ "C" : 10,_x000D_ "H" : 5,_x000D_ "F" : 17,_x000D_ "O" : 1_x000D_ }	464.007	233678-24-5		{_x000D_ "preferred_name" : "Ethyl perfluorooctyl ether"_x000D_ }	MLVIGONYMDLXIU-UHFFFAOYSA-N	CCOC(F)(F)C(F)(F)C(F)(F)C(F)(F)C(F)(F)C(F)(F)C(F)(F)C(F)(F)F
472000	{_x000D_ "C" : 48,_x000D_ "H" : 24,_x000D_ "F" : 51,_x000D_ "P" : 1_x000D_ }	1600.08	342889-38-7	Tris[3-(3,3,4,4,5,5,6,6,7,7,8,8,9,9,10,10,10-heptadecafluorodecyl)phenyl]phosphane	{_x000D_ "preferred_name" : "Tris[3-(3,3,4,4,5,5,6,6,7,7,8,8,9,9,10,10,10-heptadecafluorodecyl)phenyl]phosphane"_x000D_ }	CDBCINRKCMNDNI-UHFFFAOYSA-N	FC(F)(F)C(F)(F)C(F)(F)C(F)(F)C(F)(F)C(F)(F)C(F)(F)C(F)(F)CCC1=CC(=CC=C1)P(C1=CC=CC(CCC(F)(F)C(F)(F)C(F)(F)C(F)(F)C(F)(F)C(F)(F)C(F)(F)C(F)(F)F)=C1)C1=CC=CC(CCC(F)(F)C(F)(F)C(F)(F)C(F)(F)C(F)(F)C(F)(F)C(F)(F)C(F)(F)F)=C1
473000	{_x000D_ "C" : 10,_x000D_ "H" : 4,_x000D_ "Cl" : 2,_x000D_ "F" : 7,_x000D_ "N" : 1,_x000D_ "O" : 1_x000D_ }	356.956	106376-38-9	N-(3,5-Dichlorophenyl)-2,2,3,3,4,4,4-heptafluorobutanamide	{_x000D_ "preferred_name" : "N-(3,5-Dichlorophenyl)-2,2,3,3,4,4,4-heptafluorobutanamide"_x000D_ }	WGNKYUWDFZMCGQ-UHFFFAOYSA-N	[H]N(C(=O)C(F)(F)C(F)(F)C(F)(F)F)C1=CC(Cl)=CC(Cl)=C1
474000	{_x000D_ "C" : 13,_x000D_ "H" : 11,_x000D_ "Cl" : 2,_x000D_ "F" : 4,_x000D_ "N" : 3,_x000D_ "O" : 1_x000D_ }	371.022	131320-41-7		{_x000D_ "preferred_name" : "1-[(2R)-2-(2,4-Dichlorophenyl)-3-(1,1,2,2-tetrafluoroethoxy)propyl]-1H-1,2,4-triazole"_x000D_ }	LQDARGUHUSPFNL-MRVPVSSYSA-N	FC(F)C(F)(F)OC[C@@H](CN1C=NC=N1)C1=C(Cl)C=C(Cl)C=C1
475000	{_x000D_ "C" : 7,_x000D_ "H" : 1,_x000D_ "F" : 15,_x000D_ "O" : 4,_x000D_ "S" : 1_x000D_ }	465.936	75549-02-9	1,1,2,2-Tetrafluoro-2-{[1,1,1,2,3,3-hexafluoro-3-(1,2,2,2-tetrafluoroethoxy)propan-2-yl]oxy}ethane-1-sulfonyl fluoride	{_x000D_ "preferred_name" : "5-(1,2,2,2-Tetrafluoro)ethoxy-perfluoro-3-oxa-4-methylpentanesulfonyl fluoride"_x000D_ }	SUMRWJPLPFMMST-UHFFFAOYSA-N	FC(OC(F)(F)C(F)(OC(F)(F)C(F)(F)S(F)(=O)=O)C(F)(F)F)C(F)(F)F
476000	{_x000D_ "C" : 16,_x000D_ "H" : 15,_x000D_ "F" : 21,_x000D_ "O" : 3,_x000D_ "Si" : 1_x000D_ }	682.046	254095-33-5	Triethoxy(henicosafluorodecyl)silane	{_x000D_ "preferred_name" : "Triethoxy(henicosafluorodecyl)silane"_x000D_ }	AKDASAAPMBNOJM-UHFFFAOYSA-N	CCO[Si](OCC)(OCC)C(F)(F)C(F)(F)C(F)(F)C(F)(F)C(F)(F)C(F)(F)C(F)(F)C(F)(F)C(F)(F)C(F)(F)F
477000	{_x000D_ "C" : 9,_x000D_ "H" : 4,_x000D_ "Cl" : 1,_x000D_ "F" : 7,_x000D_ "O" : 2,_x000D_ "S" : 1_x000D_ }	343.951	65538-06-9	1-Chloro-4-(1,1,2,2,3,3,3-heptafluoropropane-1-sulfonyl)benzene	{_x000D_ "preferred_name" : "1-chloro-4-[(1,1,2,2,3,3,3-heptafluoropropane)sulfonyl]benzene"_x000D_ }	ROBJMAPJQZNKML-UHFFFAOYSA-N	FC(F)(F)C(F)(F)C(F)(F)S(=O)(=O)C1=CC=C(Cl)C=C1
478000	{_x000D_ "C" : 10,_x000D_ "H" : 1,_x000D_ "Cl" : 5,_x000D_ "F" : 14,_x000D_ "O" : 2_x000D_ }	593.82	335-74-0	3,5,7,9,10-Pentachloro-2,2,3,4,4,5,6,6,7,8,8,9,10,10-tetradecafluorodecanoic acid	{_x000D_ "preferred_name" : "3,5,7,9,10-Pentachloro-2,2,3,4,4,5,6,6,7,8,8,9,10,10-tetradecafluorodecanoic acid"_x000D_ }	ADMOCDJEQJUWJY-UHFFFAOYSA-N	OC(=O)C(F)(F)C(F)(Cl)C(F)(F)C(F)(Cl)C(F)(F)C(F)(Cl)C(F)(F)C(F)(Cl)C(F)(F)Cl
479000	{_x000D_ "C" : 12,_x000D_ "H" : 4,_x000D_ "F" : 21,_x000D_ "N" : 3_x000D_ }	589.007	145876-00-2	12-Azido-1,1,1,2,2,3,3,4,4,5,5,6,6,7,7,8,8,9,9,10,10-henicosafluorododecane	{_x000D_ "preferred_name" : "12-Azido-1,1,1,2,2,3,3,4,4,5,5,6,6,7,7,8,8,9,9,10,10-henicosafluorododecane"_x000D_ }	DEFDVRCZPOZAET-UHFFFAOYSA-N	FC(F)(F)C(F)(F)C(F)(F)C(F)(F)C(F)(F)C(F)(F)C(F)(F)C(F)(F)C(F)(F)C(F)(F)CCN=[N+]=[N-]
480000	{_x000D_ "C" : 6,_x000D_ "H" : 9,_x000D_ "F" : 5,_x000D_ "O" : 1_x000D_ }	192.057	94099-52-2	5,5,6,6,6-Pentafluorohexan-2-ol	{_x000D_ "preferred_name" : "5,5,6,6,6-Pentafluoro-2-hexanol"_x000D_ }	IQSLPSCPSJUIBM-UHFFFAOYSA-N	CC(O)CCC(F)(F)C(F)(F)F
481000	{_x000D_ "C" : 6,_x000D_ "Br" : 1,_x000D_ "F" : 13,_x000D_ "O" : 3_x000D_ }	445.882	330562-45-3	1-[Bromo(difluoro)methoxy]-1,1,2,2-tetrafluoro-2-[1,1,2,2-tetrafluoro-2-(trifluoromethoxy)ethoxy]ethane	{_x000D_ "preferred_name" : "1-[Bromo(difluoro)methoxy]-1,1,2,2-tetrafluoro-2-[1,1,2,2-tetrafluoro-2-(trifluoromethoxy)ethoxy]ethane"_x000D_ }	JPQGQPTZDXLRAY-UHFFFAOYSA-N	FC(F)(F)OC(F)(F)C(F)(F)OC(F)(F)C(F)(F)OC(F)(F)Br
482000	{_x000D_ "C" : 24,_x000D_ "H" : 15,_x000D_ "F" : 33,_x000D_ "N" : 1,_x000D_ "O" : 3_x000D_ }	992.053	NOCAS_1036637		{_x000D_ "preferred_name" : "Dimethyl[3-(perfluorohexadecyl)â€�2â€�(formyloxy)propyl](2â€�oxoethyl)azanium"_x000D_ }	KJHJGGNQUCRPPS-UHFFFAOYNA-N	C[N+](C)(CC=O)CC(CC(F)(F)C(F)(F)C(F)(F)C(F)(F)C(F)(F)C(F)(F)C(F)(F)C(F)(F)C(F)(F)C(F)(F)C(F)(F)C(F)(F)C(F)(F)C(F)(F)C(F)(F)C(F)(F)F)OC=O
483000	{_x000D_ "C" : 7,_x000D_ "H" : 2,_x000D_ "F" : 14,_x000D_ "O" : 3,_x000D_ "S" : 1_x000D_ }	431.95	2089109-57-7		{_x000D_ "preferred_name" : "6H-Perfluoroheptanesulfonic acid"_x000D_ }	SDHHTNKPXBIUHM-UHFFFAOYNA-N	OS(=O)(=O)C(F)(F)C(F)(F)C(F)(F)C(F)(F)C(F)(F)C(F)C(F)(F)F
484000	{_x000D_ "C" : 8,_x000D_ "H" : 5,_x000D_ "F" : 5,_x000D_ "O" : 1_x000D_ }	212.026	95881-25-7	4-(Pentafluoroethyl)phenol	{_x000D_ "preferred_name" : "Phenol, 4-(pentafluoroethyl)-"_x000D_ }	PWCUFRXPNILGHF-UHFFFAOYSA-N	OC1=CC=C(C=C1)C(F)(F)C(F)(F)F
485000	{_x000D_ "C" : 23,_x000D_ "H" : 32,_x000D_ "F" : 15,_x000D_ "I" : 1_x000D_ }	720.131	57325-43-6	1,1,1,2,2,3,3,4,4,5,5,6,6,7,7-Pentadecafluoro-9-iodotricosane	{_x000D_ "preferred_name" : "1,1,1,2,2,3,3,4,4,5,5,6,6,7,7-Pentadecafluoro-9-iodotricosane"_x000D_ }	QGHZNZSVANDDGP-UHFFFAOYSA-N	CCCCCCCCCCCCCCC(I)CC(F)(F)C(F)(F)C(F)(F)C(F)(F)C(F)(F)C(F)(F)C(F)(F)F
486000	{_x000D_ "C" : 10,_x000D_ "H" : 4,_x000D_ "F" : 9,_x000D_ "N" : 3,_x000D_ "O" : 2,_x000D_ "S" : 1_x000D_ }	400.988	681443-29-8	1-(1,1,2,2,3,3,4,4,4-Nonafluorobutane-1-sulfonyl)-1H-benzotriazole	{_x000D_ "preferred_name" : "1-(1,1,2,2,3,3,4,4,4-Nonafluorobutane-1-sulfonyl)-1H-benzotriazole"_x000D_ }	JBEJWIIKJQZKJL-UHFFFAOYSA-N	FC(F)(F)C(F)(F)C(F)(F)C(F)(F)S(=O)(=O)N1N=NC2=CC=CC=C12
488000	{_x000D_ "C" : 4,_x000D_ "H" : 3,_x000D_ "Br" : 1,_x000D_ "F" : 4_x000D_ }	205.935	18599-22-9	4-Bromo-3,3,4,4-tetrafluorobut-1-ene	{_x000D_ "preferred_name" : "2-Vinyl(1-bromoperfluoroethane)"_x000D_ }	GVCWGFZDSIWLMO-UHFFFAOYSA-N	FC(F)(Br)C(F)(F)C=C
489000	{_x000D_ "C" : 11,_x000D_ "H" : 5,_x000D_ "F" : 7,_x000D_ "O" : 2_x000D_ }	302.018	69481-44-3	3,3,4,4,5,5,5-Heptafluoro-1-phenylpentane-1,2-dione	{_x000D_ "preferred_name" : "3,3,4,4,5,5,5-Heptafluoro-1-phenyl-1,2-pentanedione"_x000D_ }	LJUFPWCKMGTCMC-UHFFFAOYSA-N	FC(F)(F)C(F)(F)C(F)(F)C(=O)C(=O)C1=CC=CC=C1
490000	{_x000D_ "C" : 22,_x000D_ "H" : 33,_x000D_ "F" : 13_x000D_ }	544.237	133310-71-1	1,1,1,2,2,3,3,4,4,5,5,6,6-Tridecafluorodocosane	{_x000D_ "preferred_name" : "1-(Perfluorohexyl)hexadecane"_x000D_ }	ZKYMFADZZFTYJH-UHFFFAOYSA-N	CCCCCCCCCCCCCCCCC(F)(F)C(F)(F)C(F)(F)C(F)(F)C(F)(F)C(F)(F)F
491000	{_x000D_ "C" : 8,_x000D_ "H" : 9,_x000D_ "F" : 9_x000D_ }	276.056	253342-14-2	1,1,1,2,2,3,3,4,4-Nonafluorooctane	{_x000D_ "preferred_name" : "1,1,1,2,2,3,3,4,4-Nonafluorooctane"_x000D_ }	DHVISCLQILVWLM-UHFFFAOYSA-N	CCCCC(F)(F)C(F)(F)C(F)(F)C(F)(F)F
492000	{_x000D_ "C" : 14,_x000D_ "H" : 23,_x000D_ "F" : 9,_x000D_ "N" : 2,_x000D_ "O" : 7,_x000D_ "S" : 2_x000D_ }	566.08	NOCAS_1035630		{_x000D_ "preferred_name" : "2-Hydroxy-3-({3-[(2-hydroxyethyl)(dimethyl)azaniumyl]propyl}[(perfluorobutyl)sulfonyl]amino)-1-propanesulfonate"_x000D_ }	TUBYPRYDODWAGN-UHFFFAOYNA-N	C[N+](C)(CCO)CCCN(CC(O)CS([O-])(=O)=O)S(=O)(=O)C(F)(F)C(F)(F)C(F)(F)C(F)(F)F
493000	{_x000D_ "C" : 18,_x000D_ "H" : 18,_x000D_ "F" : 17,_x000D_ "N" : 1,_x000D_ "O" : 6_x000D_ }	667.086	NOCAS_1036618		{_x000D_ "preferred_name" : "2â€�{[2â€�(Acetyloxy)â€�1,4â€�dihydroxyâ€�3â€�(perfluorooctyl)butyl]dimethylazaniumyl}acetate"_x000D_ }	DCYAXBSCVNQUKL-UHFFFAOYNA-N	CC(=O)OC(C(O)[N+](C)(C)CC([O-])=O)C(CO)C(F)(F)C(F)(F)C(F)(F)C(F)(F)C(F)(F)C(F)(F)C(F)(F)C(F)(F)F
494000	{_x000D_ "C" : 6,_x000D_ "H" : 2,_x000D_ "F" : 9,_x000D_ "N" : 1,_x000D_ "O" : 2,_x000D_ "S" : 1_x000D_ }	322.966	75988-02-2	(1,1,2,2,3,3,4,4,4-Nonafluorobutane-1-sulfonyl)acetonitrile	{_x000D_ "preferred_name" : "(1,1,2,2,3,3,4,4,4-Nonafluorobutane-1-sulfonyl)acetonitrile"_x000D_ }	PTKXFXTXWOXNDF-UHFFFAOYSA-N	FC(F)(F)C(F)(F)C(F)(F)C(F)(F)S(=O)(=O)CC#N
495000	{_x000D_ "C" : 7,_x000D_ "F" : 15,_x000D_ "N" : 1,_x000D_ "O" : 2_x000D_ }	414.969	63527-91-3	2,3,3,5,5-Pentakis(trifluoromethyl)-1,4,2-dioxazolidine	{_x000D_ "preferred_name" : "2,3,3,5,5-Pentakis(trifluoromethyl)-1,4,2-dioxazolidine"_x000D_ }	UTXXPYJZGXUKQZ-UHFFFAOYSA-N	FC(F)(F)N1OC(OC1(C(F)(F)F)C(F)(F)F)(C(F)(F)F)C(F)(F)F
496000	{_x000D_ "C" : 17,_x000D_ "H" : 16,_x000D_ "F" : 9,_x000D_ "N" : 1,_x000D_ "O" : 4,_x000D_ "S" : 1_x000D_ }	501.066	75988-12-4	Ethyl 3-[4-(dimethylamino)phenyl]-2-(1,1,2,2,3,3,4,4,4-nonafluorobutane-1-sulfonyl)prop-2-enoate	{_x000D_ "preferred_name" : "Ethyl 3-[4-(dimethylamino)phenyl]-2-(1,1,2,2,3,3,4,4,4-nonafluorobutane-1-sulfonyl)prop-2-enoate"_x000D_ }	YJYBQFZUOVGCIU-UHFFFAOYSA-N	CCOC(=O)C(=CC1=CC=C(C=C1)N(C)C)S(=O)(=O)C(F)(F)C(F)(F)C(F)(F)C(F)(F)F
497000	{_x000D_ "C" : 6,_x000D_ "H" : 7,_x000D_ "F" : 5_x000D_ }	174.047	106128-16-9	5,5,6,6,6-Pentafluorohex-1-ene	{_x000D_ "preferred_name" : "5,5,6,6,6-Pentafluorohex-1-ene"_x000D_ }	XWWYZZAZIMVHJA-UHFFFAOYSA-N	FC(F)(F)C(F)(F)CCC=C
498000	{_x000D_ "C" : 7,_x000D_ "H" : 7,_x000D_ "F" : 7,_x000D_ "O" : 1,_x000D_ "S" : 1_x000D_ }	272.011	1097631-01-0	S-[3,4,4,4-Tetrafluoro-3-(trifluoromethyl)butyl] ethanethioate	{_x000D_ "preferred_name" : "S-[3,4,4,4-Tetrafluoro-3-(trifluoromethyl)butyl] ethanethioate"_x000D_ }	RRZDHOAZQMLOTR-UHFFFAOYSA-N	CC(=O)SCCC(F)(C(F)(F)F)C(F)(F)F
499000	{_x000D_ "C" : 11,_x000D_ "H" : 6,_x000D_ "F" : 6,_x000D_ "O" : 1_x000D_ }	268.032	35443-84-6	4,4,4-Trifluoro-1-phenyl-3-(trifluoromethyl)but-2-en-1-one	{_x000D_ "preferred_name" : "4,4,4-trifluoro-1-phenyl-3-(trifluoromethyl)but-2-en-1-one"_x000D_ }	PSUZJKQVOACZJD-UHFFFAOYSA-N	FC(F)(F)C(=CC(=O)C1=CC=CC=C1)C(F)(F)F
500000	{_x000D_ "C" : 4,_x000D_ "H" : 4,_x000D_ "Cl" : 2,_x000D_ "F" : 4,_x000D_ "O" : 1_x000D_ }	213.958	38217-12-8	2-Chloro-1-(2-chloro-1,1-difluoroethoxy)-1,1-difluoroethane	{_x000D_ "preferred_name" : "2-Chloro-1-(2-chloro-1,1-difluoroethoxy)-1,1-difluoroethane"_x000D_ }	OQSUSOSTDHTSGJ-UHFFFAOYSA-N	FC(F)(CCl)OC(F)(F)CCl
501000	{_x000D_ "C" : 4,_x000D_ "F" : 4,_x000D_ "N" : 2_x000D_ }	152	663-41-2	Tetrafluorobutanedinitrile	{_x000D_ "preferred_name" : "Tetrafluorosuccinonitrile"_x000D_ }	YNNRRZCWTDUBNT-UHFFFAOYSA-N	FC(F)(C#N)C(F)(F)C#N
502000	{_x000D_ "C" : 7,_x000D_ "F" : 14,_x000D_ "O" : 3_x000D_ }	397.962	58194-00-6	2,3,3,3-Tetrafluoro-2-[1,1,2,2,3,3-hexafluoro-3-(trifluoromethoxy)propoxy]propanoyl fluoride	{_x000D_ "preferred_name" : "2,3,3,3-Tetrafluoro-2-[1,1,2,2,3,3-hexafluoro-3-(trifluoromethoxy)propoxy]-propanoyl fluoride"_x000D_ }	WTOHYTBQHVZYMH-UHFFFAOYSA-N	FC(=O)C(F)(OC(F)(F)C(F)(F)C(F)(F)OC(F)(F)F)C(F)(F)F
503000	{_x000D_ "C" : 8,_x000D_ "H" : 9,_x000D_ "F" : 5,_x000D_ "O" : 2_x000D_ }	232.052	2355-62-6	1,1,1,2,2-Pentafluoro-6-methylheptane-3,5-dione	{_x000D_ "preferred_name" : "1,1,1,2,2-Pentafluoro-6-methylheptane-3,5-dione"_x000D_ }	DUGHUVGFRYIFOT-UHFFFAOYSA-N	CC(C)C(=O)CC(=O)C(F)(F)C(F)(F)F
504000	{_x000D_ "C" : 3,_x000D_ "H" : 2,_x000D_ "Cl" : 2,_x000D_ "F" : 4_x000D_ }	183.947	4071-01-6	1,1-Dichloro-2,2,3,3-tetrafluoropropane	{_x000D_ "preferred_name" : "1,1-Dichloro-2,2,3,3-tetrafluoropropane"_x000D_ }	CNRFMWHVBWFZAC-UHFFFAOYSA-N	FC(F)C(F)(F)C(Cl)Cl
505000	{_x000D_ "C" : 6,_x000D_ "H" : 3,_x000D_ "F" : 9,_x000D_ "O" : 1_x000D_ }	262.004	135984-67-7	3,3,4,4,5,5,6,6,6-Nonafluorohexanal	{_x000D_ "preferred_name" : "3,3,4,4,5,5,6,6,6-Nonafluorohexanal"_x000D_ }	PLXBWBKXCKSJRL-UHFFFAOYSA-N	FC(F)(F)C(F)(F)C(F)(F)C(F)(F)CC=O
506000	{_x000D_ "C" : 15,_x000D_ "H" : 15,_x000D_ "F" : 7,_x000D_ "O" : 2,_x000D_ "S" : 1_x000D_ }	392.068	1355554-07-2	3-(Butylsulfanyl)-4-(1,1,1,2,3,3,3-heptafluoropropan-2-yl)-2-methylbenzoic acid	{_x000D_ "preferred_name" : "3-(Butylsulfanyl)-4-(1,1,1,2,3,3,3-heptafluoropropan-2-yl)-2-methylbenzoic acid"_x000D_ }	UYFUBWJKEUQVTN-UHFFFAOYSA-N	CCCCSC1=C(C)C(=CC=C1C(F)(C(F)(F)F)C(F)(F)F)C(O)=O
507000	{_x000D_ "C" : 32,_x000D_ "H" : 24,_x000D_ "F" : 42,_x000D_ "O" : 5_x000D_ }	1286.1	93776-01-3	1,1'-{Oxybis[(propane-1,2-diyl)oxy]}bis(4,4,5,5,6,6,7,7,8,8,9,9,10,10,11,11,12,12,13,13,13-henicosafluorotridecan-2-ol)	{_x000D_ "preferred_name" : "1,1'-[Oxybis[(1-methyl-2,1-ethanediyl)oxy]]bis[3-(perfluorodecyl)propan-2-ol]"_x000D_ }	SDPBQXWNUJEWDU-UHFFFAOYSA-N	CC(COCC(C)OCC(O)CC(F)(F)C(F)(F)C(F)(F)C(F)(F)C(F)(F)C(F)(F)C(F)(F)C(F)(F)C(F)(F)C(F)(F)F)OCC(O)CC(F)(F)C(F)(F)C(F)(F)C(F)(F)C(F)(F)C(F)(F)C(F)(F)C(F)(F)C(F)(F)C(F)(F)F
508000	{_x000D_ "C" : 14,_x000D_ "H" : 13,_x000D_ "F" : 17,_x000D_ "O" : 5,_x000D_ "Si" : 1_x000D_ }	612.026	85857-19-8	2-(Trimethoxysilyl)ethyl heptadecafluorononanoate	{_x000D_ "preferred_name" : "2-(Trimethoxysilyl)ethyl heptadecafluorononanoate"_x000D_ }	JSMDRQFOHYUPCN-UHFFFAOYSA-N	CO[Si](CCOC(=O)C(F)(F)C(F)(F)C(F)(F)C(F)(F)C(F)(F)C(F)(F)C(F)(F)C(F)(F)F)(OC)OC
510000	{_x000D_ "C" : 17,_x000D_ "H" : 7,_x000D_ "F" : 25,_x000D_ "O" : 3,_x000D_ "S" : 1_x000D_ }	765.972	NOCAS_1036472		{_x000D_ "preferred_name" : "3-(Perfluorododecyl)â€�1â€�[(2â€�hydroxyacetyl)sulfanyl]propanâ€�1â€�one"_x000D_ }	OOEJHKXEHZUUOD-UHFFFAOYSA-N	OCC(=O)SC(=O)CCC(F)(F)C(F)(F)C(F)(F)C(F)(F)C(F)(F)C(F)(F)C(F)(F)C(F)(F)C(F)(F)C(F)(F)C(F)(F)C(F)(F)F
511000	{_x000D_ "C" : 38,_x000D_ "H" : 43,_x000D_ "F" : 5,_x000D_ "O" : 5,_x000D_ "S" : 1_x000D_ }	706.275	NOCAS_1027089		{_x000D_ "preferred_name" : "2-[[5-[4-[5-(4,4,5,5,5-Pentafluoropentylsulfonyl)pentoxy]phenyl]-6-phenyl-8,9-dihydro-7H-benzo[7]annulen-2-yl]oxy]oxane"_x000D_ }	IWIQEGXHQRIKPQ-UHFFFAOYNA-N	FC(F)(F)C(F)(F)CCCS(=O)(=O)CCCCCOC1=CC=C(C=C1)C1=C(CCCC2=C1C=CC(OC1CCCCO1)=C2)C1=CC=CC=C1
512000	{_x000D_ "C" : 5,_x000D_ "H" : 3,_x000D_ "F" : 9_x000D_ }	234.009	158118-01-5	1,1,1,2,2,3,3,4,4-Nonafluoropentane	{_x000D_ "preferred_name" : "1,1,1,2,2,3,3,4,4-Nonafluoropentane"_x000D_ }	RGRJUIGTKHAMBM-UHFFFAOYSA-N	CC(F)(F)C(F)(F)C(F)(F)C(F)(F)F
513000	{_x000D_ "C" : 9,_x000D_ "F" : 15,_x000D_ "N" : 3_x000D_ }	434.985	10271-36-0	2-Fluoro-4,6-bis(1,1,1,2,3,3,3-heptafluoropropan-2-yl)-1,3,5-triazine	{_x000D_ "preferred_name" : "2-Fluoro-4,6-bis(1,1,1,2,3,3,3-heptafluoropropan-2-yl)-1,3,5-triazine"_x000D_ }	LYVHRRLFROJYNC-UHFFFAOYSA-N	FC1=NC(=NC(=N1)C(F)(C(F)(F)F)C(F)(F)F)C(F)(C(F)(F)F)C(F)(F)F
514000	{_x000D_ "C" : 15,_x000D_ "H" : 9,_x000D_ "F" : 21,_x000D_ "O" : 4,_x000D_ "S" : 1_x000D_ }	683.989	NOCAS_1035901		{_x000D_ "preferred_name" : "3â€�(2-(Perfluorodecyl)ethanesulfonyl)propanoic acid"_x000D_ }	PJLKPKUEBLAJTD-UHFFFAOYSA-N	OC(=O)CCS(=O)(=O)CCC(F)(F)C(F)(F)C(F)(F)C(F)(F)C(F)(F)C(F)(F)C(F)(F)C(F)(F)C(F)(F)C(F)(F)F
515000	{_x000D_ "C" : 6,_x000D_ "H" : 6,_x000D_ "F" : 8,_x000D_ "O" : 2_x000D_ }	262.024	355-74-8	2,2,3,3,4,4,5,5-Octafluorohexane-1,6-diol	{_x000D_ "preferred_name" : "1H,1H,6H,6H-Perfluoro-1,6-hexanediol"_x000D_ }	NHEKBXPLFJSSBZ-UHFFFAOYSA-N	OCC(F)(F)C(F)(F)C(F)(F)C(F)(F)CO
516000	{_x000D_ "C" : 11,_x000D_ "H" : 9,_x000D_ "Cl" : 1,_x000D_ "F" : 7,_x000D_ "N" : 1_x000D_ }	323.031	1630969-89-9	2-Chloro-6-ethyl-4-(1,1,1,2,3,3,3-heptafluoropropan-2-yl)aniline	{_x000D_ "preferred_name" : "2-Chloro-6-ethyl-4-(1,1,1,2,3,3,3-heptafluoropropan-2-yl)aniline"_x000D_ }	BHBBDCWGTJHGCX-UHFFFAOYSA-N	CCC1=C(N)C(Cl)=CC(=C1)C(F)(C(F)(F)F)C(F)(F)F
517000	{_x000D_ "C" : 15,_x000D_ "H" : 23,_x000D_ "F" : 11,_x000D_ "N" : 2,_x000D_ "O" : 6,_x000D_ "S" : 2_x000D_ }	600.082	2089108-95-0		{_x000D_ "preferred_name" : "3-({3-[(2-Hydroxyethyl)(dimethyl)azaniumyl]propyl}[(perfluoropentyl)sulfonyl]amino)-1-propanesulfonate"_x000D_ }	QCCXYHHEWZOHKF-UHFFFAOYSA-N	C[N+](C)(CCO)CCCN(CCCS([O-])(=O)=O)S(=O)(=O)C(F)(F)C(F)(F)C(F)(F)C(F)(F)C(F)(F)F
518000	{_x000D_ "C" : 38,_x000D_ "H" : 9,_x000D_ "F" : 70,_x000D_ "O" : 4,_x000D_ "P" : 1_x000D_ }	1889.91	93776-19-3	Bis[3,3,4,4,5,5,6,6,7,7,8,8,9,9,10,10,11,11,12,12,13,13,14,14,15,15,16,16,17,18,18,18-dotriacontafluoro-17-(trifluoromethyl)octadecyl] hydrogen phosphate	{_x000D_ "preferred_name" : "Bis((perfluoro-15-methylhexadecyl)ethyl) hydrogen phosphate"_x000D_ }	QHIGFJQLSNDTTI-UHFFFAOYSA-N	OP(=O)(OCCC(F)(F)C(F)(F)C(F)(F)C(F)(F)C(F)(F)C(F)(F)C(F)(F)C(F)(F)C(F)(F)C(F)(F)C(F)(F)C(F)(F)C(F)(F)C(F)(F)C(F)(C(F)(F)F)C(F)(F)F)OCCC(F)(F)C(F)(F)C(F)(F)C(F)(F)C(F)(F)C(F)(F)C(F)(F)C(F)(F)C(F)(F)C(F)(F)C(F)(F)C(F)(F)C(F)(F)C(F)(F)C(F)(C(F)(F)F)C(F)(F)F
519000	{_x000D_ "C" : 6,_x000D_ "H" : 5,_x000D_ "F" : 7,_x000D_ "O" : 3_x000D_ }	258.013	1791423-48-7		{_x000D_ "preferred_name" : "2,2,3,3-Tetrafluoropropyl 2,2,2-trifluoroethyl carbonate"_x000D_ }	ZPQXJDLVIXUKJI-UHFFFAOYSA-N	FC(F)C(F)(F)COC(=O)OCC(F)(F)F
520000	{_x000D_ "C" : 6,_x000D_ "F" : 13,_x000D_ "N" : 1,_x000D_ "O" : 1_x000D_ }	348.977	67728-23-8	1,1,1,2,2,3,3,5,5,5-Decafluoro-4-nitroso-4-(trifluoromethyl)pentane	{_x000D_ "preferred_name" : "1,1,1,2,2,3,3,5,5,5-Decafluoro-4-nitroso-4-(trifluoromethyl)pentane"_x000D_ }	WTNHPLPIBRHAIF-UHFFFAOYSA-N	FC(F)(F)C(F)(F)C(F)(F)C(N=O)(C(F)(F)F)C(F)(F)F
521000	{_x000D_ "C" : 13,_x000D_ "H" : 9,_x000D_ "F" : 17,_x000D_ "O" : 2_x000D_ }	520.033	117374-31-9	Butyl heptadecafluorononanoate	{_x000D_ "preferred_name" : "Butyl perfluorononanoate"_x000D_ }	FDPTXAYZTQYILM-UHFFFAOYSA-N	CCCCOC(=O)C(F)(F)C(F)(F)C(F)(F)C(F)(F)C(F)(F)C(F)(F)C(F)(F)C(F)(F)F
522000	{_x000D_ "C" : 10,_x000D_ "H" : 5,_x000D_ "F" : 7,_x000D_ "O" : 4,_x000D_ "S" : 1_x000D_ }	353.98	88489-82-1	4-(1,1,1,2,3,3,3-Heptafluoropropane-2-sulfonyl)benzoic acid	{_x000D_ "preferred_name" : "4-(1,1,1,2,3,3,3-Heptafluoropropane-2-sulfonyl)benzoic acid"_x000D_ }	WXWOPYZMHPOWHE-UHFFFAOYSA-N	OC(=O)C1=CC=C(C=C1)S(=O)(=O)C(F)(C(F)(F)F)C(F)(F)F
523000	{_x000D_ "C" : 13,_x000D_ "H" : 7,_x000D_ "F" : 9,_x000D_ "N" : 2_x000D_ }	362.047	204130-95-0	3-(Nonafluorobutyl)-5-phenyl-1H-pyrazole	{_x000D_ "preferred_name" : "3-(Nonafluorobutyl)-5-phenyl-1H-pyrazole"_x000D_ }	SVXMNQVFCJCBTQ-UHFFFAOYSA-N	FC(F)(F)C(F)(F)C(F)(F)C(F)(F)C1=NNC(=C1)C1=CC=CC=C1
524000	{_x000D_ "C" : 10,_x000D_ "H" : 6,_x000D_ "F" : 13,_x000D_ "N" : 5,_x000D_ "O" : 1_x000D_ }	459.036	57338-65-5	6-[(2,2,3,3,4,4,5,5,6,6,7,7,7-Tridecafluoroheptyl)oxy]-1,3,5-triazine-2,4-diamine	{_x000D_ "preferred_name" : "6-[(2,2,3,3,4,4,5,5,6,6,7,7,7-Tridecafluoroheptyl)oxy]-1,3,5-triazine-2,4-diamine"_x000D_ }	YPGCCGOAPJDVQF-UHFFFAOYSA-N	NC1=NC(OCC(F)(F)C(F)(F)C(F)(F)C(F)(F)C(F)(F)C(F)(F)F)=NC(N)=N1
525000	{_x000D_ "C" : 24,_x000D_ "H" : 20,_x000D_ "F" : 24,_x000D_ "O" : 4_x000D_ }	828.098	2355-57-9	Bis(2,2,3,3,4,4,5,5,6,6,7,7-dodecafluoroheptyl) (1S,3R)-1,2,2-trimethylcyclopentane-1,3-dicarboxylate	{_x000D_ "preferred_name" : "Bis-(1H,1H,7H-perfluoroheptyl) (1S,3R)-camphorate"_x000D_ }	VPEPXOMYWDUPOA-RMLUDKJBSA-N	CC1(C)[C@@H](CC[C@]1(C)C(=O)OCC(F)(F)C(F)(F)C(F)(F)C(F)(F)C(F)(F)C(F)F)C(=O)OCC(F)(F)C(F)(F)C(F)(F)C(F)(F)C(F)(F)C(F)F
526000	{_x000D_ "C" : 3,_x000D_ "F" : 5,_x000D_ "N" : 1,_x000D_ "O" : 3_x000D_ }	192.98	664-16-4	2,2,3,3,3-Pentafluoropropanoyl nitrite	{_x000D_ "preferred_name" : "2,2,3,3,3-Pentafluoropropanoyl nitrite"_x000D_ }	RGYSIEPZLZNWJR-UHFFFAOYSA-N	FC(F)(F)C(F)(F)C(=O)ON=O
528000	{_x000D_ "C" : 13,_x000D_ "H" : 16,_x000D_ "F" : 13,_x000D_ "N" : 1,_x000D_ "O" : 4,_x000D_ "Si" : 1_x000D_ }	525.064	130043-47-9		{_x000D_ "preferred_name" : "N-[3-(Trimethoxysilyl)propyl]perfluoroheptanamide"_x000D_ }	KWOLMXZLNUWWLF-UHFFFAOYSA-N	CO[Si](CCCNC(=O)C(F)(F)C(F)(F)C(F)(F)C(F)(F)C(F)(F)C(F)(F)F)(OC)OC
529000	{_x000D_ "C" : 27,_x000D_ "H" : 20,_x000D_ "F" : 33,_x000D_ "N" : 1,_x000D_ "O" : 6_x000D_ }	1081.08	NOCAS_1036362		{_x000D_ "preferred_name" : "2â€�{[3â€�(Acetyloxy)â€�1,5â€�dihydroxyâ€�4â€�(perfluorohexadecyl)pentanâ€�2â€�yl]dimethylazaniumyl}acetate"_x000D_ }	BJMVNNKDCIUMJF-UHFFFAOYNA-N	CC(=O)OC(C(CO)C(F)(F)C(F)(F)C(F)(F)C(F)(F)C(F)(F)C(F)(F)C(F)(F)C(F)(F)C(F)(F)C(F)(F)C(F)(F)C(F)(F)C(F)(F)C(F)(F)C(F)(F)C(F)(F)F)C(CO)[N+](C)(C)CC([O-])=O
530000	{_x000D_ "C" : 16,_x000D_ "H" : 12,_x000D_ "F" : 4,_x000D_ "N" : 2_x000D_ }	308.094	169381-04-8	4,4'-(3,3,4,4-Tetrafluorocyclobut-1-ene-1,2-diyl)dianiline	{_x000D_ "preferred_name" : "4,4'-(3,3,4,4-Tetrafluorocyclobut-1-ene-1,2-diyl)dianiline"_x000D_ }	UBWPKRPDAHTMGU-UHFFFAOYSA-N	NC1=CC=C(C=C1)C1=C(C2=CC=C(N)C=C2)C(F)(F)C1(F)F
531000	{_x000D_ "C" : 6,_x000D_ "H" : 4,_x000D_ "Br" : 1,_x000D_ "F" : 9_x000D_ }	325.935	38436-14-5	6-Bromo-1,1,1,2,2,3,3,4,4-nonafluorohexane	{_x000D_ "preferred_name" : "1H,1H,2H,2H-Perfluorohexyl bromide"_x000D_ }	UDFSAZKDTBRQDY-UHFFFAOYSA-N	FC(F)(F)C(F)(F)C(F)(F)C(F)(F)CCBr
532000	{_x000D_ "C" : 30,_x000D_ "H" : 10,_x000D_ "Cl" : 2,_x000D_ "F" : 32,_x000D_ "N" : 4,_x000D_ "O" : 2_x000D_ }	1135.97	548455-85-2		{_x000D_ "preferred_name" : "Nonanamide, N,N'-[4-(phenylazo)-1,3-phenylene]bis[9-chloro-2,2,3,3,4,4,5,5,6,6,7,7,8,8,9,9-hexadecafluoro- (9CI)"_x000D_ }	FOOBPGPBMOTSFN-UHFFFAOYSA-N	FC(F)(Cl)C(F)(F)C(F)(F)C(F)(F)C(F)(F)C(F)(F)C(F)(F)C(F)(F)C(=O)NC1=CC(NC(=O)C(F)(F)C(F)(F)C(F)(F)C(F)(F)C(F)(F)C(F)(F)C(F)(F)C(F)(F)Cl)=C(C=C1)N=NC1=CC=CC=C1
533000	{_x000D_ "C" : 17,_x000D_ "F" : 30,_x000D_ "O" : 7_x000D_ }	885.916	61097-96-9	1,5-Dideoxy-1,1,1,5,5,5-hexafluoro-2,4-di-C-fluoro-2,4-bis-O-{[2,3,5,5,6-pentafluoro-3,6-bis(trifluoromethyl)-1,4-dioxan-2-yl]}pent-3-ulose	{_x000D_ "preferred_name" : "Bis(perfluoro(1-[(3,6-dimethyl-1,4-dioxan-2-yl)oxy]ethyl)) ketone"_x000D_ }	CBUWIAZYOKAVDV-UHFFFAOYSA-N	FC(F)(F)C(F)(OC1(F)OC(F)(C(F)(F)F)C(F)(F)OC1(F)C(F)(F)F)C(=O)C(F)(OC1(F)OC(F)(C(F)(F)F)C(F)(F)OC1(F)C(F)(F)F)C(F)(F)F
534000	{_x000D_ "C" : 33,_x000D_ "H" : 37,_x000D_ "F" : 15,_x000D_ "O" : 8_x000D_ }	846.225	NOCAS_1019124	1,1,1,3,3,3-Hexafluoropropan-2-yl 3alpha,6beta,7beta-tris[(trifluoroacetyl)oxy]-5beta-cholan-24-oate	{_x000D_ "preferred_name" : "1,1,1,3,3,3-hexafluoropropan-2-yl (3a,5b,6b,7b,20R)-3,6,7-tris[(trifluoroacetyl)oxy]cholan-24-oate"_x000D_ }	ZMQPGXCUJGKHOP-UDFIMFMKSA-N	[H]C(C)(CCC(=O)OC(C(F)(F)F)C(F)(F)F)[C@@]1([H])CC[C@@]2([H])[C@]3([H])[C@@]([H])(OC(=O)C(F)(F)F)[C@@]([H])(OC(=O)C(F)(F)F)[C@]4([H])C[C@@]([H])(CC[C@]4(C)[C@@]3([H])CC[C@]12C)OC(=O)C(F)(F)F
535000	{_x000D_ "C" : 23,_x000D_ "H" : 27,_x000D_ "F" : 17,_x000D_ "O" : 2_x000D_ }	658.174	3794-51-2		{_x000D_ "preferred_name" : "11-(Perfluorooctyl)undecyl methacrylate"_x000D_ }	MKRIARBLDJPYJB-UHFFFAOYSA-N	CC(=C)C(=O)OCCCCCCCCCCCC(F)(F)C(F)(F)C(F)(F)C(F)(F)C(F)(F)C(F)(F)C(F)(F)C(F)(F)F
536000	{_x000D_ "C" : 14,_x000D_ "H" : 1,_x000D_ "F" : 30,_x000D_ "O" : 2,_x000D_ "P" : 1_x000D_ }	801.924	158986-67-5		{_x000D_ "preferred_name" : "Bis(perfluoroheptyl) phosphinic acid"_x000D_ }	XCSJNQPCYLNPIB-UHFFFAOYSA-N	OP(=O)(C(F)(F)C(F)(F)C(F)(F)C(F)(F)C(F)(F)C(F)(F)C(F)(F)F)C(F)(F)C(F)(F)C(F)(F)C(F)(F)C(F)(F)C(F)(F)C(F)(F)F
537000	{_x000D_ "C" : 9,_x000D_ "H" : 8,_x000D_ "F" : 4,_x000D_ "N" : 2,_x000D_ "O" : 2,_x000D_ "S" : 1_x000D_ }	284.024	54058-62-7	2-Nitro-4-[(2,2,3,3-tetrafluoropropyl)sulfanyl]aniline	{_x000D_ "preferred_name" : "2-Nitro-4-[(2,2,3,3-tetrafluoropropyl)sulfanyl]aniline"_x000D_ }	GWMKMDMTHYYNEA-UHFFFAOYSA-N	NC1=C(C=C(SCC(F)(F)C(F)F)C=C1)[N+]([O-])=O
538000	{_x000D_ "C" : 12,_x000D_ "H" : 10,_x000D_ "F" : 17,_x000D_ "N" : 1,_x000D_ "O" : 1_x000D_ }	507.049	27607-42-7	2-[(3,3,4,4,5,5,6,6,7,7,8,8,9,9,10,10,10-Heptadecafluorodecyl)amino]ethan-1-ol	{_x000D_ "preferred_name" : "2-((3,3,4,4,5,5,6,6,7,7,8,8,9,9,10,10,10-Heptadecafluorodecyl)amino)ethanol"_x000D_ }	AFNLZEWJLHEBLO-UHFFFAOYSA-N	OCCNCCC(F)(F)C(F)(F)C(F)(F)C(F)(F)C(F)(F)C(F)(F)C(F)(F)C(F)(F)F
539000	{_x000D_ "C" : 9,_x000D_ "H" : 3,_x000D_ "F" : 14,_x000D_ "I" : 1,_x000D_ "O" : 1_x000D_ }	519.901	1211961-38-4		{_x000D_ "preferred_name" : "(2Z)-3,4,4,5,5,6,6,7,7,8,8,9,9,9-Tetradecafluoro-2-iodonon-2-en-1-ol"_x000D_ }	JIPGTBFJIYIERY-IHWYPQMZSA-N	OC\C(I)=C(\F)C(F)(F)C(F)(F)C(F)(F)C(F)(F)C(F)(F)C(F)(F)F
540000	{_x000D_ "C" : 16,_x000D_ "H" : 10,_x000D_ "F" : 6,_x000D_ "N" : 2,_x000D_ "O" : 1_x000D_ }	360.07	62457-67-4	2-Phenyl-4,4-bis(trifluoromethyl)quinazolin-1(4H)-ol	{_x000D_ "preferred_name" : "2-Phenyl-4,4-bis(trifluoromethyl)quinazolin-1(4H)-ol"_x000D_ }	GMTJWNHAGIKFBJ-UHFFFAOYSA-N	ON1C2=CC=CC=C2C(N=C1C1=CC=CC=C1)(C(F)(F)F)C(F)(F)F
541000	{_x000D_ "C" : 8,_x000D_ "H" : 6,_x000D_ "Cl" : 1,_x000D_ "F" : 9,_x000D_ "O" : 2_x000D_ }	339.991	821806-42-2	4,4,5,5,6,6,7,7,7-Nonafluoroheptyl carbonochloridate	{_x000D_ "preferred_name" : "4,4,5,5,6,6,7,7,7-Nonafluoroheptyl carbonochloridate"_x000D_ }	DDWXIFAGBUZUHP-UHFFFAOYSA-N	FC(F)(F)C(F)(F)C(F)(F)C(F)(F)CCCOC(Cl)=O
542000	{_x000D_ "C" : 14,_x000D_ "H" : 6,_x000D_ "F" : 21,_x000D_ "N" : 1,_x000D_ "O" : 4,_x000D_ "S" : 1_x000D_ }	682.968	NOCAS_1026708		{_x000D_ "preferred_name" : "[1,1,2,2-Tetrafluoro-2-[1,1,2,2,3,3,4,4,5,5,6,6,7,7,8,8,8-heptadecafluorooctylsulfonyl(methyl)amino]ethyl] prop-2-enoate"_x000D_ }	PHHYFYQZNZBGRC-UHFFFAOYSA-N	CN(C(F)(F)C(F)(F)OC(=O)C=C)S(=O)(=O)C(F)(F)C(F)(F)C(F)(F)C(F)(F)C(F)(F)C(F)(F)C(F)(F)C(F)(F)F
543000	{_x000D_ "C" : 11,_x000D_ "H" : 6,_x000D_ "F" : 17,_x000D_ "I" : 1_x000D_ }	587.924	200112-75-0	1,1,1,2,2,3,3,4,4,5,5,6,6,7,7,8,8-Heptadecafluoro-11-iodoundecane	{_x000D_ "preferred_name" : "3-(Perfluorooctyl)propyl iodide"_x000D_ }	AXUBYTAXJHIPJO-UHFFFAOYSA-N	FC(F)(F)C(F)(F)C(F)(F)C(F)(F)C(F)(F)C(F)(F)C(F)(F)C(F)(F)CCCI
544000	{_x000D_ "C" : 12,_x000D_ "F" : 22,_x000D_ "O" : 6_x000D_ }	657.934	56347-79-6		{_x000D_ "preferred_name" : "bis(2,3,3,3-tetrafluoro-2-(heptafluoropropoxy)-1-oxopropyl)peroxide"_x000D_ }	UHASMEVRHWRZKF-UHFFFAOYSA-N	FC(F)(F)C(F)(F)C(F)(F)OC(F)(C(=O)OOC(=O)C(F)(OC(F)(F)C(F)(F)C(F)(F)F)C(F)(F)F)C(F)(F)F
545000	{_x000D_ "C" : 8,_x000D_ "H" : 2,_x000D_ "F" : 12,_x000D_ "O" : 1_x000D_ }	341.991	69534-12-9	3,4,4,5,5,6,6,7,7,8,8,8-Dodecafluorooct-2-enal	{_x000D_ "preferred_name" : "3,4,4,5,5,6,6,7,7,8,8,8-Dodecafluoro-2-octenal"_x000D_ }	IRFCYNBOXLFPAS-UHFFFAOYSA-N	FC(=CC=O)C(F)(F)C(F)(F)C(F)(F)C(F)(F)C(F)(F)F
546000	{_x000D_ "C" : 14,_x000D_ "H" : 20,_x000D_ "F" : 7,_x000D_ "N" : 2,_x000D_ "O" : 6,_x000D_ "S" : 1_x000D_ }	477.093	1513864-24-8		{_x000D_ "preferred_name" : "N-(2-Carboxyethyl)-3-[(2-carboxyethyl)[(perfluoropropyl)sulfonyl]amino]-N,N-dimethyl-1-propanaminium"_x000D_ }	ZWZORHDEAVPZCQ-UHFFFAOYSA-M	C[N+](C)(CCCN(CCC([O-])=O)S(=O)(=O)C(F)(F)C(F)(F)C(F)(F)F)CCC([O-])=O
547000	{_x000D_ "C" : 32,_x000D_ "H" : 9,_x000D_ "F" : 58,_x000D_ "O" : 4,_x000D_ "P" : 1_x000D_ }	1589.93	93857-53-5	Bis(3,3,4,4,5,5,6,6,7,7,8,8,9,9,10,10,11,11,12,12,13,13,14,14,15,15,16,16,16-nonacosafluorohexadecyl) hydrogen phosphate	{_x000D_ "preferred_name" : "Bis((perfluorotetradecyl)ethyl) hydrogen phosphate"_x000D_ }	VAPDLYGIEFOUOV-UHFFFAOYSA-N	OP(=O)(OCCC(F)(F)C(F)(F)C(F)(F)C(F)(F)C(F)(F)C(F)(F)C(F)(F)C(F)(F)C(F)(F)C(F)(F)C(F)(F)C(F)(F)C(F)(F)C(F)(F)F)OCCC(F)(F)C(F)(F)C(F)(F)C(F)(F)C(F)(F)C(F)(F)C(F)(F)C(F)(F)C(F)(F)C(F)(F)C(F)(F)C(F)(F)C(F)(F)C(F)(F)F
548000	{_x000D_ "C" : 11,_x000D_ "H" : 6,_x000D_ "F" : 17,_x000D_ "N" : 1,_x000D_ "O" : 4_x000D_ }	539.003	137506-19-5	2,3,3,3-Tetrafluoro-2-[1,1,2,3,3,3-hexafluoro-2-(heptafluoropropoxy)propoxy]-N-(2-hydroxyethyl)propanamide	{_x000D_ "preferred_name" : "2,3,3,3-Tetrafluoro-2-[1,1,2,3,3,3-hexafluoro-2-(heptafluoropropoxy)propoxy]-N-(2-hydroxyethyl)propanamide"_x000D_ }	LENQWYBQXKARDJ-UHFFFAOYSA-N	OCCNC(=O)C(F)(OC(F)(F)C(F)(OC(F)(F)C(F)(F)C(F)(F)F)C(F)(F)F)C(F)(F)F
549000	{_x000D_ "C" : 17,_x000D_ "H" : 11,_x000D_ "F" : 17,_x000D_ "O" : 2_x000D_ }	570.049	94159-91-8	4,4,5,5,6,6,7,7,8,8,9,9,10,10,11,11,11-Heptadecafluoro-1-phenoxyundecan-2-ol	{_x000D_ "preferred_name" : "4,4,5,5,6,6,7,7,8,8,9,9,10,10,11,11,11-Heptadecafluoro-1-phenoxyundecan-2-ol"_x000D_ }	LXBFURBCWJWTTM-UHFFFAOYSA-N	OC(COC1=CC=CC=C1)CC(F)(F)C(F)(F)C(F)(F)C(F)(F)C(F)(F)C(F)(F)C(F)(F)C(F)(F)F
550000	{_x000D_ "C" : 13,_x000D_ "H" : 11,_x000D_ "F" : 9,_x000D_ "N" : 2,_x000D_ "O" : 5_x000D_ }	446.052	58671-35-5	2'-Deoxy-5-(nonafluorobutyl)uridine	{_x000D_ "preferred_name" : "2'-Deoxy-5-(nonafluorobutyl)uridine"_x000D_ }	JTJAXTDUPYESRS-RRKCRQDMSA-N	OC[C@H]1O[C@H](C[C@@H]1O)N1C=C(C(=O)NC1=O)C(F)(F)C(F)(F)C(F)(F)C(F)(F)F
551000	{_x000D_ "C" : 4,_x000D_ "H" : 2,_x000D_ "F" : 6,_x000D_ "O" : 3_x000D_ }	211.991	NOCAS_1026795		{_x000D_ "preferred_name" : "Fluoromethyl 1,1,2,2,2-pentafluoroethyl carbonate"_x000D_ }	FNZITBUJCREPHS-UHFFFAOYSA-N	FCOC(=O)OC(F)(F)C(F)(F)F
552000	{_x000D_ "C" : 14,_x000D_ "H" : 12,_x000D_ "F" : 15,_x000D_ "N" : 1,_x000D_ "O" : 4,_x000D_ "S" : 1_x000D_ }	575.025	59071-10-2	2-[Ethyl(1,1,2,2,3,3,4,4,5,5,6,6,7,7,7-pentadecafluoroheptane-1-sulfonyl)amino]ethyl prop-2-enoate	{_x000D_ "preferred_name" : "2-((Ethyl(pentadecafluoroheptyl)sulfonyl)amino)ethyl acrylate"_x000D_ }	IIEYFHNUKYSWAV-UHFFFAOYSA-N	CCN(CCOC(=O)C=C)S(=O)(=O)C(F)(F)C(F)(F)C(F)(F)C(F)(F)C(F)(F)C(F)(F)C(F)(F)F
553000	{_x000D_ "C" : 13,_x000D_ "H" : 14,_x000D_ "F" : 11,_x000D_ "N" : 1,_x000D_ "O" : 4,_x000D_ "S" : 1_x000D_ }	489.047	67906-73-4	2-[Ethyl(1,1,2,2,3,3,4,4,5,5,5-undecafluoropentane-1-sulfonyl)amino]ethyl 2-methylprop-2-enoate	{_x000D_ "preferred_name" : "2-Propenoic acid, 2-methyl-, 2-(ethyl((undecafluoropentyl)sulfonyl)amino)ethyl ester"_x000D_ }	WGAZHHCZKIWWFF-UHFFFAOYSA-N	CCN(CCOC(=O)C(C)=C)S(=O)(=O)C(F)(F)C(F)(F)C(F)(F)C(F)(F)C(F)(F)F
554000	{_x000D_ "C" : 24,_x000D_ "H" : 23,_x000D_ "F" : 27,_x000D_ "N" : 2,_x000D_ "O" : 3_x000D_ }	900.128	93776-15-9	3-[Dimethyl(3-{[4,4,5,5,6,6,7,7,8,8,9,9,10,10,11,11,12,12,13,13,14,15,15,15-tetracosafluoro-2-hydroxy-14-(trifluoromethyl)pentadecyl]amino}propyl)azaniumyl]propanoate	{_x000D_ "preferred_name" : "(2-Carboxylatoethyl)-3-((perfluoro-11-methyldodecyl)-2-hydroxypropyl)aminopropyldimethylammonium"_x000D_ }	CUFYORGVHPVESH-UHFFFAOYSA-N	C[N+](C)(CCCNCC(O)CC(F)(F)C(F)(F)C(F)(F)C(F)(F)C(F)(F)C(F)(F)C(F)(F)C(F)(F)C(F)(F)C(F)(F)C(F)(C(F)(F)F)C(F)(F)F)CCC([O-])=O
555000	{_x000D_ "C" : 3,_x000D_ "F" : 7,_x000D_ "I" : 1,_x000D_ "O" : 3,_x000D_ "S" : 1_x000D_ }	375.85	77570-01-5	1,1,2,3,3,3-Hexafluoro-2-iodopropyl sulfurofluoridate	{_x000D_ "preferred_name" : "1,1,2,3,3,3-Hexafluoro-2-iodopropyl sulfurofluoridate"_x000D_ }	RQZWJAQAGOXRBZ-UHFFFAOYSA-N	FC(F)(F)C(F)(I)C(F)(F)OS(F)(=O)=O
556000	{_x000D_ "C" : 22,_x000D_ "H" : 4,_x000D_ "F" : 34_x000D_ }	913.977	132877-69-1	1,4-Bis(heptadecafluorooctyl)benzene	{_x000D_ "preferred_name" : "1,4-Bis(heptadecafluorooctyl)benzene"_x000D_ }	FVCOOVCOQRNPDZ-UHFFFAOYSA-N	FC(F)(F)C(F)(F)C(F)(F)C(F)(F)C(F)(F)C(F)(F)C(F)(F)C(F)(F)C1=CC=C(C=C1)C(F)(F)C(F)(F)C(F)(F)C(F)(F)C(F)(F)C(F)(F)C(F)(F)C(F)(F)F
557000	{_x000D_ "C" : 9,_x000D_ "H" : 4,_x000D_ "F" : 6,_x000D_ "N" : 2_x000D_ }	254.028	5847-95-0	6-Fluoro-2-(pentafluoroethyl)-1H-benzimidazole	{_x000D_ "preferred_name" : "6-fluoro-2-(pentafluoroethyl)-1h-benzimidazole"_x000D_ }	UOYHKSQZQWYILQ-UHFFFAOYSA-N	FC1=CC2=C(C=C1)N=C(N2)C(F)(F)C(F)(F)F
558000	{_x000D_ "C" : 3,_x000D_ "H" : 4,_x000D_ "F" : 4,_x000D_ "O" : 1_x000D_ }	132.02	156700-89-9	(2S)-1,1,1,2-Tetrafluoro-2-methoxyethane	{_x000D_ "preferred_name" : "Ethane, 1,1,1,2-tetrafluoro-2-methoxy-, (S)-"_x000D_ }	BEPCUGVFWAYLBF-UWTATZPHSA-N	CO[C@@H](F)C(F)(F)F
559000	{_x000D_ "C" : 7,_x000D_ "Cl" : 7,_x000D_ "F" : 9_x000D_ }	499.768	53281-02-0	1,1,1,3,5,7,7-Heptachloro-2,2,3,4,4,5,6,6,7-nonafluoroheptane	{_x000D_ "preferred_name" : "1,1,1,3,5,7,7-Heptachloro-2,2,3,4,4,5,6,6,7-nonafluoroheptane"_x000D_ }	UWWJJXVSRFPYSS-UHFFFAOYSA-N	FC(F)(C(F)(Cl)Cl)C(F)(Cl)C(F)(F)C(F)(Cl)C(F)(F)C(Cl)(Cl)Cl
560000	{_x000D_ "C" : 7,_x000D_ "H" : 8,_x000D_ "F" : 6,_x000D_ "O" : 2_x000D_ }	238.043	93858-69-6	2-[(2,2,3,4,4,4-Hexafluorobutoxy)methyl]oxirane	{_x000D_ "preferred_name" : "2-[(2,2,3,4,4,4-Hexafluorobutoxy)methyl]oxirane"_x000D_ }	OHNPHEFKAOEHSF-UHFFFAOYSA-N	FC(C(F)(F)F)C(F)(F)COCC1CO1
561000	{_x000D_ "C" : 10,_x000D_ "H" : 11,_x000D_ "F" : 7,_x000D_ "O" : 2_x000D_ }	296.065	88951-23-9	(1r,4r)-4-(Heptafluoropropyl)cyclohexane-1-carboxylic acid	{_x000D_ "preferred_name" : "(1r,4r)-4-(Heptafluoropropyl)cyclohexane-1-carboxylic acid"_x000D_ }	XHYURWMFYFFMBL-IZLXSQMJSA-N	OC(=O)[C@H]1CC[C@@H](CC1)C(F)(F)C(F)(F)C(F)(F)F
562000	{_x000D_ "C" : 14,_x000D_ "H" : 12,_x000D_ "F" : 20,_x000D_ "N" : 1_x000D_ }	574.065	NOCAS_1035406		{_x000D_ "preferred_name" : "N,N,N-Trimethyl-(9-(difluoromethyl)perfluorononyl)methanaminium"_x000D_ }	WQTVONPTPUFLPI-UHFFFAOYSA-N	C[N+](C)(C)CC(F)(F)C(F)(F)C(F)(F)C(F)(F)C(F)(F)C(F)(F)C(F)(F)C(F)(F)C(F)(F)C(F)F
563000	{_x000D_ "C" : 14,_x000D_ "H" : 1,_x000D_ "F" : 25,_x000D_ "O" : 3_x000D_ }	691.953	NOCAS_1035140		{_x000D_ "preferred_name" : "(E)-Perfluoro-2-dodec-7-eneoxyacetic acid"_x000D_ }	DWLPZLLTNYFILH-OWOJBTEDSA-N	OC(=O)C(F)(F)OC(F)(F)C(F)(F)C(F)(F)C(F)(F)C(F)(F)C(F)(F)C(\F)=C(/F)C(F)(F)C(F)(F)C(F)(F)C(F)(F)F
564000	{_x000D_ "C" : 9,_x000D_ "H" : 6,_x000D_ "F" : 8,_x000D_ "O" : 3_x000D_ }	314.019	425639-05-0	1,1,2,2,8,8,9,9-Octafluorononane-3,5,7-trione	{_x000D_ "preferred_name" : "1,1,2,2,8,8,9,9-Octafluorononane-3,5,7-trione"_x000D_ }	VZIFRAPVRSPCTP-UHFFFAOYSA-N	FC(F)C(F)(F)C(=O)CC(=O)CC(=O)C(F)(F)C(F)F
565000	{_x000D_ "C" : 11,_x000D_ "H" : 14,_x000D_ "F" : 9,_x000D_ "N" : 1,_x000D_ "O" : 2_x000D_ }	363.088	NOCAS_1036367		{_x000D_ "preferred_name" : "2â€�[Dimethyl(4,4,5,5,6,6,7,7,7â€�nonafluoroheptyl)azaniumyl]acetate"_x000D_ }	AVZGNWJFUUZVEX-UHFFFAOYSA-N	C[N+](C)(CCCC(F)(F)C(F)(F)C(F)(F)C(F)(F)F)CC([O-])=O
566000	{_x000D_ "C" : 4,_x000D_ "H" : 1,_x000D_ "F" : 9,_x000D_ "O" : 3,_x000D_ "S" : 1_x000D_ }	299.95	93762-09-5	1,1,2,3,3,3-Hexafluoro-2-(trifluoromethyl)propane-1-sulfonic acid	{_x000D_ "preferred_name" : "Perfluoro-2-(trifluoromethyl)propanesulfonic acid"_x000D_ }	GWJVUODILLGCGD-UHFFFAOYSA-N	OS(=O)(=O)C(F)(F)C(F)(C(F)(F)F)C(F)(F)F
567000	{_x000D_ "C" : 11,_x000D_ "H" : 6,_x000D_ "F" : 7,_x000D_ "N" : 1_x000D_ }	285.039	123825-50-3	2-(Heptafluoropropyl)-1H-indole	{_x000D_ "preferred_name" : "2-(Heptafluoropropyl)-1H-indole"_x000D_ }	SWGJHJPLSVAHJS-UHFFFAOYSA-N	FC(F)(F)C(F)(F)C(F)(F)C1=CC2=CC=CC=C2N1
568000	{_x000D_ "C" : 18,_x000D_ "H" : 14,_x000D_ "F" : 26,_x000D_ "N" : 1_x000D_ }	738.071	NOCAS_1035373		{_x000D_ "preferred_name" : "N-Ethyl-N,N-dimethyl-(12-(difluoromethyl)perfluorododecyl)methan-1-aminium"_x000D_ }	XJKUCUJLTIOBHV-UHFFFAOYSA-N	CC[N+](C)(C)CC(F)(F)C(F)(F)C(F)(F)C(F)(F)C(F)(F)C(F)(F)C(F)(F)C(F)(F)C(F)(F)C(F)(F)C(F)(F)C(F)(F)C(F)F
570000	{_x000D_ "C" : 12,_x000D_ "H" : 18,_x000D_ "F" : 7,_x000D_ "O" : 3,_x000D_ "S" : 1_x000D_ }	375.086	NOCAS_1026810		{_x000D_ "preferred_name" : "1,1,2,2,12,12,12-Heptafluorododecane-1-sulfonate"_x000D_ }	PUPZLTQPHTYOMG-UHFFFAOYSA-M	[O-]S(=O)(=O)C(F)(F)C(F)(F)CCCCCCCCCC(F)(F)F
572000	{_x000D_ "C" : 7,_x000D_ "H" : 3,_x000D_ "Cl" : 1,_x000D_ "F" : 5,_x000D_ "N" : 1_x000D_ }	230.987	1816286-90-4		{_x000D_ "preferred_name" : "3-Chloro-4-(pentafluoroethyl)pyridine"_x000D_ }	RMNYIIRMELWLLC-UHFFFAOYSA-N	FC(F)(F)C(F)(F)C1=C(Cl)C=NC=C1
574000	{_x000D_ "C" : 20,_x000D_ "H" : 3,_x000D_ "F" : 37,_x000D_ "O" : 5_x000D_ }	1025.94	1212247-15-8		{_x000D_ "preferred_name" : "1H,1H,2H-Perfluoro(4,7,10,13,16-pentamethyl-5,8,11,14,17-pentaoxaeicos-1-ene)"_x000D_ }	IUBNXGBFRLNANO-UHFFFAOYNA-N	FC(F)(F)C(F)(F)C(F)(F)OC(F)(C(F)(F)F)C(F)(F)OC(F)(C(F)(F)F)C(F)(F)OC(F)(C(F)(F)F)C(F)(F)OC(F)(C(F)(F)F)C(F)(F)OC(F)(C(F)(F)F)C(F)(F)C=C
575000	{_x000D_ "C" : 16,_x000D_ "H" : 5,_x000D_ "F" : 27,_x000D_ "O" : 4,_x000D_ "S" : 1_x000D_ }	805.948	NOCAS_1034657		{_x000D_ "preferred_name" : "13:2 Fluorotelomer ketone sulfonate"_x000D_ }	IUEWKXBALZDNBF-UHFFFAOYSA-N	OS(=O)(=O)CC(=O)CC(F)(F)C(F)(F)C(F)(F)C(F)(F)C(F)(F)C(F)(F)C(F)(F)C(F)(F)C(F)(F)C(F)(F)C(F)(F)C(F)(F)C(F)(F)F
576000	{_x000D_ "C" : 16,_x000D_ "H" : 12,_x000D_ "F" : 13,_x000D_ "N" : 3,_x000D_ "O" : 1_x000D_ }	509.077	328016-16-6	N'-{[4-(Dimethylamino)phenyl]methylidene}-2,2,3,3,4,4,5,5,6,6,7,7,7-tridecafluoroheptanehydrazide	{_x000D_ "preferred_name" : "N'-{[4-(Dimethylamino)phenyl]methylidene}-2,2,3,3,4,4,5,5,6,6,7,7,7-tridecafluoroheptanehydrazide"_x000D_ }	SRUIZVSPDIHICU-UHFFFAOYSA-N	CN(C)C1=CC=C(C=NNC(=O)C(F)(F)C(F)(F)C(F)(F)C(F)(F)C(F)(F)C(F)(F)F)C=C1
577000	{_x000D_ "C" : 57,_x000D_ "H" : 90,_x000D_ "F" : 25,_x000D_ "N" : 1,_x000D_ "O" : 5,_x000D_ "S" : 1_x000D_ }	1375.61	141187-89-5		{_x000D_ "preferred_name" : "3-[Hexyl[(perfluorododecyl)sulfonyl]amino]-2-hydroxypropyl hexatriacontanoate"_x000D_ }	ZIQKESKEEHSYTO-UHFFFAOYNA-N	CCCCCCCCCCCCCCCCCCCCCCCCCCCCCCCCCCCC(=O)OCC(O)CN(CCCCCC)S(=O)(=O)C(F)(F)C(F)(F)C(F)(F)C(F)(F)C(F)(F)C(F)(F)C(F)(F)C(F)(F)C(F)(F)C(F)(F)C(F)(F)C(F)(F)F
578000	{_x000D_ "C" : 5,_x000D_ "H" : 7,_x000D_ "F" : 6,_x000D_ "N" : 1,_x000D_ "O" : 1_x000D_ }	211.043	380609-21-2	1,1,1,3,3,3-Hexafluoro-2-[(methylamino)methyl]propan-2-ol	{_x000D_ "preferred_name" : "1,1,1,3,3,3-Hexafluoro-2-[(methylamino)methyl]propan-2-ol"_x000D_ }	XFFFBEUBWYRUPE-UHFFFAOYSA-N	CNCC(O)(C(F)(F)F)C(F)(F)F
579000	{_x000D_ "C" : 57,_x000D_ "H" : 55,_x000D_ "F" : 17,_x000D_ "N" : 7,_x000D_ "O" : 7,_x000D_ "P" : 1_x000D_ }	1303.36	865758-44-7		{_x000D_ "preferred_name" : "N-Benzoyl-3'-O-[(R)-(2-cyanoethoxy)(diisopropylamino)phosphino]-2'-deoxy-5'-O-{[4-(3,3,4,4,5,5,6,6,7,7,8,8,9,9,10,10,10-heptadecafluorodecyl)phenyl][bis(4-methoxyphenyl)]methyl}adenosine"_x000D_ }	BFBXPDJNYSTANQ-HFOOYAPRSA-N	[H][C@@]1(C[C@]([H])(OP(OCCC#N)N(C(C)C)C(C)C)[C@@]([H])(COC(C2=CC=C(CCC(F)(F)C(F)(F)C(F)(F)C(F)(F)C(F)(F)C(F)(F)C(F)(F)C(F)(F)F)C=C2)(C2=CC=C(OC)C=C2)C2=CC=C(OC)C=C2)O1)N1C=NC2=C(NC(=O)C3=CC=CC=C3)N=CN=C12
580000	{_x000D_ "C" : 12,_x000D_ "H" : 9,_x000D_ "F" : 17,_x000D_ "O" : 2,_x000D_ "Si" : 1_x000D_ }	536.01	1244856-06-1		{_x000D_ "preferred_name" : "Trimethylsilyl heptadecafluorononanoate"_x000D_ }	UGGFKKOFJCCLPW-UHFFFAOYSA-N	C[Si](C)(C)OC(=O)C(F)(F)C(F)(F)C(F)(F)C(F)(F)C(F)(F)C(F)(F)C(F)(F)C(F)(F)F
581000	{_x000D_ "C" : 30,_x000D_ "H" : 33,_x000D_ "F" : 29_x000D_ }	944.212	1228093-93-3	1,1,1,2,2,3,3,4,4,5,5,6,6,7,7,8,8,9,9,10,10,11,11,12,12,13,13,14,14-Nonacosafluorotriacontane	{_x000D_ "preferred_name" : "1,1,1,2,2,3,3,4,4,5,5,6,6,7,7,8,8,9,9,10,10,11,11,12,12,13,13,14,14-Nonacosafluorotriacontane"_x000D_ }	RMPCIELYPPBFNC-UHFFFAOYSA-N	CCCCCCCCCCCCCCCCC(F)(F)C(F)(F)C(F)(F)C(F)(F)C(F)(F)C(F)(F)C(F)(F)C(F)(F)C(F)(F)C(F)(F)C(F)(F)C(F)(F)C(F)(F)C(F)(F)F
583000	{_x000D_ "C" : 10,_x000D_ "H" : 13,_x000D_ "F" : 8,_x000D_ "N" : 1,_x000D_ "O" : 2_x000D_ }	331.082	NOCAS_1036204		{_x000D_ "preferred_name" : "2â€�[Dimethyl(3,4,4,5,5,6,6,6â€�octafluorohexyl)azaniumyl]acetate"_x000D_ }	LHLQHIBERWARPH-UHFFFAOYNA-N	C[N+](C)(CCC(F)C(F)(F)C(F)(F)C(F)(F)F)CC([O-])=O
586000	{_x000D_ "C" : 7,_x000D_ "H" : 8,_x000D_ "F" : 6,_x000D_ "O" : 1_x000D_ }	222.048	665-05-4	1,1,1-Trifluoro-4-methyl-2-(trifluoromethyl)pent-4-en-2-ol	{_x000D_ "preferred_name" : "1,1,1-Trifluoro-4-methyl-2-(trifluoromethyl)pent-4-en-2-ol"_x000D_ }	HCZZTHXUEUMUAF-UHFFFAOYSA-N	CC(=C)CC(O)(C(F)(F)F)C(F)(F)F
587000	{_x000D_ "C" : 18,_x000D_ "H" : 2,_x000D_ "F" : 34,_x000D_ "O" : 2_x000D_ }	895.951	2274731-02-9	2,2,3,3,4,4,5,5,6,6,7,7,8,8,9,9,10,10,11,11,12,12,13,13,14,14,15,15,16,16,17,17,18,18-Tetratriacontafluorooctadecanoic acid	{_x000D_ "preferred_name" : "2,2,3,3,4,4,5,5,6,6,7,7,8,8,9,9,10,10,11,11,12,12,13,13,14,14,15,15,16,16,17,17,18,18-tetratriacontafluorooctadecanoic acid"_x000D_ }	YTQRWYOGGAWGGA-UHFFFAOYSA-N	[H]C(F)(F)C(F)(F)C(F)(F)C(F)(F)C(F)(F)C(F)(F)C(F)(F)C(F)(F)C(F)(F)C(F)(F)C(F)(F)C(F)(F)C(F)(F)C(F)(F)C(F)(F)C(F)(F)C(F)(F)C(O)=O
588000	{_x000D_ "C" : 12,_x000D_ "H" : 19,_x000D_ "F" : 9,_x000D_ "Si" : 1_x000D_ }	362.111	356056-13-8	(3,3,4,4,5,5,6,6,6-Nonafluorohexyl)di(propan-2-yl)silane	{_x000D_ "preferred_name" : "(3,3,4,4,5,5,6,6,6-Nonafluorohexyl)di(propan-2-yl)silane"_x000D_ }	HLHROOLJMZEEDN-UHFFFAOYSA-N	CC(C)[SiH](CCC(F)(F)C(F)(F)C(F)(F)C(F)(F)F)C(C)C
589000	{_x000D_ "C" : 15,_x000D_ "H" : 2,_x000D_ "F" : 28,_x000D_ "O" : 2_x000D_ }	745.961	1895-14-3	2,2,3,3,4,4,5,5,6,6,7,7,8,8,9,9,10,10,11,11,12,12,13,13,14,14,15,15-Octacosafluoropentadecanoic acid	{_x000D_ "preferred_name" : "15H-Perfluoropentadecanoic acid"_x000D_ }	RYIJDTSBLNCUEH-UHFFFAOYSA-N	OC(=O)C(F)(F)C(F)(F)C(F)(F)C(F)(F)C(F)(F)C(F)(F)C(F)(F)C(F)(F)C(F)(F)C(F)(F)C(F)(F)C(F)(F)C(F)(F)C(F)F
590000	{_x000D_ "C" : 10,_x000D_ "H" : 2,_x000D_ "Cl" : 1,_x000D_ "F" : 17,_x000D_ "O" : 1_x000D_ }	495.952	64018-23-1	3,3,4,4,5,5,6,6,7,7,8,8,9,9,10,10,10-Heptadecafluorodecanoyl chloride	{_x000D_ "preferred_name" : "3,3,4,4,5,5,6,6,7,7,8,8,9,9,10,10,10-Heptadecafluorodecanoyl chloride"_x000D_ }	FMAZHALGIPCISB-UHFFFAOYSA-N	FC(F)(F)C(F)(F)C(F)(F)C(F)(F)C(F)(F)C(F)(F)C(F)(F)C(F)(F)CC(Cl)=O
591000	{_x000D_ "C" : 7,_x000D_ "H" : 6,_x000D_ "F" : 6_x000D_ }	204.037	925686-63-1	3-Ethenyl-1,2,2-trifluoro-1-(trifluoromethyl)cyclobutane	{_x000D_ "preferred_name" : "3-Ethenyl-1,2,2-trifluoro-1-(trifluoromethyl)cyclobutane"_x000D_ }	IRXKETDNPQYELR-UHFFFAOYSA-N	FC(F)(F)C1(F)CC(C=C)C1(F)F
592000	{_x000D_ "C" : 18,_x000D_ "H" : 19,_x000D_ "F" : 21,_x000D_ "Si" : 1_x000D_ }	662.092	356056-16-1	(3,3,4,4,5,5,6,6,7,7,8,8,9,9,10,10,11,11,12,12,12-Henicosafluorododecyl)di(propan-2-yl)silane	{_x000D_ "preferred_name" : "(3,3,4,4,5,5,6,6,7,7,8,8,9,9,10,10,11,11,12,12,12-Henicosafluorododecyl)di(propan-2-yl)silane"_x000D_ }	RUODWQBAJXCKCP-UHFFFAOYSA-N	CC(C)[SiH](CCC(F)(F)C(F)(F)C(F)(F)C(F)(F)C(F)(F)C(F)(F)C(F)(F)C(F)(F)C(F)(F)C(F)(F)F)C(C)C
593000	{_x000D_ "C" : 10,_x000D_ "H" : 16,_x000D_ "F" : 7,_x000D_ "N" : 1,_x000D_ "O" : 2,_x000D_ "S" : 1_x000D_ }	347.079	1353009-38-7	N-Methyl-4-[3,4,4,4-tetrafluoro-3-(trifluoromethyl)butane-1-sulfonyl]butan-1-amine	{_x000D_ "preferred_name" : "N-Methyl-4-[3,4,4,4-tetrafluoro-3-(trifluoromethyl)butane-1-sulfonyl]butan-1-amine"_x000D_ }	TZCHQKSQEHQAMP-UHFFFAOYSA-N	CNCCCCS(=O)(=O)CCC(F)(C(F)(F)F)C(F)(F)F
594000	{_x000D_ "C" : 4,_x000D_ "F" : 11,_x000D_ "N" : 1_x000D_ }	270.986	815-28-1	1,1,2,2,2-Pentafluoro-N,N-bis(trifluoromethyl)ethan-1-amine	{_x000D_ "preferred_name" : "1,1,2,2,2-Pentafluoro-N,N-bis(trifluoromethyl)ethan-1-amine"_x000D_ }	CGYSGEFXYQMNJM-UHFFFAOYSA-N	FC(F)(F)N(C(F)(F)F)C(F)(F)C(F)(F)F
595000	{_x000D_ "C" : 14,_x000D_ "H" : 9,_x000D_ "F" : 14,_x000D_ "O" : 3,_x000D_ "P" : 1_x000D_ }	522.007	31430-72-5	Bis(2,2,3,3,4,4,4-heptafluorobutyl) phenylphosphonate	{_x000D_ "preferred_name" : "Bis(2,2,3,3,4,4,4-heptafluorobutyl) phenylphosphonate"_x000D_ }	MXDLFIUWYJPRPF-UHFFFAOYSA-N	FC(F)(F)C(F)(F)C(F)(F)COP(=O)(OCC(F)(F)C(F)(F)C(F)(F)F)C1=CC=CC=C1
596000	{_x000D_ "C" : 7,_x000D_ "H" : 1,_x000D_ "F" : 13,_x000D_ "O" : 4_x000D_ }	395.967	1071906-96-1		{_x000D_ "preferred_name" : "2,2,3,3-Tetrafluoro-3-(1,1,2,2,3,3-hexafluoro-3-(trifluoromethoxy)propoxy)propanoic acid"_x000D_ }	UMLMPDSCOPWCHK-UHFFFAOYSA-N	OC(=O)C(F)(F)C(F)(F)OC(F)(F)C(F)(F)C(F)(F)OC(F)(F)F
597000	{_x000D_ "C" : 11,_x000D_ "H" : 9,_x000D_ "F" : 7,_x000D_ "S" : 1_x000D_ }	306.031	200337-06-0	{[(2,2,3,3,4,4,4-Heptafluorobutyl)sulfanyl]methyl}benzene	{_x000D_ "preferred_name" : "{[(2,2,3,3,4,4,4-Heptafluorobutyl)sulfanyl]methyl}benzene"_x000D_ }	GZRYWICPWYMXLU-UHFFFAOYSA-N	FC(F)(F)C(F)(F)C(F)(F)CSCC1=CC=CC=C1
598000	{_x000D_ "C" : 4,_x000D_ "Cl" : 1,_x000D_ "F" : 7,_x000D_ "O" : 1_x000D_ }	231.953	87375-46-0	1-Chloro-1,1,3,3,4,4,4-heptafluorobutan-2-one	{_x000D_ "preferred_name" : "1-Chloro-1,1,3,3,4,4,4-heptafluorobutan-2-one"_x000D_ }	XCMXABCYOLFTAQ-UHFFFAOYSA-N	FC(F)(F)C(F)(F)C(=O)C(F)(F)Cl
599000	{_x000D_ "C" : 9,_x000D_ "H" : 9,_x000D_ "F" : 7,_x000D_ "O" : 1_x000D_ }	266.054	61282-91-5	2-(Heptafluoropropyl)cyclohexan-1-one	{_x000D_ "preferred_name" : "2-(Heptafluoropropyl)cyclohexan-1-one"_x000D_ }	GIKZDAQXHSEHMI-UHFFFAOYSA-N	FC(F)(F)C(F)(F)C(F)(F)C1CCCCC1=O
600000	{_x000D_ "C" : 6,_x000D_ "F" : 12,_x000D_ "O" : 5_x000D_ }	379.955	21703-47-9	1,1,1,3,3,5,5,7,7,9,9-Undecafluoro-2,4,6,8-tetraoxadecan-10-oyl fluoride	{_x000D_ "preferred_name" : "1,1,1,3,3,5,5,7,7,9,9-Undecafluoro-2,4,6,8-tetraoxadecan-10-oyl fluoride"_x000D_ }	SRQLPCAMQBKHPG-UHFFFAOYSA-N	FC(=O)C(F)(F)OC(F)(F)OC(F)(F)OC(F)(F)OC(F)(F)F
601000	{_x000D_ "C" : 10,_x000D_ "H" : 8,_x000D_ "F" : 4_x000D_ }	204.056	922141-55-7	1,1,2,2-Tetrafluoro-7-methyl-2,3-dihydro-1H-indene	{_x000D_ "preferred_name" : "1,1,2,2-Tetrafluoro-7-methyl-2,3-dihydro-1H-indene"_x000D_ }	FIFODVMTAGZAEY-UHFFFAOYSA-N	CC1=C2C(CC(F)(F)C2(F)F)=CC=C1
602000	{_x000D_ "C" : 18,_x000D_ "H" : 29,_x000D_ "F" : 9_x000D_ }	416.213	133310-68-6	1,1,1,2,2,3,3,4,4-Nonafluorooctadecane	{_x000D_ "preferred_name" : "1,1,1,2,2,3,3,4,4-Nonafluorooctadecane"_x000D_ }	AFRUDOKTWQGZAU-UHFFFAOYSA-N	CCCCCCCCCCCCCCC(F)(F)C(F)(F)C(F)(F)C(F)(F)F
603000	{_x000D_ "C" : 3,_x000D_ "H" : 4,_x000D_ "F" : 6,_x000D_ "N" : 2_x000D_ }	182.028	1737-80-0	Hexafluoropropane-2,2-diamine	{_x000D_ "preferred_name" : "1,1,1,3,3,3-Hexafluoropropane-2,2-diamine"_x000D_ }	NAIPMAOGJXOHIF-UHFFFAOYSA-N	NC(N)(C(F)(F)F)C(F)(F)F
604000	{_x000D_ "C" : 6,_x000D_ "F" : 13,_x000D_ "N" : 1_x000D_ }	332.982	78159-15-6	2,2,3,3,4,4,5,5-Octafluoro-1-(pentafluoroethyl)pyrrolidine	{_x000D_ "preferred_name" : "2,2,3,3,4,4,5,5-Octafluoro-1-(pentafluoroethyl)pyrrolidine"_x000D_ }	UMGCTGRNIYHTCR-UHFFFAOYSA-N	FC(F)(F)C(F)(F)N1C(F)(F)C(F)(F)C(F)(F)C1(F)F
605000	{_x000D_ "C" : 16,_x000D_ "H" : 3,_x000D_ "F" : 29,_x000D_ "O" : 6_x000D_ }	841.947	133609-46-8	Methyl 2,4,4,5,7,7,8,10,10,11,13,13,14,14,15,15,15-heptadecafluoro-2,5,8,11-tetrakis(trifluoromethyl)-3,6,9,12-tetraoxapentadecan-1-oate	{_x000D_ "preferred_name" : "Perfluorotetramethyltetraoxapentadecanoicacidme"_x000D_ }	XCSZRHBSQLYKOK-UHFFFAOYSA-N	COC(=O)C(F)(OC(F)(F)C(F)(OC(F)(F)C(F)(OC(F)(F)C(F)(OC(F)(F)C(F)(F)C(F)(F)F)C(F)(F)F)C(F)(F)F)C(F)(F)F)C(F)(F)F
606000	{_x000D_ "C" : 16,_x000D_ "H" : 3,_x000D_ "F" : 31,_x000D_ "O" : 1_x000D_ }	799.969	216144-94-4	2,2,3,3,4,4,5,5,6,6,7,7,8,8,9,9,10,10,11,11,12,12,13,13,14,14,15,15,16,16,16-Hentriacontafluorohexadecan-1-ol	{_x000D_ "preferred_name" : "1H,1H-Perfluorohexadecan-1-ol"_x000D_ }	KOOXQXFAIXTUHZ-UHFFFAOYSA-N	OCC(F)(F)C(F)(F)C(F)(F)C(F)(F)C(F)(F)C(F)(F)C(F)(F)C(F)(F)C(F)(F)C(F)(F)C(F)(F)C(F)(F)C(F)(F)C(F)(F)C(F)(F)F
607000	{_x000D_ "C" : 7,_x000D_ "H" : 8,_x000D_ "F" : 5,_x000D_ "N" : 1,_x000D_ "O" : 2_x000D_ }	233.048	72850-56-7	Ethyl 3-amino-4,4,5,5,5-pentafluoropent-2-enoate	{_x000D_ "preferred_name" : "Ethyl 3-amino-4,4,5,5,5-pentafluoropent-2-enoate"_x000D_ }	BJLSYNMNCXWKQG-UHFFFAOYSA-N	CCOC(=O)C=C(N)C(F)(F)C(F)(F)F
608000	{_x000D_ "C" : 4,_x000D_ "H" : 2,_x000D_ "F" : 9,_x000D_ "N" : 1,_x000D_ "O" : 1,_x000D_ "S" : 1_x000D_ }	282.971	1303994-31-1	(S~1~R)-1,1,2,2,3,3,4,4,4-Nonafluorobutane-1-sulfinamide	{_x000D_ "preferred_name" : "(S)-Perfluorobutanesulfinamide"_x000D_ }	ZWMSJJMEFTXAKG-MRXNPFEDSA-N	N[S@](=O)C(F)(F)C(F)(F)C(F)(F)C(F)(F)F
609000	{_x000D_ "C" : 48,_x000D_ "H" : 18,_x000D_ "F" : 84,_x000D_ "N" : 3,_x000D_ "O" : 6,_x000D_ "P" : 3_x000D_ }	2420.91	186406-49-5	2,2,4,4,6,6-Hexakis[(2,2,3,3,4,4,5,5,6,6,7,7,8,8-tetradecafluorooctyl)oxy]-1,3,5,2lambda~5~,4lambda~5~,6lambda~5~-triazatriphosphinine	{_x000D_ "preferred_name" : "1,3,5,2,4,6-Triazatriphosphorine, 2,2,4,4,6,6-hexahydro-2,2,4,4,6,6-hexakis[(2,2,3,3,4,4,5,5,6,6,7,7,8,8-tetradecafluorooctyl)oxy]-"_x000D_ }	YPEYJSNWEJMPBJ-UHFFFAOYSA-N	FC(F)C(F)(F)C(F)(F)C(F)(F)C(F)(F)C(F)(F)C(F)(F)COP1(OCC(F)(F)C(F)(F)C(F)(F)C(F)(F)C(F)(F)C(F)(F)C(F)F)=NP(OCC(F)(F)C(F)(F)C(F)(F)C(F)(F)C(F)(F)C(F)(F)C(F)F)(OCC(F)(F)C(F)(F)C(F)(F)C(F)(F)C(F)(F)C(F)(F)C(F)F)=NP(OCC(F)(F)C(F)(F)C(F)(F)C(F)(F)C(F)(F)C(F)(F)C(F)F)(OCC(F)(F)C(F)(F)C(F)(F)C(F)(F)C(F)(F)C(F)(F)C(F)F)=N1
610000	{_x000D_ "C" : 9,_x000D_ "F" : 18,_x000D_ "O" : 3_x000D_ }	497.956	112820-37-8	2,3,3,3-Tetrafluoro-2-{[1,1,1,2,3,3-hexafluoro-3-(heptafluoropropoxy)propan-2-yl]oxy}propanoyl fluoride	{_x000D_ "preferred_name" : "Perfluoro(2-[(1-propoxypropan-2-yl)oxy]propanoyl) fluoride"_x000D_ }	ZFUIXYCDZABZDB-UHFFFAOYSA-N	FC(=O)C(F)(OC(F)(C(F)(F)F)C(F)(F)OC(F)(F)C(F)(F)C(F)(F)F)C(F)(F)F
611000	{_x000D_ "C" : 8,_x000D_ "H" : 15,_x000D_ "F" : 5,_x000D_ "N" : 1,_x000D_ "O" : 1_x000D_ }	236.107	NOCAS_1036706		{_x000D_ "preferred_name" : "Trimethyl(4,4,5,5,5â€�pentafluoroâ€�2â€�hydroxypentyl)azanium"_x000D_ }	OSBPACJEQXCOGG-UHFFFAOYNA-N	C[N+](C)(C)CC(O)CC(F)(F)C(F)(F)F
612000	{_x000D_ "C" : 13,_x000D_ "H" : 7,_x000D_ "F" : 17,_x000D_ "O" : 2_x000D_ }	518.017	140838-93-3	1,1,2,2,3,3,4,4,5,5,6,6,7,7,9,9,9-Heptadecafluorononyl 2-methylprop-2-enoate	{_x000D_ "preferred_name" : "1,1,2,2,3,3,4,4,5,5,6,6,7,7,9,9,9-Heptadecafluorononyl 2-methylprop-2-enoate"_x000D_ }	APKYEYDTMISEFG-UHFFFAOYSA-N	CC(=C)C(=O)OC(F)(F)C(F)(F)C(F)(F)C(F)(F)C(F)(F)C(F)(F)C(F)(F)CC(F)(F)F
613000	{_x000D_ "C" : 12,_x000D_ "H" : 17,_x000D_ "F" : 9,_x000D_ "N" : 1,_x000D_ "O" : 3_x000D_ }	394.106	NOCAS_1036716		{_x000D_ "preferred_name" : "(2â€�Carboxyethyl)dimethyl[3-(perfluorobutyl)â€�2â€�hydroxypropyl]azanium"_x000D_ }	MJTQVGHYCPAFCM-UHFFFAOYNA-O	C[N+](C)(CCC(O)=O)CC(O)CC(F)(F)C(F)(F)C(F)(F)C(F)(F)F
614000	{_x000D_ "C" : 9,_x000D_ "H" : 9,_x000D_ "F" : 9,_x000D_ "O" : 4,_x000D_ "S" : 1_x000D_ }	384.008	NOCAS_1035899		{_x000D_ "preferred_name" : "3-(3,3,4,4,5,5,6,6,6-Nonafluorohexylsulfonyl)propanoic acid"_x000D_ }	PRLIBGCRDRLDIL-UHFFFAOYSA-N	OC(=O)CCS(=O)(=O)CCC(F)(F)C(F)(F)C(F)(F)C(F)(F)F
615000	{_x000D_ "C" : 11,_x000D_ "F" : 23,_x000D_ "N" : 1_x000D_ }	582.966	NOCAS_1027607		{_x000D_ "preferred_name" : "trans-Perfluoromethylpropyl-(4-methylcyclohexyl)-amine"_x000D_ }	PVOLXNKAVSPSJH-DQMVASMRNA-N	FC(F)(F)N(C(F)(F)C(F)(F)C(F)(F)F)[C@]1(F)C(F)(F)C(F)(F)[C@@](F)(C(F)(F)F)C(F)(F)C1(F)F
616000	{_x000D_ "C" : 3,_x000D_ "Cl" : 3,_x000D_ "F" : 5,_x000D_ "O" : 1_x000D_ }	251.893	37136-24-6	1,1-Dichloro-2-[chloro(difluoro)methoxy]-1,2,2-trifluoroethane	{_x000D_ "preferred_name" : "2,2-Dichlorotrifluoroethyl chlorodifluoromethyl ether"_x000D_ }	LWQARWCIQAGKRZ-UHFFFAOYSA-N	FC(F)(Cl)OC(F)(F)C(F)(Cl)Cl
617000	{_x000D_ "C" : 5,_x000D_ "H" : 7,_x000D_ "F" : 4,_x000D_ "N" : 1_x000D_ }	157.051	41874-82-2	2,3,3,3-Tetrafluoro-N,N-dimethylprop-1-en-1-amine	{_x000D_ "preferred_name" : "2,3,3,3-Tetrafluoro-N,N-dimethylprop-1-en-1-amine"_x000D_ }	ZQDZXMOFEATPHA-UHFFFAOYSA-N	CN(C)C=C(F)C(F)(F)F
618000	{_x000D_ "C" : 4,_x000D_ "H" : 4,_x000D_ "F" : 4,_x000D_ "O" : 1_x000D_ }	144.02	374-33-4	3,3,4,4-Tetrafluorooxolane	{_x000D_ "preferred_name" : "3,3,4,4-tetrafluorooxolane"_x000D_ }	HCVCNRFVUUDZOP-UHFFFAOYSA-N	FC1(F)COCC1(F)F
619000	{_x000D_ "C" : 9,_x000D_ "H" : 3,_x000D_ "F" : 15,_x000D_ "O" : 2_x000D_ }	427.989	376-27-2	Methyl pentadecafluorooctanoate	{_x000D_ "preferred_name" : "Methyl perfluorooctanoate"_x000D_ }	XOCNYZFAMHDXJK-UHFFFAOYSA-N	COC(=O)C(F)(F)C(F)(F)C(F)(F)C(F)(F)C(F)(F)C(F)(F)C(F)(F)F
620000	{_x000D_ "C" : 4,_x000D_ "F" : 7,_x000D_ "I" : 1,_x000D_ "O" : 1_x000D_ }	323.888	6037-91-8	1,1,2-Trifluoro-2-(1,1,2,2-tetrafluoro-2-iodoethoxy)ethene	{_x000D_ "preferred_name" : "Trifluoro(1,1,2,2-tetrafluoro-2-iodoethoxy)ethylene"_x000D_ }	OURRZLCUWZZPKV-UHFFFAOYSA-N	FC(F)=C(F)OC(F)(F)C(F)(F)I
621000	{_x000D_ "C" : 10,_x000D_ "H" : 9,_x000D_ "F" : 15,_x000D_ "O" : 3,_x000D_ "Si" : 1_x000D_ }	490.008	84464-06-2	Trimethoxy(pentadecafluoroheptyl)silane	{_x000D_ "preferred_name" : "Trimethoxy(pentadecafluoroheptyl)silane"_x000D_ }	AILSCQUFTKHDPI-UHFFFAOYSA-N	CO[Si](OC)(OC)C(F)(F)C(F)(F)C(F)(F)C(F)(F)C(F)(F)C(F)(F)C(F)(F)F
622000	{_x000D_ "C" : 10,_x000D_ "H" : 9,_x000D_ "F" : 5,_x000D_ "O" : 3,_x000D_ "S" : 2_x000D_ }	335.991	57728-77-5	3-Methyl-4-(methylsulfanyl)phenyl pentafluoroethane-1-sulfonate	{_x000D_ "preferred_name" : "3-Methyl-4-(methylsulfanyl)phenyl pentafluoroethane-1-sulfonate"_x000D_ }	WRFPGDBYUBWOHC-UHFFFAOYSA-N	CSC1=C(C)C=C(OS(=O)(=O)C(F)(F)C(F)(F)F)C=C1
623000	{_x000D_ "C" : 8,_x000D_ "H" : 6,_x000D_ "F" : 8,_x000D_ "O" : 2_x000D_ }	286.024	NOCAS_1026769		{_x000D_ "preferred_name" : "1,1,2,2,3,5,5,5-Octafluoropentyl prop-2-enoate"_x000D_ }	XCUSJMKBYGXRKA-UHFFFAOYNA-N	FC(CC(F)(F)F)C(F)(F)C(F)(F)OC(=O)C=C
624000	{_x000D_ "C" : 5,_x000D_ "Br" : 2,_x000D_ "F" : 10,_x000D_ "N" : 2_x000D_ }	435.827	91539-76-3	2,2-Dibromo-4,4,5,5-tetrafluoro-1,3-bis(trifluoromethyl)imidazolidine	{_x000D_ "preferred_name" : "2,2-Dibromo-4,4,5,5-tetrafluoro-1,3-bis(trifluoromethyl)imidazolidine"_x000D_ }	IEBREUISGFJIHQ-UHFFFAOYSA-N	FC(F)(F)N1C(F)(F)C(F)(F)N(C(F)(F)F)C1(Br)Br
626000	{_x000D_ "C" : 7,_x000D_ "F" : 14_x000D_ }	349.978	63703-15-1	1,1,1,3,4,5,5,5-Octafluoro-2,4-bis(trifluoromethyl)pent-2-ene	{_x000D_ "preferred_name" : "2-Pentene, 1,1,1,3,4,5,5,5-octafluoro-2,4-bis(trifluoromethyl)-"_x000D_ }	HGJZRABAOUVIOR-UHFFFAOYSA-N	FC(=C(C(F)(F)F)C(F)(F)F)C(F)(C(F)(F)F)C(F)(F)F
627000	{_x000D_ "C" : 11,_x000D_ "F" : 22,_x000D_ "O" : 1_x000D_ }	565.96	64191-44-2	2,2,3,3,4,4,5,5,6-Nonafluoro-6-(tridecafluorohexyl)oxane	{_x000D_ "preferred_name" : "2,2,3,3,4,4,5,5,6-Nonafluoro-6-(tridecafluorohexyl)oxane"_x000D_ }	CBUDGIQWHQHTHD-UHFFFAOYSA-N	FC(F)(F)C(F)(F)C(F)(F)C(F)(F)C(F)(F)C(F)(F)C1(F)OC(F)(F)C(F)(F)C(F)(F)C1(F)F
629000	{_x000D_ "C" : 9,_x000D_ "H" : 8,_x000D_ "F" : 4,_x000D_ "O" : 2_x000D_ }	224.046	478282-30-3	1-Methoxy-3-(1,1,2,2-tetrafluoroethoxy)benzene	{_x000D_ "preferred_name" : "1-Methoxy-3-(1,1,2,2-tetrafluoroethoxy)benzene"_x000D_ }	DTBRXBGOZZAOLV-UHFFFAOYSA-N	COC1=CC(OC(F)(F)C(F)F)=CC=C1
630000	{_x000D_ "C" : 4,_x000D_ "H" : 2,_x000D_ "F" : 7,_x000D_ "I" : 1_x000D_ }	309.909	1810-11-3	1,1,1,2,2,4,4-Heptafluoro-4-iodobutane	{_x000D_ "preferred_name" : "1,1,1,2,2,4,4-Heptafluoro-4-iodobutane"_x000D_ }	HARLTNOWESORSQ-UHFFFAOYSA-N	FC(F)(F)C(F)(F)CC(F)(F)I
631000	{_x000D_ "C" : 8,_x000D_ "H" : 13,_x000D_ "F" : 7,_x000D_ "O" : 1,_x000D_ "Si" : 1_x000D_ }	286.062	608298-96-0		{_x000D_ "preferred_name" : "Methoxydimethyl(3,3,4,4,5,5,5-heptafluoropentyl)silane"_x000D_ }	UDADITZQUBTFAY-UHFFFAOYSA-N	CO[Si](C)(C)CCC(F)(F)C(F)(F)C(F)(F)F
632000	{_x000D_ "C" : 8,_x000D_ "F" : 14,_x000D_ "O" : 4_x000D_ }	425.957	1644-10-6	2,2'-[(1,1,2,2-Tetrafluoroethane-1,2-diyl)bis(oxy)]bis(tetrafluoropropanoyl fluoride)	{_x000D_ "preferred_name" : "Perfluoro(2,7-dimethyl-3,6-dioxasuberoyl) fluoride"_x000D_ }	BICFBNRRGCNLMX-UHFFFAOYSA-N	FC(=O)C(F)(OC(F)(F)C(F)(F)OC(F)(C(F)=O)C(F)(F)F)C(F)(F)F
633000	{_x000D_ "C" : 7,_x000D_ "H" : 3,_x000D_ "F" : 11_x000D_ }	296.006	139060-76-7	3,3,4,4,5,6,6,6-Octafluoro-5-(trifluoromethyl)hex-1-ene	{_x000D_ "preferred_name" : "3,3,4,4,5,6,6,6-Octafluoro-5-(trifluoromethyl)hex-1-ene"_x000D_ }	XPEYWJSDSRRHBK-UHFFFAOYSA-N	FC(F)(F)C(F)(C(F)(F)F)C(F)(F)C(F)(F)C=C
634000	{_x000D_ "C" : 16,_x000D_ "H" : 2,_x000D_ "F" : 30_x000D_ }	763.968	35709-15-0	(8E)-1,1,1,2,2,3,3,4,4,5,5,6,6,7,7,10,10,11,11,12,12,13,13,14,14,15,15,16,16,16-Triacontafluorohexadec-8-ene	{_x000D_ "preferred_name" : "(8E)-1,1,1,2,2,3,3,4,4,5,5,6,6,7,7,10,10,11,11,12,12,13,13,14,14,15,15,16,16,16-Triacontafluorohexadec-8-ene"_x000D_ }	CQYGHSAZXARHMT-OWOJBTEDSA-N	FC(F)(F)C(F)(F)C(F)(F)C(F)(F)C(F)(F)C(F)(F)C(F)(F)\C=C\C(F)(F)C(F)(F)C(F)(F)C(F)(F)C(F)(F)C(F)(F)C(F)(F)F
635000	{_x000D_ "C" : 13,_x000D_ "H" : 7,_x000D_ "F" : 17,_x000D_ "O" : 4,_x000D_ "S" : 1_x000D_ }	581.979	124576-86-9		{_x000D_ "preferred_name" : "2-[(Heptadecafluorooctyl)sulfonyl]ethyl 2-propenoate"_x000D_ }	XEHGDRFCFAIXGT-UHFFFAOYSA-N	FC(F)(F)C(F)(F)C(F)(F)C(F)(F)C(F)(F)C(F)(F)C(F)(F)C(F)(F)S(=O)(=O)CCOC(=O)C=C
636000	{_x000D_ "C" : 12,_x000D_ "H" : 10,_x000D_ "F" : 15,_x000D_ "O" : 3,_x000D_ "S" : 1_x000D_ }	519.011	NOCAS_1026793		{_x000D_ "preferred_name" : "1,1,2,2,3,3,4,4,5,5,6,6,12,12,12-Pentadecafluorododecane-1-sulfonate"_x000D_ }	QQYQRDLUABOXNE-UHFFFAOYSA-M	[O-]S(=O)(=O)C(F)(F)C(F)(F)C(F)(F)C(F)(F)C(F)(F)C(F)(F)CCCCCC(F)(F)F
637000	{_x000D_ "C" : 6,_x000D_ "H" : 5,_x000D_ "F" : 7,_x000D_ "O" : 1_x000D_ }	226.023	1765-92-0	2-(2,2,3,3,4,4,4-Heptafluorobutyl)oxirane	{_x000D_ "preferred_name" : "1H,1H-Heptafluorobutyl epoxide"_x000D_ }	YXNWXQYDINSHJC-UHFFFAOYSA-N	FC(F)(F)C(F)(F)C(F)(F)CC1CO1
638000	{_x000D_ "C" : 20,_x000D_ "H" : 10,_x000D_ "F" : 14,_x000D_ "N" : 2,_x000D_ "O" : 2_x000D_ }	576.052	75042-07-8	N,N'-([1,1'-Biphenyl]-4,4'-diyl)bis(2,2,3,3,4,4,4-heptafluorobutanamide)	{_x000D_ "preferred_name" : "Butanamide, N,N'-(1,1'-biphenyl)-4,4'-diylbis(2,2,3,3,4,4,4-heptafluoro-"_x000D_ }	ARASDBXKTNNGSC-UHFFFAOYSA-N	FC(F)(F)C(F)(F)C(F)(F)C(=O)NC1=CC=C(C=C1)C1=CC=C(NC(=O)C(F)(F)C(F)(F)C(F)(F)F)C=C1
639000	{_x000D_ "C" : 14,_x000D_ "H" : 8,_x000D_ "F" : 15,_x000D_ "N" : 1,_x000D_ "O" : 2,_x000D_ "S" : 1_x000D_ }	539.004	68298-10-2	N-Benzyl-1,1,2,2,3,3,4,4,5,5,6,6,7,7,7-pentadecafluoroheptane-1-sulfonamide	{_x000D_ "preferred_name" : "N-(Phenylmethyl)perfluoroheptanesulfonamide"_x000D_ }	ZJIFWMOMOPJFRZ-UHFFFAOYSA-N	FC(F)(F)C(F)(F)C(F)(F)C(F)(F)C(F)(F)C(F)(F)C(F)(F)S(=O)(=O)NCC1=CC=CC=C1
640000	{_x000D_ "C" : 18,_x000D_ "H" : 7,_x000D_ "F" : 25,_x000D_ "O" : 5,_x000D_ "S" : 1_x000D_ }	809.962	NOCAS_1036530		{_x000D_ "preferred_name" : "2â€�Hydroxyâ€�3â€�oxoâ€�3â€�[[3-(perfluorododecyl)propanoyl]sulfanyl]propanoic acid"_x000D_ }	PSDTXLCWRGHVEC-UHFFFAOYNA-N	OC(C(O)=O)C(=O)SC(=O)CCC(F)(F)C(F)(F)C(F)(F)C(F)(F)C(F)(F)C(F)(F)C(F)(F)C(F)(F)C(F)(F)C(F)(F)C(F)(F)C(F)(F)F
641000	{_x000D_ "C" : 8,_x000D_ "H" : 5,_x000D_ "F" : 13_x000D_ }	348.018	100646-00-2	1,1,1,2,2,3,3-Heptafluoro-4,4-bis(trifluoromethyl)hexane	{_x000D_ "preferred_name" : "1,1,1,2,2,3,3-Heptafluoro-4,4-bis(trifluoromethyl)hexane"_x000D_ }	LRXFRJILXQOPKW-UHFFFAOYSA-N	CCC(C(F)(F)F)(C(F)(F)F)C(F)(F)C(F)(F)C(F)(F)F
643000	{_x000D_ "C" : 8,_x000D_ "H" : 6,_x000D_ "F" : 9,_x000D_ "N" : 1,_x000D_ "O" : 3,_x000D_ "S" : 1_x000D_ }	366.992	1612778-42-3	Ethyl (2E)-[(1,1,2,2,3,3,4,4,4-nonafluorobutane-1-sulfinyl)imino]acetate	{_x000D_ "preferred_name" : "Ethyl (2E)-2-[(S)-perfluorobutylsulfinylimino]acetate"_x000D_ }	MNOQSFWFAAAFIK-JFQJCAQQSA-N	[H]\C(=N/S(=O)C(F)(F)C(F)(F)C(F)(F)C(F)(F)F)C(=O)OCC
644000	{_x000D_ "C" : 3,_x000D_ "Cl" : 1,_x000D_ "F" : 5_x000D_ }	165.961	2804-49-1	1-Chloro-1,2,3,3,3-pentafluoroprop-1-ene	{_x000D_ "preferred_name" : "1-Chloro-1,2,3,3,3-pentafluoroprop-1-ene"_x000D_ }	NJLPMHLSZDVUMV-UHFFFAOYSA-N	FC(Cl)=C(F)C(F)(F)F
645000	{_x000D_ "C" : 16,_x000D_ "H" : 8,_x000D_ "F" : 27,_x000D_ "N" : 1,_x000D_ "O" : 5,_x000D_ "S" : 2_x000D_ }	870.941	NOCAS_1034998		{_x000D_ "preferred_name" : "3-[(Perfluorotridecanesulfonyl)amino]propane-1-sulfonic acid"_x000D_ }	LFAGUOFODBUBPR-UHFFFAOYSA-N	OS(=O)(=O)CCCNS(=O)(=O)C(F)(F)C(F)(F)C(F)(F)C(F)(F)C(F)(F)C(F)(F)C(F)(F)C(F)(F)C(F)(F)C(F)(F)C(F)(F)C(F)(F)C(F)(F)F
647000	{_x000D_ "C" : 17,_x000D_ "H" : 10,_x000D_ "F" : 5,_x000D_ "N" : 3,_x000D_ "O" : 1,_x000D_ "S" : 1_x000D_ }	399.046	NOCAS_1026937		{_x000D_ "preferred_name" : "4-[1-[4-(1,1,2,2,2-Pentafluoroethylsulfanyl)phenyl]-1,2,4-triazol-3-yl]benzaldehyde"_x000D_ }	UYSFAVCRHKCAGT-UHFFFAOYSA-N	FC(F)(F)C(F)(F)SC1=CC=C(C=C1)N1C=NC(=N1)C1=CC=C(C=O)C=C1
649000	{_x000D_ "C" : 15,_x000D_ "H" : 12,_x000D_ "F" : 12,_x000D_ "N" : 2,_x000D_ "O" : 2_x000D_ }	480.071	101913-90-0	1,1,1,7,7,7-Hexafluoro-4-(2-phenylhydrazinylidene)-2,6-bis(trifluoromethyl)heptane-2,6-diol	{_x000D_ "preferred_name" : "4-Heptanone, 2,6-bis(trifluoromethyl)-2,6-dihydroxy-1,1,1,7,7,7-hexafluoro-, phenylhydrazone"_x000D_ }	QUMFZWRXKISFMS-UHFFFAOYSA-N	OC(CC(CC(O)(C(F)(F)F)C(F)(F)F)=NNC1=CC=CC=C1)(C(F)(F)F)C(F)(F)F
650000	{_x000D_ "C" : 4,_x000D_ "H" : 2,_x000D_ "F" : 6_x000D_ }	164.006	55101-70-7	1,1,2,2,3,3-Hexafluorocyclobutane	{_x000D_ "preferred_name" : "1,1,2,2,3,3-Hexafluorocyclobutane"_x000D_ }	DGLFZUBOMRZNQX-UHFFFAOYSA-N	FC1(F)CC(F)(F)C1(F)F
651000	{_x000D_ "C" : 9,_x000D_ "H" : 13,_x000D_ "F" : 5,_x000D_ "O" : 4,_x000D_ "S" : 1_x000D_ }	312.045	NOCAS_1034597		{_x000D_ "preferred_name" : "2:2 Fluorotelomer sulfide (1-methanol 2-methanol) propanoate"_x000D_ }	YYLKFUNATWLCTR-UHFFFAOYNA-N	OCC(SCCC(O)=O)C(CO)C(F)(F)C(F)(F)F
652000	{_x000D_ "C" : 8,_x000D_ "H" : 10,_x000D_ "F" : 6,_x000D_ "O" : 2_x000D_ }	252.058	150669-66-2	5,5,5-Trifluoro-4-(methoxymethoxy)-4-(trifluoromethyl)pent-1-ene	{_x000D_ "preferred_name" : "5,5,5-Trifluoro-4-(methoxymethoxy)-4-(trifluoromethyl)pent-1-ene"_x000D_ }	FAFCSBYFQUISSD-UHFFFAOYSA-N	COCOC(CC=C)(C(F)(F)F)C(F)(F)F
653000	{_x000D_ "C" : 25,_x000D_ "H" : 16,_x000D_ "Cl" : 1,_x000D_ "F" : 9,_x000D_ "N" : 2,_x000D_ "O" : 2_x000D_ }	582.076	862133-15-1	3-(2-Chloro-4-fluorobenzamido)-2-fluoro-N-[4-(1,1,1,2,3,3,3-heptafluoropropan-2-yl)-2,6-dimethylphenyl]benzamide	{_x000D_ "preferred_name" : "3-(2-Chloro-4-fluorobenzamido)-2-fluoro-N-[4-(1,1,1,2,3,3,3-heptafluoropropan-2-yl)-2,6-dimethylphenyl]benzamide"_x000D_ }	HBHOXSNCXYUTMG-UHFFFAOYSA-N	CC1=CC(=CC(C)=C1NC(=O)C1=C(F)C(NC(=O)C2=CC=C(F)C=C2Cl)=CC=C1)C(F)(C(F)(F)F)C(F)(F)F
654000	{_x000D_ "C" : 37,_x000D_ "H" : 27,_x000D_ "F" : 38,_x000D_ "N" : 3,_x000D_ "O" : 3,_x000D_ "S" : 2_x000D_ }	1347.09	53122-42-2	1,3-Bis{[3,3,4,4,5,5,6,6,7,7,8,8,9,10,10,10-hexadecafluoro-9-(trifluoromethyl)decyl]sulfanyl}propan-2-yl {4-methyl-3-[(2-methylaziridine-1-carbonyl)amino]phenyl}carbamate	{_x000D_ "preferred_name" : "1,3-Bis(2-(perfluoro-7-methyloctyl)-1-ethylsulfanyl)propan-2-yl {4-methyl-3-[(2-methylaziridine-1-carbonyl)amino]phenyl}carbamate"_x000D_ }	KOTYYFRBCSIWOF-UHFFFAOYSA-N	CC1CN1C(=O)NC1=CC(NC(=O)OC(CSCCC(F)(F)C(F)(F)C(F)(F)C(F)(F)C(F)(F)C(F)(F)C(F)(C(F)(F)F)C(F)(F)F)CSCCC(F)(F)C(F)(F)C(F)(F)C(F)(F)C(F)(F)C(F)(F)C(F)(C(F)(F)F)C(F)(F)F)=CC=C1C
655000	{_x000D_ "C" : 5,_x000D_ "Cl" : 2,_x000D_ "F" : 10,_x000D_ "N" : 2_x000D_ }	347.928	91584-67-7	2,2-Dichloro-4,4,5,5-tetrafluoro-1,3-bis(trifluoromethyl)imidazolidine	{_x000D_ "preferred_name" : "2,2-Dichloro-4,4,5,5-tetrafluoro-1,3-bis(trifluoromethyl)imidazolidine"_x000D_ }	ZOHYOTYFVXOGTL-UHFFFAOYSA-N	FC(F)(F)N1C(F)(F)C(F)(F)N(C(F)(F)F)C1(Cl)Cl
656000	{_x000D_ "C" : 7,_x000D_ "H" : 8,_x000D_ "Br" : 1,_x000D_ "F" : 4,_x000D_ "N" : 1,_x000D_ "O" : 3_x000D_ }	308.962	113360-58-0	4-(2-Bromo-2,3,3,3-tetrafluoropropanamido)butanoic acid	{_x000D_ "preferred_name" : "4-(2-Bromo-2,3,3,3-tetrafluoropropanamido)butanoic acid"_x000D_ }	KTHJJEXQYCQBSU-UHFFFAOYSA-N	OC(=O)CCCNC(=O)C(F)(Br)C(F)(F)F
657000	{_x000D_ "C" : 18,_x000D_ "H" : 21,_x000D_ "F" : 19,_x000D_ "N" : 2,_x000D_ "O" : 6,_x000D_ "S" : 2_x000D_ }	786.054	NOCAS_1035332		{_x000D_ "preferred_name" : "3-{[4-(Dimethylamino)-1-hydroxy-2-butanyl][(nonadecafluorononyl)sulfonyl]amino}-1-propanesulfonic acid"_x000D_ }	ATUVTYZGVJQFQL-UHFFFAOYNA-N	CN(C)CCC(CO)N(CCCS(O)(=O)=O)S(=O)(=O)C(F)(F)C(F)(F)C(F)(F)C(F)(F)C(F)(F)C(F)(F)C(F)(F)C(F)(F)C(F)(F)F
658000	{_x000D_ "C" : 18,_x000D_ "H" : 10,_x000D_ "F" : 16,_x000D_ "O" : 4_x000D_ }	594.032	572-94-1	Bis(2,2,3,3,4,4,5,5-octafluoropentyl) benzene-1,2-dicarboxylate	{_x000D_ "preferred_name" : "bis(2,2,3,3,4,4,5,5-octafluoropentyl) benzene-1,2-dicarboxylate"_x000D_ }	OTEYRJLGZKIQQD-UHFFFAOYSA-N	FC(F)C(F)(F)C(F)(F)C(F)(F)COC(=O)C1=CC=CC=C1C(=O)OCC(F)(F)C(F)(F)C(F)(F)C(F)F
659000	{_x000D_ "C" : 8,_x000D_ "H" : 9,_x000D_ "F" : 8,_x000D_ "N" : 1_x000D_ }	271.061	90292-36-7	3,4,4,5,5,6,6,6-Octafluoro-N,N-dimethylhex-2-en-1-amine	{_x000D_ "preferred_name" : "3,4,4,5,5,6,6,6-Octafluoro-N,N-dimethylhex-2-en-1-amine"_x000D_ }	WDOQJNYUWNXKQX-UHFFFAOYSA-N	CN(C)CC=C(F)C(F)(F)C(F)(F)C(F)(F)F
660000	{_x000D_ "C" : 5,_x000D_ "H" : 1,_x000D_ "F" : 9,_x000D_ "O" : 2_x000D_ }	263.983	917951-63-4	3,3,3-Trifluoro-2,2-bis(trifluoromethyl)propanoic acid	{_x000D_ "preferred_name" : "3,3,3-Trifluoro-2,2-bis(trifluoromethyl)propanoic acid"_x000D_ }	WZQRMZSLIAFYFJ-UHFFFAOYSA-N	OC(=O)C(C(F)(F)F)(C(F)(F)F)C(F)(F)F
661000	{_x000D_ "C" : 13,_x000D_ "H" : 6,_x000D_ "F" : 6,_x000D_ "N" : 4_x000D_ }	332.05	73673-81-1	8-(4-Fluorophenyl)-6-(pentafluoroethyl)[1,2,4]triazolo[4,3-b]pyridazine	{_x000D_ "preferred_name" : "1,2,4-Triazolo(4,3-b)pyridazine, 8-(p-fluorophenyl)-6-(pentafluoroethyl)-"_x000D_ }	XWFPAKPQJWRKCI-UHFFFAOYSA-N	FC1=CC=C(C=C1)C1=CC(=NN2C=NN=C12)C(F)(F)C(F)(F)F
662000	{_x000D_ "C" : 26,_x000D_ "H" : 16,_x000D_ "F" : 37,_x000D_ "N" : 1,_x000D_ "O" : 2_x000D_ }	1077.06	NOCAS_1036864		{_x000D_ "preferred_name" : "2â€�[Dimethyl[4-(perfluorooctadecyl)butyl]azaniumyl]acetate"_x000D_ }	KYVBQDHTMAHQFL-UHFFFAOYSA-N	C[N+](C)(CCCCC(F)(F)C(F)(F)C(F)(F)C(F)(F)C(F)(F)C(F)(F)C(F)(F)C(F)(F)C(F)(F)C(F)(F)C(F)(F)C(F)(F)C(F)(F)C(F)(F)C(F)(F)C(F)(F)C(F)(F)C(F)(F)F)CC([O-])=O
663000	{_x000D_ "C" : 17,_x000D_ "H" : 18,_x000D_ "F" : 17,_x000D_ "N" : 1,_x000D_ "O" : 6,_x000D_ "S" : 2_x000D_ }	719.03	NOCAS_1035911		{_x000D_ "preferred_name" : "2-[3-(2-(Perfluorooctyl)ethanesulfonyl)propanoylamino]-2-methylpropane-1-sulfonic acid"_x000D_ }	DEONGGUSFBJEHM-UHFFFAOYSA-N	CC(C)(CS(O)(=O)=O)NC(=O)CCS(=O)(=O)CCC(F)(F)C(F)(F)C(F)(F)C(F)(F)C(F)(F)C(F)(F)C(F)(F)C(F)(F)F
665000	{_x000D_ "C" : 8,_x000D_ "H" : 5,_x000D_ "F" : 13,_x000D_ "O" : 4,_x000D_ "S" : 1_x000D_ }	443.97	82711-15-7		{_x000D_ "preferred_name" : "2-(Perfluorohexyl)-1-ethanol 1-(hydrogen sulfate)"_x000D_ }	BGJBRLCWYHDOSY-UHFFFAOYSA-N	OS(=O)(=O)OCCC(F)(F)C(F)(F)C(F)(F)C(F)(F)C(F)(F)C(F)(F)F
666000	{_x000D_ "C" : 30,_x000D_ "H" : 30,_x000D_ "F" : 34,_x000D_ "N" : 2,_x000D_ "O" : 7,_x000D_ "S" : 2_x000D_ }	1240.1	86279-54-1		{_x000D_ "preferred_name" : "Nâ€�Propylâ€�Nâ€�[2â€�(2â€�{2â€�[2â€�(Nâ€�propyl-perfluorooctanesulfonamido)ethoxy]ethoxy}ethoxy)ethyl]perfluorooctaneâ€�1â€�sulfonamide"_x000D_ }	BFQQKAXEMZSLOI-UHFFFAOYSA-N	CCCN(CCOCCOCCOCCN(CCC)S(=O)(=O)C(F)(F)C(F)(F)C(F)(F)C(F)(F)C(F)(F)C(F)(F)C(F)(F)C(F)(F)F)S(=O)(=O)C(F)(F)C(F)(F)C(F)(F)C(F)(F)C(F)(F)C(F)(F)C(F)(F)C(F)(F)F
667000	{_x000D_ "C" : 3,_x000D_ "F" : 4,_x000D_ "I" : 1,_x000D_ "N" : 1_x000D_ }	252.901	99643-24-0	2,2,3,3-Tetrafluoro-3-iodopropanenitrile	{_x000D_ "preferred_name" : "2,2,3,3-Tetrafluoro-3-iodopropanenitrile"_x000D_ }	LVRINBHZCAUHAD-UHFFFAOYSA-N	FC(F)(I)C(F)(F)C#N
668000	{_x000D_ "C" : 25,_x000D_ "H" : 28,_x000D_ "F" : 11,_x000D_ "N" : 3,_x000D_ "O" : 8,_x000D_ "S" : 1_x000D_ }	739.142	68298-75-9	2-[({5-[({2-[Ethyl(1,1,2,2,3,3,4,4,5,5,5-undecafluoropentane-1-sulfonyl)amino]ethoxy}carbonyl)amino]-2-methylphenyl}carbamoyl)oxy]propyl 2-methylprop-2-enoate	{_x000D_ "preferred_name" : "2-Propenoic acid, 2-methyl-, 2-[[[[5-[[[2-[ethyl[(undecafluoropentyl)sulfonyl]amino]ethoxy]carbonyl]amino]-2-methylphenyl]amino]carbonyl]oxy]propyl ester"_x000D_ }	OBPWLOPGKWGMTO-UHFFFAOYSA-N	[H]N(C(=O)OCCN(CC)S(=O)(=O)C(F)(F)C(F)(F)C(F)(F)C(F)(F)C(F)(F)F)C1=CC(N([H])C(=O)OC(C)COC(=O)C(C)=C)=C(C)C=C1
669000	{_x000D_ "C" : 7,_x000D_ "H" : 4,_x000D_ "F" : 6,_x000D_ "O" : 3_x000D_ }	250.006	825630-89-5	3-Hydroxy-4-methyl-5,5-bis(trifluoromethyl)furan-2(5H)-one	{_x000D_ "preferred_name" : "3-Hydroxy-4-methyl-5,5-bis(trifluoromethyl)furan-2(5H)-one"_x000D_ }	LZBDYGJULKKRSF-UHFFFAOYSA-N	CC1=C(O)C(=O)OC1(C(F)(F)F)C(F)(F)F
670000	{_x000D_ "C" : 7,_x000D_ "H" : 3,_x000D_ "F" : 7,_x000D_ "N" : 2,_x000D_ "O" : 1,_x000D_ "S" : 1_x000D_ }	295.985	145663-11-2	5-(Heptafluoropropyl)-2-sulfanylidene-2,3-dihydropyrimidin-4(1H)-one	{_x000D_ "preferred_name" : "5-(Heptafluoropropyl)-2-sulfanylidene-2,3-dihydropyrimidin-4(1H)-one"_x000D_ }	ZTESDHKSKFXMLG-UHFFFAOYSA-N	FC(F)(F)C(F)(F)C(F)(F)C1=CNC(=S)NC1=O
671000	{_x000D_ "C" : 9,_x000D_ "H" : 10,_x000D_ "F" : 6_x000D_ }	232.069	57915-75-0	3-(1,1,2,3,3,3-Hexafluoropropyl)cyclohex-1-ene	{_x000D_ "preferred_name" : "3-(1,1,2,3,3,3-Hexafluoropropyl)cyclohex-1-ene"_x000D_ }	SYXOINGYRSIWTE-UHFFFAOYSA-N	FC(C(F)(F)F)C(F)(F)C1CCCC=C1
672000	{_x000D_ "C" : 4,_x000D_ "Cl" : 3,_x000D_ "F" : 7_x000D_ }	285.895	335-44-4	2,2,3-Trichloro-1,1,1,3,4,4,4-heptafluorobutane	{_x000D_ "preferred_name" : "2,2,3-Trichloroheptafluorobutane"_x000D_ }	ZPGMWBFCBUKITA-UHFFFAOYSA-N	FC(F)(F)C(F)(Cl)C(Cl)(Cl)C(F)(F)F
673000	{_x000D_ "C" : 5,_x000D_ "F" : 12,_x000D_ "O" : 1_x000D_ }	303.976	681-08-3	1,1,1,3,3,3-Hexafluoro-2-(trifluoromethoxy)-2-(trifluoromethyl)propane	{_x000D_ "preferred_name" : "1,1,1,3,3,3-Hexafluoro-2-(trifluoromethoxy)-2-(trifluoromethyl)propane"_x000D_ }	WPJULLVPGWXWQS-UHFFFAOYSA-N	FC(F)(F)OC(C(F)(F)F)(C(F)(F)F)C(F)(F)F
674000	{_x000D_ "C" : 19,_x000D_ "H" : 13,_x000D_ "F" : 19,_x000D_ "N" : 1,_x000D_ "O" : 7,_x000D_ "P" : 1,_x000D_ "S" : 1_x000D_ }	790.985	69013-34-9	2-[Methyl(4-{[1,1,1,5,5,6,6,6-octafluoro-4-(pentafluoroethyl)-3,4-bis(trifluoromethyl)hex-2-en-2-yl]oxy}benzene-1-sulfonyl)amino]ethyl dihydrogen phosphate	{_x000D_ "preferred_name" : "N-Methyl-4-((4,4,5,5,5-pentafluoro-3-(pentafluoroethyl)-1,2,3-tris(trifluoromethyl)-1-pentenyl)oxy)-N-(2-(phosphonooxy)ethyl)-Benzenesulfonamide"_x000D_ }	PUQQCLQURHMROM-UHFFFAOYSA-N	CN(CCOP(O)(O)=O)S(=O)(=O)C1=CC=C(OC(=C(C(F)(F)F)C(C(F)(F)F)(C(F)(F)C(F)(F)F)C(F)(F)C(F)(F)F)C(F)(F)F)C=C1
675000	{_x000D_ "C" : 11,_x000D_ "H" : 13,_x000D_ "F" : 8,_x000D_ "N" : 1,_x000D_ "O" : 3_x000D_ }	359.077	NOCAS_1036834		{_x000D_ "preferred_name" : "2â€�[Dimethyl(4-fluoro-4-(perfluoropropyl)â€�2â€�hydroxybutâ€�3â€�enâ€�1â€�yl)azaniumyl]acetate"_x000D_ }	YFPSWNYNZGPBPM-UHFFFAOYNA-N	C[N+](C)(CC(O)C=C(F)C(F)(F)C(F)(F)C(F)(F)F)CC([O-])=O
676000	{_x000D_ "C" : 12,_x000D_ "H" : 10,_x000D_ "F" : 14,_x000D_ "N" : 2,_x000D_ "O" : 2_x000D_ }	480.052	2967-59-1	N,N'-(Butane-1,4-diyl)bis(2,2,3,3,4,4,4-heptafluorobutanamide)	{_x000D_ "preferred_name" : "N,N'-bis(Perfluorobutanoyl)1,4-butanediamine"_x000D_ }	AHAQXHMPHGIPBT-UHFFFAOYSA-N	FC(F)(F)C(F)(F)C(F)(F)C(=O)NCCCCNC(=O)C(F)(F)C(F)(F)C(F)(F)F
677000	{_x000D_ "C" : 3,_x000D_ "H" : 3,_x000D_ "F" : 5,_x000D_ "O" : 1_x000D_ }	150.01	56885-27-9	1,1,1,2-Tetrafluoro-2-(fluoromethoxy)ethane	{_x000D_ "preferred_name" : "1,1,1,2-Tetrafluoro-2-(fluoromethoxy)ethane"_x000D_ }	XDFJJLSCPQLSBD-UHFFFAOYSA-N	FCOC(F)C(F)(F)F
679000	{_x000D_ "C" : 13,_x000D_ "H" : 22,_x000D_ "F" : 7,_x000D_ "N" : 2,_x000D_ "O" : 7,_x000D_ "S" : 2_x000D_ }	515.076	2089109-79-3		{_x000D_ "preferred_name" : "1-Propanaminium, 3-[(carboxymethyl)[(1,1,2,2,3,3,3-heptafluoropropyl)sulfonyl]amino]-N,N-dimethyl-N-(3-sulfopropyl)-"_x000D_ }	FAQGNSRUIJUXAQ-UHFFFAOYSA-O	C[N+](C)(CCCN(CC(O)=O)S(=O)(=O)C(F)(F)C(F)(F)C(F)(F)F)CCCS(O)(=O)=O
680000	{_x000D_ "C" : 8,_x000D_ "H" : 7,_x000D_ "F" : 11_x000D_ }	312.037	1645298-12-9	1,1,1,2,2,3,3,4,4,5,5-Undecafluorooctane	{_x000D_ "preferred_name" : "1,1,1,2,2,3,3,4,4,5,5-Undecafluorooctane"_x000D_ }	JPCSERNSJZWYPU-UHFFFAOYSA-N	CCCC(F)(F)C(F)(F)C(F)(F)C(F)(F)C(F)(F)F
682000	{_x000D_ "C" : 10,_x000D_ "H" : 10,_x000D_ "F" : 13,_x000D_ "N" : 1,_x000D_ "O" : 3,_x000D_ "S" : 1_x000D_ }	471.017	34455-03-3	N-Ethyl-1,1,2,2,3,3,4,4,5,5,6,6,6-tridecafluoro-N-(2-hydroxyethyl)hexane-1-sulfonamide	{_x000D_ "preferred_name" : "N-Ethyl-perfluoro-tridecafluoro-N-(2-hydroxyethyl)-1- hexanesulfonamide"_x000D_ }	SSGYCIQAXNQIBC-UHFFFAOYSA-N	CCN(CCO)S(=O)(=O)C(F)(F)C(F)(F)C(F)(F)C(F)(F)C(F)(F)C(F)(F)F
683000	{_x000D_ "C" : 24,_x000D_ "H" : 27,_x000D_ "F" : 13,_x000D_ "O" : 7,_x000D_ "Si" : 1_x000D_ }	702.132	94237-11-3	2-({[Dimethyl(3,3,4,4,5,5,6,6,7,7,8,8,8-tridecafluorooctyl)silyl]oxy}methyl)-2-{[(prop-2-enoyl)oxy]methyl}propane-1,3-diyl diprop-2-enoate	{_x000D_ "preferred_name" : "(2,2,2-Tris((acryloyloxy)methyl)ethoxy)((perfluorohexyl)ethyl)dimethylsilane"_x000D_ }	CPXPPNIUDAIOKT-UHFFFAOYSA-N	C[Si](C)(CCC(F)(F)C(F)(F)C(F)(F)C(F)(F)C(F)(F)C(F)(F)F)OCC(COC(=O)C=C)(COC(=O)C=C)COC(=O)C=C
684000	{_x000D_ "C" : 9,_x000D_ "H" : 9,_x000D_ "F" : 4,_x000D_ "N" : 1,_x000D_ "O" : 2_x000D_ }	239.057	106341-50-8	[6-(2,2,3,3-Tetrafluoropropoxy)pyridin-3-yl]methanol	{_x000D_ "preferred_name" : "[6-(2,2,3,3-Tetrafluoropropoxy)pyridin-3-yl]methanol"_x000D_ }	QCDLRJXXPSRPKZ-UHFFFAOYSA-N	OCC1=CN=C(OCC(F)(F)C(F)F)C=C1
685000	{_x000D_ "C" : 10,_x000D_ "H" : 7,_x000D_ "F" : 13,_x000D_ "O" : 1_x000D_ }	390.029	61314-65-6	2-Ethyl-3,3,4,4,5,5,6,6,7,7,8,8,8-tridecafluorooctanal	{_x000D_ "preferred_name" : "2-Ethyl-3,3,4,4,5,5,6,6,7,7,8,8,8-tridecafluorooctanal"_x000D_ }	LBBUHRTUHMYGDR-UHFFFAOYSA-N	CCC(C=O)C(F)(F)C(F)(F)C(F)(F)C(F)(F)C(F)(F)C(F)(F)F
686000	{_x000D_ "C" : 11,_x000D_ "H" : 5,_x000D_ "F" : 15,_x000D_ "O" : 2_x000D_ }	454.005	96724-20-8	Pentadecafluoroheptyl 2-methylprop-2-enoatato	{_x000D_ "preferred_name" : "Pentadecafluoroheptyl 2-methylprop-2-enoate"_x000D_ }	HEFHMJVNMXDZKE-UHFFFAOYSA-N	CC(=C)C(=O)OC(F)(F)C(F)(F)C(F)(F)C(F)(F)C(F)(F)C(F)(F)C(F)(F)F
687000	{_x000D_ "C" : 11,_x000D_ "H" : 9,_x000D_ "F" : 7,_x000D_ "O" : 2_x000D_ }	306.049	80790-98-3	2-(Heptafluoropropyl)-1,4-dimethoxybenzene	{_x000D_ "preferred_name" : "2-(Heptafluoropropyl)-1,4-dimethoxybenzene"_x000D_ }	LZEJFINVPVDRLW-UHFFFAOYSA-N	COC1=CC=C(OC)C(=C1)C(F)(F)C(F)(F)C(F)(F)F
688000	{_x000D_ "C" : 20,_x000D_ "H" : 9,_x000D_ "F" : 14,_x000D_ "N" : 1,_x000D_ "O" : 4_x000D_ }	593.031	304658-31-9	4'-Hydroxy[1,1'-biphenyl]-4-yl 2-[difluoro(2,2,3,3,5,5,6,6-octafluoromorpholin-4-yl)methyl]-2,3,3,3-tetrafluoropropanoate	{_x000D_ "preferred_name" : "4'-Hydroxy[1,1'-biphenyl]-4-yl 2-[perfluoro-4-morpholinylmethyl]-perfluoropropanoate"_x000D_ }	DJAOEKZXQIPPOC-UHFFFAOYSA-N	OC1=CC=C(C=C1)C1=CC=C(OC(=O)C(F)(C(F)(F)F)C(F)(F)N2C(F)(F)C(F)(F)OC(F)(F)C2(F)F)C=C1
689000	{_x000D_ "C" : 19,_x000D_ "H" : 15,_x000D_ "F" : 23,_x000D_ "N" : 2,_x000D_ "O" : 3_x000D_ }	756.072	1513863-82-5	(Dimethyl{3-[(2,2,3,3,4,4,5,5,6,6,7,7,8,8,9,9,10,10,11,11,12,12,12-tricosafluorododecanoyl)amino]propyl}azaniumyl)acetate	{_x000D_ "preferred_name" : "N-â€‹(Carboxylatomethyl)â€‹-â€‹N,â€‹N-â€‹dimethyl-â€‹3-â€‹[(perfluoro-â€‹1-â€‹oxododecyl)â€‹amino]â€‹â€‹propanaminium"_x000D_ }	WLNBQAVMIDCSHA-UHFFFAOYSA-N	C[N+](C)(CCCNC(=O)C(F)(F)C(F)(F)C(F)(F)C(F)(F)C(F)(F)C(F)(F)C(F)(F)C(F)(F)C(F)(F)C(F)(F)C(F)(F)F)CC([O-])=O
690000	{_x000D_ "C" : 20,_x000D_ "H" : 27,_x000D_ "F" : 17,_x000D_ "N" : 2,_x000D_ "O" : 8,_x000D_ "S" : 2_x000D_ }	810.094	NOCAS_1035499		{_x000D_ "preferred_name" : "3-({4-[(2,3-Dihydroxypropyl)(dimethyl)azaniumyl]-1-hydroxy-2-butanyl}[(perfluorooctyl)sulfonyl]amino)-1-propanesulfonate"_x000D_ }	WYFSLQCQMUDKBO-UHFFFAOYNA-N	C[N+](C)(CCC(CO)N(CCCS([O-])(=O)=O)S(=O)(=O)C(F)(F)C(F)(F)C(F)(F)C(F)(F)C(F)(F)C(F)(F)C(F)(F)C(F)(F)F)CC(O)CO
691000	{_x000D_ "C" : 9,_x000D_ "H" : 5,_x000D_ "Br" : 1,_x000D_ "F" : 6_x000D_ }	305.948	189762-31-0	1-Bromo-4-(1,2,2,3,3,3-hexafluoropropyl)benzene	{_x000D_ "preferred_name" : "1-Bromo-4-(1,2,2,3,3,3-hexafluoropropyl)benzene"_x000D_ }	PWCAWRALDLCVJD-UHFFFAOYSA-N	FC(C1=CC=C(Br)C=C1)C(F)(F)C(F)(F)F
692000	{_x000D_ "C" : 3,_x000D_ "Br" : 2,_x000D_ "F" : 6_x000D_ }	307.827	661-95-0	1,2-Dibromo-1,1,2,3,3,3-hexafluoropropane	{_x000D_ "preferred_name" : "1,2-Dibromohexafluoropropane"_x000D_ }	KTULQNFKNLFOHL-UHFFFAOYSA-N	FC(F)(F)C(F)(Br)C(F)(F)Br
693000	{_x000D_ "C" : 13,_x000D_ "H" : 4,_x000D_ "F" : 18,_x000D_ "N" : 2,_x000D_ "O" : 1_x000D_ }	546.004	247170-28-1	1-[3,5-Bis(nonafluorobutyl)-1H-pyrazol-1-yl]ethan-1-one	{_x000D_ "preferred_name" : "1-[3,5-Bis(nonafluorobutyl)-1H-pyrazol-1-yl]ethan-1-one"_x000D_ }	LFLWTZBRQAFGQE-UHFFFAOYSA-N	CC(=O)N1N=C(C=C1C(F)(F)C(F)(F)C(F)(F)C(F)(F)F)C(F)(F)C(F)(F)C(F)(F)C(F)(F)F
694000	{_x000D_ "C" : 10,_x000D_ "F" : 18,_x000D_ "O" : 4_x000D_ }	525.951	139481-27-9	4,4',5,5,5',5'-Hexafluoro-2,2,2',2'-tetrakis(trifluoromethyl)-4,4'-bi-1,3-dioxolane	{_x000D_ "preferred_name" : "4,4',5,5,5',5'-Hexafluoro-2,2,2',2'-tetrakis(trifluoromethyl)-4,4'-bi-1,3-dioxolane"_x000D_ }	PLIXOQYCVZTQMW-UHFFFAOYSA-N	FC(F)(F)C1(OC(F)(F)C(F)(O1)C1(F)OC(OC1(F)F)(C(F)(F)F)C(F)(F)F)C(F)(F)F
695000	{_x000D_ "C" : 10,_x000D_ "H" : 7,_x000D_ "F" : 6,_x000D_ "N" : 3_x000D_ }	283.054	6334-38-9	4-Methyl-2,2-bis(trifluoromethyl)-2H-pyrido[1,2-a][1,3,5]triazine	{_x000D_ "preferred_name" : "4-Methyl-2,2-bis(trifluoromethyl)-2H-pyrido[1,2-a][1,3,5]triazine"_x000D_ }	DTRJWPBUGCDDKG-UHFFFAOYSA-N	CC1=NC(N=C2C=CC=CN12)(C(F)(F)F)C(F)(F)F
696000	{_x000D_ "C" : 19,_x000D_ "H" : 23,_x000D_ "F" : 15,_x000D_ "N" : 4,_x000D_ "O" : 2,_x000D_ "P" : 2_x000D_ }	686.106	23081-40-5	1,1',1'',1'''-[(5,5,6,6,7,7,8,8,9,9,10,10,11,11,11-Pentadecafluoroundecane-1,3-diyl)diphosphoryl]tetrakis(aziridine)	{_x000D_ "preferred_name" : "1,1',1'',1'''-[(5,5,6,6,7,7,8,8,9,9,10,10,11,11,11-pentadecafluoroundecane-1,3-diyl)diphosphoryl]tetraaziridine"_x000D_ }	QJJFMVLLZKHJMP-UHFFFAOYSA-N	FC(F)(F)C(F)(F)C(F)(F)C(F)(F)C(F)(F)C(F)(F)C(F)(F)CC(CCP(=O)(N1CC1)N1CC1)P(=O)(N1CC1)N1CC1
697000	{_x000D_ "C" : 19,_x000D_ "H" : 19,_x000D_ "F" : 23,_x000D_ "N" : 2,_x000D_ "O" : 1_x000D_ }	728.113	94159-83-8	1-{[3-(Dimethylamino)propyl]amino}-4,4,5,5,6,6,7,7,8,8,9,9,10,10,11,11,12,13,13,13-icosafluoro-12-(trifluoromethyl)tridecan-1-ol	{_x000D_ "preferred_name" : "1-((3-(Dimethylamino)propyl)amino)-(3-(perfluoro-9-methyldecyl))propanol"_x000D_ }	IBEWQQXACSADKT-UHFFFAOYSA-N	CN(C)CCCNC(O)CCC(F)(F)C(F)(F)C(F)(F)C(F)(F)C(F)(F)C(F)(F)C(F)(F)C(F)(F)C(F)(C(F)(F)F)C(F)(F)F
699000	{_x000D_ "C" : 9,_x000D_ "H" : 12,_x000D_ "Cl" : 1,_x000D_ "F" : 6,_x000D_ "O" : 3,_x000D_ "P" : 1_x000D_ }	348.012	102338-71-6	6-tert-Butyl-2-chloro-4,4-bis(trifluoromethyl)-1,3,2lambda~5~-dioxaphosphinan-2-one	{_x000D_ "preferred_name" : "6-tert-Butyl-2-chloro-4,4-bis(trifluoromethyl)-1,3,2lambda~5~-dioxaphosphinan-2-one"_x000D_ }	OFNLVYSEXFAWSB-UHFFFAOYSA-N	CC(C)(C)C1CC(OP(Cl)(=O)O1)(C(F)(F)F)C(F)(F)F
700000	{_x000D_ "C" : 13,_x000D_ "H" : 11,_x000D_ "F" : 7,_x000D_ "N" : 2_x000D_ }	328.081	1069085-51-3	1-Benzyl-2-(heptafluoropropyl)-4,5-dihydro-1H-imidazole	{_x000D_ "preferred_name" : "1-Benzyl-2-(heptafluoropropyl)-4,5-dihydro-1H-imidazole"_x000D_ }	QTZAKXBSUHSCJY-UHFFFAOYSA-N	FC(F)(F)C(F)(F)C(F)(F)C1=NCCN1CC1=CC=CC=C1
701000	{_x000D_ "C" : 12,_x000D_ "H" : 4,_x000D_ "Br" : 1,_x000D_ "F" : 13_x000D_ }	473.929	149068-56-4	1-Bromo-4-(tridecafluorohexyl)benzene	{_x000D_ "preferred_name" : "1-Bromo-4-(tridecafluorohexyl)benzene"_x000D_ }	GKOWYWPSKDBJAF-UHFFFAOYSA-N	FC(F)(F)C(F)(F)C(F)(F)C(F)(F)C(F)(F)C(F)(F)C1=CC=C(Br)C=C1
702000	{_x000D_ "C" : 9,_x000D_ "F" : 19_x000D_ }	468.97	93683-27-3	1,1,1,2,2,4,5,5,5-Nonafluoro-3-(1,1,1,2,3,3,3-heptafluoropropan-2-yl)-4-(trifluoromethyl)pentan-3-yl	{_x000D_ "preferred_name" : "Perfluoro-2-methyl-3-(propan-2-yl)pentan-3-yl"_x000D_ }	YSEKHPGNLMTZDB-UHFFFAOYSA-N	FC(F)(F)C(F)(F)[C](C(F)(C(F)(F)F)C(F)(F)F)C(F)(C(F)(F)F)C(F)(F)F
703000	{_x000D_ "C" : 7,_x000D_ "H" : 7,_x000D_ "F" : 6,_x000D_ "N" : 1,_x000D_ "O" : 1_x000D_ }	235.043	50837-76-8	3,3,3-Trifluoro-1-(2-methylaziridin-1-yl)-2-(trifluoromethyl)propan-1-one	{_x000D_ "preferred_name" : "3,3,3-trifluoro-1-(2-methylaziridin-1-yl)-2-(trifluoromethyl)propan-1-one"_x000D_ }	CQIVONYCAIRMJB-UHFFFAOYSA-N	CC1CN1C(=O)C(C(F)(F)F)C(F)(F)F
704000	{_x000D_ "C" : 17,_x000D_ "H" : 22,_x000D_ "F" : 17,_x000D_ "N" : 1,_x000D_ "O" : 5,_x000D_ "S" : 1,_x000D_ "Si" : 1_x000D_ }	703.072	NOCAS_1027037		{_x000D_ "preferred_name" : "1,1,2,2,3,3,4,4,5,5,6,6,7,7,8,8,8-Heptadecafluoro-N-propyl-N-(3-trimethoxysilylpropyl)octane-1-sulfonamide"_x000D_ }	RWVUXKSNRMHCNG-UHFFFAOYSA-N	CCCN(CCC[Si](OC)(OC)OC)S(=O)(=O)C(F)(F)C(F)(F)C(F)(F)C(F)(F)C(F)(F)C(F)(F)C(F)(F)C(F)(F)F
705000	{_x000D_ "C" : 9,_x000D_ "H" : 14,_x000D_ "Cl" : 1,_x000D_ "F" : 7,_x000D_ "Si" : 1_x000D_ }	318.044	608295-70-1		{_x000D_ "preferred_name" : "Chlorodiethyl(3,3,4,4,5,5,5-heptafluoropentyl)silane"_x000D_ }	JDELXTMCMBJJSU-UHFFFAOYSA-N	CC[Si](Cl)(CC)CCC(F)(F)C(F)(F)C(F)(F)F
706000	{_x000D_ "C" : 9,_x000D_ "H" : 6,_x000D_ "F" : 6_x000D_ }	228.037	714-64-7	4,4-Bis(trifluoromethyl)bicyclo[3.2.0]hepta-2,6-diene	{_x000D_ "preferred_name" : "4,4-Bis(trifluoromethyl)bicyclo[3.2.0]hepta-2,6-diene"_x000D_ }	IDDRYYAUVAHKLF-UHFFFAOYSA-N	FC(F)(F)C1(C=CC2C=CC12)C(F)(F)F
707000	{_x000D_ "C" : 23,_x000D_ "H" : 21,_x000D_ "F" : 25,_x000D_ "N" : 2,_x000D_ "O" : 3,_x000D_ "S" : 1_x000D_ }	880.087	NOCAS_1035989		{_x000D_ "preferred_name" : "3-[[3-(Dimethylamino)propyl]carbamoyl]-2-[2-(perfluorododecyl)ethylthio]propionic acid"_x000D_ }	LRKKAJMZNWVCEZ-UHFFFAOYNA-N	CN(C)CCCNC(=O)CC(SCCC(F)(F)C(F)(F)C(F)(F)C(F)(F)C(F)(F)C(F)(F)C(F)(F)C(F)(F)C(F)(F)C(F)(F)C(F)(F)C(F)(F)F)C(O)=O
708000	{_x000D_ "C" : 5,_x000D_ "Cl" : 3,_x000D_ "F" : 5_x000D_ }	259.899	3824-97-3	1,2,3-Trichloro-3,4,4,5,5-pentafluorocyclopent-1-ene	{_x000D_ "preferred_name" : "1,2,3-Trichloro-3,4,4,5,5-pentafluorocyclopent-1-ene"_x000D_ }	JMTPGSMYAMXWBK-UHFFFAOYSA-N	FC1(F)C(Cl)=C(Cl)C(F)(Cl)C1(F)F
709000	{_x000D_ "C" : 11,_x000D_ "H" : 1,_x000D_ "Cl" : 1,_x000D_ "F" : 20,_x000D_ "O" : 2_x000D_ }	579.935	NOCAS_1034965		{_x000D_ "preferred_name" : "3-Chloro-perfluoroundecanoic acid"_x000D_ }	VXZGOEHTBGUTCM-UHFFFAOYNA-N	OC(=O)C(F)(F)C(F)(Cl)C(F)(F)C(F)(F)C(F)(F)C(F)(F)C(F)(F)C(F)(F)C(F)(F)C(F)(F)F
710000	{_x000D_ "C" : 12,_x000D_ "H" : 5,_x000D_ "F" : 13,_x000D_ "I" : 1_x000D_ }	522.923	74061-31-7	Phenyl(tridecafluorohexyl)iodanium	{_x000D_ "preferred_name" : "Phenyl(tridecafluorohexyl)iodanium"_x000D_ }	MMWPBYJGIINSSX-UHFFFAOYSA-N	FC(F)(F)C(F)(F)C(F)(F)C(F)(F)C(F)(F)C(F)(F)[I+]C1=CC=CC=C1
711000	{_x000D_ "C" : 12,_x000D_ "H" : 8,_x000D_ "F" : 18_x000D_ }	494.034	345944-97-0		{_x000D_ "preferred_name" : "1,4-Bis(perfluorobutyl)butane"_x000D_ }	XBXKTWYMKBKJRQ-UHFFFAOYSA-N	FC(F)(F)C(F)(F)C(F)(F)C(F)(F)CCCCC(F)(F)C(F)(F)C(F)(F)C(F)(F)F
712000	{_x000D_ "C" : 10,_x000D_ "H" : 9,_x000D_ "F" : 9,_x000D_ "O" : 2_x000D_ }	332.046	443145-46-8	4,4,5,5,6,6,7,7,7-Nonafluoroheptyl prop-2-enoate	{_x000D_ "preferred_name" : "4,4,5,5,6,6,7,7,7-Nonafluoroheptyl prop-2-enoate"_x000D_ }	LXCDRWZGUKTECU-UHFFFAOYSA-N	FC(F)(F)C(F)(F)C(F)(F)C(F)(F)CCCOC(=O)C=C
713000	{_x000D_ "C" : 24,_x000D_ "H" : 15,_x000D_ "F" : 37,_x000D_ "N" : 1,_x000D_ "O" : 1_x000D_ }	1036.06	NOCAS_1036714		{_x000D_ "preferred_name" : "(4,4,5,5,6,6,7,7,8,8,9,9,10,10,11,11,12,12,13,13,14,14,15,15,16,16,17,17,18,18,19,19,20,20,21,21,21â€�Heptatriacontafluoroâ€�2â€�hydroxyhenicosyl)trimethylazanium"_x000D_ }	XJWZAIGBARSDNL-UHFFFAOYNA-N	C[N+](C)(C)CC(O)CC(F)(F)C(F)(F)C(F)(F)C(F)(F)C(F)(F)C(F)(F)C(F)(F)C(F)(F)C(F)(F)C(F)(F)C(F)(F)C(F)(F)C(F)(F)C(F)(F)C(F)(F)C(F)(F)C(F)(F)C(F)(F)F
714000	{_x000D_ "C" : 8,_x000D_ "H" : 9,_x000D_ "F" : 4,_x000D_ "N" : 1,_x000D_ "O" : 2_x000D_ }	227.057	51314-53-5	4-(Propan-2-yl)-2-(1,1,2,2-tetrafluoroethyl)-1,3-oxazol-5(2H)-one	{_x000D_ "preferred_name" : "4-(Propan-2-yl)-2-(1,1,2,2-tetrafluoroethyl)-1,3-oxazol-5(2H)-one"_x000D_ }	VOYBSYXQKRVJMJ-UHFFFAOYSA-N	CC(C)C1=NC(OC1=O)C(F)(F)C(F)F
715000	{_x000D_ "C" : 15,_x000D_ "H" : 10,_x000D_ "F" : 6,_x000D_ "S" : 2_x000D_ }	368.013	93129-79-4	4,4'-(1,1,1,3,3,3-Hexafluoropropane-2,2-diyl)di(benzene-1-thiol)	{_x000D_ "preferred_name" : "4,4'-(1,1,1,3,3,3-Hexafluoropropane-2,2-diyl)di(benzene-1-thiol)"_x000D_ }	BHCCBXSQHVKKHA-UHFFFAOYSA-N	FC(F)(F)C(C1=CC=C(S)C=C1)(C1=CC=C(S)C=C1)C(F)(F)F
716000	{_x000D_ "C" : 10,_x000D_ "H" : 12,_x000D_ "F" : 7,_x000D_ "N" : 1,_x000D_ "O" : 1_x000D_ }	295.081	88951-18-2	(1s,4s)-4-(Heptafluoropropyl)cyclohexane-1-carboxamide	{_x000D_ "preferred_name" : "(1s,4s)-4-(Heptafluoropropyl)cyclohexane-1-carboxamide"_x000D_ }	BMXVWOGRMNOISH-OLQVQODUSA-N	NC(=O)[C@H]1CC[C@H](CC1)C(F)(F)C(F)(F)C(F)(F)F
717000	{_x000D_ "C" : 15,_x000D_ "H" : 10,_x000D_ "F" : 11,_x000D_ "N" : 1,_x000D_ "O" : 3_x000D_ }	461.049	144770-79-6	N-(2-Hydroxyethyl)-4-[(1,2,3,3,4,4,5,5,6,6,6-undecafluorohex-1-en-1-yl)oxy]benzamide	{_x000D_ "preferred_name" : "N-(2-Hydroxyethyl)-4-[(1,2,3,3,4,4,5,5,6,6,6-undecafluorohex-1-en-1-yl)oxy]benzamide"_x000D_ }	VZUSXFPXFFDPKO-UHFFFAOYSA-N	OCCNC(=O)C1=CC=C(OC(F)=C(F)C(F)(F)C(F)(F)C(F)(F)C(F)(F)F)C=C1
718000	{_x000D_ "C" : 21,_x000D_ "H" : 16,_x000D_ "F" : 25,_x000D_ "N" : 1,_x000D_ "O" : 4_x000D_ }	821.068	80244-67-3		{_x000D_ "preferred_name" : "2â€�{[2â€�(Acetyloxy)â€�3-(perfluorododecyl)propyl]dimethylazaniumyl}acetate"_x000D_ }	IZXRNOAFEAEUKE-UHFFFAOYNA-N	CC(=O)OC(CC(F)(F)C(F)(F)C(F)(F)C(F)(F)C(F)(F)C(F)(F)C(F)(F)C(F)(F)C(F)(F)C(F)(F)C(F)(F)C(F)(F)F)C[N+](C)(C)CC([O-])=O
719000	{_x000D_ "C" : 14,_x000D_ "H" : 10,_x000D_ "F" : 16,_x000D_ "O" : 2_x000D_ }	514.043	NOCAS_1026857		{_x000D_ "preferred_name" : "3,3,4,4,5,5,6,6,7,7,8,8,9,9,10,10-Hexadecafluorodecyl 2-methylprop-2-enoate"_x000D_ }	YLXQMWBNYBIKRM-UHFFFAOYSA-N	CC(=C)C(=O)OCCC(F)(F)C(F)(F)C(F)(F)C(F)(F)C(F)(F)C(F)(F)C(F)(F)C(F)F
720000	{_x000D_ "C" : 14,_x000D_ "H" : 14,_x000D_ "F" : 7,_x000D_ "N" : 1,_x000D_ "O" : 3_x000D_ }	377.086	13230-87-0	N-[2-(3,4-Dimethoxyphenyl)ethyl]-2,2,3,3,4,4,4-heptafluorobutanamide	{_x000D_ "preferred_name" : "N-[2-(3,4-Dimethoxyphenyl)ethyl]-2,2,3,3,4,4,4-heptafluorobutanamide"_x000D_ }	VLLJJJGOUHIKJE-UHFFFAOYSA-N	COC1=C(OC)C=C(CCNC(=O)C(F)(F)C(F)(F)C(F)(F)F)C=C1
721000	{_x000D_ "C" : 16,_x000D_ "H" : 9,_x000D_ "F" : 7,_x000D_ "N" : 2,_x000D_ "O" : 3,_x000D_ "S" : 1_x000D_ }	442.022	100341-42-2	2,6-Difluoro-N-[{[2-fluoro-4-(1,1,2,2-tetrafluoroethanesulfinyl)phenyl]imino}(hydroxy)methyl]benzene-1-carboximidic acid	{_x000D_ "preferred_name" : "2,6-Difluoro-N-[{[2-fluoro-4-(1,1,2,2-tetrafluoroethanesulfinyl)phenyl]imino}(hydroxy)methyl]benzene-1-carboximidic acid"_x000D_ }	RVQSTZNBXXJVHY-UHFFFAOYSA-N	OC(N=C(O)C1=C(F)C=CC=C1F)=NC1=C(F)C=C(C=C1)S(=O)C(F)(F)C(F)F
722000	{_x000D_ "C" : 12,_x000D_ "H" : 8,_x000D_ "F" : 10_x000D_ }	342.047	139226-05-4	(1,1,1,5,5,6,6,7,7,7-Decafluorohept-3-yn-2-ylidene)cyclopentane	{_x000D_ "preferred_name" : "(1,1,1,5,5,6,6,7,7,7-Decafluorohept-3-yn-2-ylidene)cyclopentane"_x000D_ }	MMHLDEGBUZDZPA-UHFFFAOYSA-N	FC(F)(F)C(C#CC(F)(F)C(F)(F)C(F)(F)F)=C1CCCC1
723000	{_x000D_ "C" : 24,_x000D_ "H" : 33,_x000D_ "F" : 15,_x000D_ "O" : 2_x000D_ }	638.224	111918-97-9	2,2,3,3,4,4,5,5,6,6,7,7,8,8,8-Pentadecafluorooctyl hexadecanoate	{_x000D_ "preferred_name" : "2,2,3,3,4,4,5,5,6,6,7,7,8,8,8-pentadecafluorooctyl hexadecanoate"_x000D_ }	UVEQCEJZVJUIQQ-UHFFFAOYSA-N	CCCCCCCCCCCCCCCC(=O)OCC(F)(F)C(F)(F)C(F)(F)C(F)(F)C(F)(F)C(F)(F)C(F)(F)F
724000	{_x000D_ "C" : 14,_x000D_ "H" : 21,_x000D_ "F" : 11,_x000D_ "N" : 2,_x000D_ "O" : 5,_x000D_ "S" : 2_x000D_ }	570.072	NOCAS_1035079		{_x000D_ "preferred_name" : "3-(Dimethyl{3-[methyl(perfluoropentanesulfonyl)amino]propyl}azaniumyl)propane-1-sulfonate"_x000D_ }	FLZXDOGZXYXNOM-UHFFFAOYSA-N	CN(CCC[N+](C)(C)CCCS([O-])(=O)=O)S(=O)(=O)C(F)(F)C(F)(F)C(F)(F)C(F)(F)C(F)(F)F
725000	{_x000D_ "C" : 8,_x000D_ "H" : 6,_x000D_ "F" : 10_x000D_ }	292.031	29917-43-9	1,1,2,2,3,3,4,5,5,6-Decafluoro-4,6-dimethylcyclohexane	{_x000D_ "preferred_name" : "1,1,2,2,3,3,4,5,5,6-Decafluoro-4,6-dimethylcyclohexane"_x000D_ }	VLDUFRVSJHNFSP-UHFFFAOYSA-N	CC1(F)C(F)(F)C(C)(F)C(F)(F)C(F)(F)C1(F)F
726000	{_x000D_ "C" : 4,_x000D_ "H" : 4,_x000D_ "F" : 4,_x000D_ "O" : 2,_x000D_ "S" : 1_x000D_ }	191.987	77705-92-1	2,2,3,3-Tetrafluoro-3-(methylsulfanyl)propanoic acid	{_x000D_ "preferred_name" : "2,2,3,3-Tetrafluoro-3-(methylsulfanyl)propanoic acid"_x000D_ }	ZWBMALRBYQLPIM-UHFFFAOYSA-N	CSC(F)(F)C(F)(F)C(O)=O
727000	{_x000D_ "C" : 16,_x000D_ "H" : 12,_x000D_ "F" : 12,_x000D_ "O" : 4,_x000D_ "S" : 1_x000D_ }	528.026	84649-60-5	5-tert-Butyl-7-(1,1,1,3,3,3-hexafluoro-2-hydroxypropan-2-yl)-3,3-bis(trifluoromethyl)-2,1lambda~6~-benzoxathiole-1,1(3H)-dione	{_x000D_ "preferred_name" : "1,1,1,3,3,3-Hexafluoro-2-[5-(2-methyl-2-propanyl)-1,1-dioxido-3,3-bis(trifluoromethyl)-3H-2,1-benzoxathiol-7-yl]-2-propanol"_x000D_ }	MLZNDSXDGKJYNE-UHFFFAOYSA-N	CC(C)(C)C1=CC2=C(C(=C1)C(O)(C(F)(F)F)C(F)(F)F)S(=O)(=O)OC2(C(F)(F)F)C(F)(F)F
728000	{_x000D_ "C" : 9,_x000D_ "H" : 8,_x000D_ "F" : 4,_x000D_ "O" : 1,_x000D_ "S" : 1_x000D_ }	240.023	90314-95-7	2-[(2,2,3,3-Tetrafluoropropyl)sulfanyl]phenol	{_x000D_ "preferred_name" : "2-[(2,2,3,3-Tetrafluoropropyl)sulfanyl]phenol"_x000D_ }	LQRLRQWWWGXWAM-UHFFFAOYSA-N	OC1=CC=CC=C1SCC(F)(F)C(F)F
729000	{_x000D_ "C" : 17,_x000D_ "H" : 2,_x000D_ "F" : 32,_x000D_ "O" : 2_x000D_ }	845.954	1870-13-9	2,2,3,3,4,4,5,5,6,6,7,7,8,8,9,9,10,10,11,11,12,12,13,13,14,14,15,15,16,16,17,17-Dotriacontafluoroheptadecanoic acid	{_x000D_ "preferred_name" : "17-H-Perfluoroheptadecanoic acid"_x000D_ }	CAENVEJIJNKXJU-UHFFFAOYSA-N	OC(=O)C(F)(F)C(F)(F)C(F)(F)C(F)(F)C(F)(F)C(F)(F)C(F)(F)C(F)(F)C(F)(F)C(F)(F)C(F)(F)C(F)(F)C(F)(F)C(F)(F)C(F)(F)C(F)F
730000	{_x000D_ "C" : 12,_x000D_ "H" : 20,_x000D_ "F" : 4,_x000D_ "O" : 6,_x000D_ "P" : 2_x000D_ }	398.067	4545-92-0	Tetraethyl (3,3,4,4-tetrafluorocyclobut-1-ene-1,2-diyl)bis(phosphonate)	{_x000D_ "preferred_name" : "Tetraethyl (3,3,4,4-tetrafluorocyclobut-1-ene-1,2-diyl)bis(phosphonate)"_x000D_ }	COQMETRYGZYKBA-UHFFFAOYSA-N	CCOP(=O)(OCC)C1=C(C(F)(F)C1(F)F)P(=O)(OCC)OCC
731000	{_x000D_ "C" : 19,_x000D_ "H" : 19,_x000D_ "F" : 21,_x000D_ "N" : 2,_x000D_ "O" : 4,_x000D_ "S" : 1_x000D_ }	770.073	NOCAS_1035180		{_x000D_ "preferred_name" : "3-{(Perfluorodecanesulfonyl)[3-(trimethylazaniumyl)propyl]amino}propanoate"_x000D_ }	LWXWIXXXFYKEDO-UHFFFAOYSA-N	C[N+](C)(C)CCCN(CCC([O-])=O)S(=O)(=O)C(F)(F)C(F)(F)C(F)(F)C(F)(F)C(F)(F)C(F)(F)C(F)(F)C(F)(F)C(F)(F)C(F)(F)F
732000	{_x000D_ "C" : 9,_x000D_ "H" : 4,_x000D_ "F" : 17,_x000D_ "N" : 1_x000D_ }	449.007	355-47-5	2,2,3,3,4,4,5,5,6,6,7,7,8,8,9,9,9-Heptadecafluorononan-1-amine	{_x000D_ "preferred_name" : "1H,1H-Perfluorononylamine"_x000D_ }	IHVFAVFXCUPMEN-UHFFFAOYSA-N	NCC(F)(F)C(F)(F)C(F)(F)C(F)(F)C(F)(F)C(F)(F)C(F)(F)C(F)(F)F
733000	{_x000D_ "C" : 15,_x000D_ "H" : 9,_x000D_ "F" : 13,_x000D_ "O" : 2,_x000D_ "S" : 1_x000D_ }	500.012	86525-51-1	1-Methyl-4-[2-(1,1,2,2,3,3,4,4,5,5,6,6,6-tridecafluorohexane-1-sulfonyl)ethenyl]benzene	{_x000D_ "preferred_name" : "1-Methyl-4-[2-(1,1,2,2,3,3,4,4,5,5,6,6,6-tridecafluorohexane-1-sulfonyl)ethenyl]benzene"_x000D_ }	ZNMBSYHEOLVZLE-UHFFFAOYSA-N	CC1=CC=C(C=CS(=O)(=O)C(F)(F)C(F)(F)C(F)(F)C(F)(F)C(F)(F)C(F)(F)F)C=C1
734000	{_x000D_ "C" : 16,_x000D_ "H" : 4,_x000D_ "Cl" : 2,_x000D_ "F" : 22,_x000D_ "Si" : 1_x000D_ }	711.911	2400991-07-1		{_x000D_ "preferred_name" : "Dichloro(3,3,4,4,5,5,6,6,7,7,8,8,9,9,10,10,10-heptadecafluorodecyl)(pentafluorophenyl)silane"_x000D_ }	NTKGEXLPURZLFE-UHFFFAOYSA-N	FC1=C(F)C(F)=C(C(F)=C1F)[Si](Cl)(Cl)CCC(F)(F)C(F)(F)C(F)(F)C(F)(F)C(F)(F)C(F)(F)C(F)(F)C(F)(F)F
735000	{_x000D_ "C" : 16,_x000D_ "H" : 6,_x000D_ "F" : 18,_x000D_ "O" : 4,_x000D_ "S" : 2_x000D_ }	667.942	63551-09-7	[2,2-Bis(1,1,2,2,3,3,4,4,4-nonafluorobutane-1-sulfonyl)ethenyl]benzene	{_x000D_ "preferred_name" : "[2,2-Bis(1,1,2,2,3,3,4,4,4-nonafluorobutane-1-sulfonyl)ethenyl]benzene"_x000D_ }	HTCBTJKSNUSLTL-UHFFFAOYSA-N	FC(F)(F)C(F)(F)C(F)(F)C(F)(F)S(=O)(=O)C(=CC1=CC=CC=C1)S(=O)(=O)C(F)(F)C(F)(F)C(F)(F)C(F)(F)F
736000	{_x000D_ "C" : 5,_x000D_ "H" : 3,_x000D_ "F" : 5,_x000D_ "N" : 4,_x000D_ "O" : 1_x000D_ }	230.023	NOCAS_1019128	2,2,3,3,3-Pentafluoro-N-(3H-1,2,4-triazol-3-yl)propanamide	{_x000D_ "preferred_name" : "2,2,3,3,3-pentafluoro-N-(3H-1,2,4-triazol-3-yl)propanamide"_x000D_ }	SYVBYMQVZXBVAZ-UHFFFAOYSA-N	[H]C1=NC(NC(=O)C(F)(F)C(F)(F)F)N=N1
737000	{_x000D_ "C" : 10,_x000D_ "H" : 1,_x000D_ "Cl" : 1,_x000D_ "F" : 18,_x000D_ "O" : 2_x000D_ }	529.938	NOCAS_1035397		{_x000D_ "preferred_name" : "3-Chloro-perfluorodecanoic acid"_x000D_ }	SGEZUGMTGKXPDF-UHFFFAOYNA-N	OC(=O)C(F)(F)C(F)(Cl)C(F)(F)C(F)(F)C(F)(F)C(F)(F)C(F)(F)C(F)(F)C(F)(F)F
738000	{_x000D_ "C" : 10,_x000D_ "H" : 8,_x000D_ "F" : 4,_x000D_ "O" : 3_x000D_ }	252.041	93982-47-9	Methyl 4-(1,1,2,2-tetrafluoroethoxy)benzoate	{_x000D_ "preferred_name" : "Methyl 4-(1,1,2,2-tetrafluoroethoxy)benzoate"_x000D_ }	XBSLEPDQBBJDSJ-UHFFFAOYSA-N	COC(=O)C1=CC=C(OC(F)(F)C(F)F)C=C1
739000	{_x000D_ "C" : 6,_x000D_ "H" : 8,_x000D_ "F" : 4,_x000D_ "O" : 2_x000D_ }	188.046	106693-03-2	Ethyl 3,3,4,4-tetrafluorobutanoate	{_x000D_ "preferred_name" : "Ethyl 3,3,4,4-tetrafluorobutanoate"_x000D_ }	ZRBVCJHDDZODQR-UHFFFAOYSA-N	CCOC(=O)CC(F)(F)C(F)F
740000	{_x000D_ "C" : 11,_x000D_ "Br" : 1,_x000D_ "F" : 23_x000D_ }	647.882	172155-03-2		{_x000D_ "preferred_name" : "1-Bromoperfluoroundecane"_x000D_ }	UBWIFQLGAHSKNN-UHFFFAOYSA-N	FC(F)(F)C(F)(F)C(F)(F)C(F)(F)C(F)(F)C(F)(F)C(F)(F)C(F)(F)C(F)(F)C(F)(F)C(F)(F)Br
741000	{_x000D_ "C" : 12,_x000D_ "H" : 10,_x000D_ "F" : 8,_x000D_ "O" : 2_x000D_ }	338.055	NOCAS_1026872		{_x000D_ "preferred_name" : "1,1,2,2,3,3,4,4-Octafluorobutyl bicyclo[2.2.1]hept-5-ene-2-carboxylate"_x000D_ }	LVOYCOJTLVBGLP-UHFFFAOYNA-N	FC(F)C(F)(F)C(F)(F)C(F)(F)OC(=O)C1CC2CC1C=C2
742000	{_x000D_ "C" : 9,_x000D_ "H" : 14,_x000D_ "F" : 5,_x000D_ "O" : 4,_x000D_ "P" : 1_x000D_ }	312.055	NOCAS_1026817		{_x000D_ "preferred_name" : "(4-Ethyl-1,1,1,2,2-pentafluoroheptan-4-yl) phosphate"_x000D_ }	JRKDQGJMXAHJOL-UHFFFAOYNA-L	CCCC(CC)(CC(F)(F)C(F)(F)F)OP([O-])([O-])=O
744000	{_x000D_ "C" : 10,_x000D_ "H" : 15,_x000D_ "F" : 9,_x000D_ "N" : 2,_x000D_ "O" : 2,_x000D_ "S" : 1_x000D_ }	398.071	NOCAS_1034704		{_x000D_ "preferred_name" : "4:2 Fluorotelomer sulfonamido propyl methyl amine"_x000D_ }	QPDKOOMPTFKJDS-UHFFFAOYSA-N	CNCCCNS(=O)(=O)CCC(F)(F)C(F)(F)C(F)(F)C(F)(F)F
745000	{_x000D_ "C" : 33,_x000D_ "H" : 50,_x000D_ "F" : 17,_x000D_ "N" : 1,_x000D_ "O" : 14,_x000D_ "S" : 1_x000D_ }	1039.27	64309-62-2		{_x000D_ "preferred_name" : "3,6,9,12,15,18,21,24,27,30-Decaoxatetratriacont-1-yl [(perfluorooctyl)sulfonyl]carbamate"_x000D_ }	IUQMFEXPXZKQMU-UHFFFAOYSA-N	CCCCOCCOCCOCCOCCOCCOCCOCCOCCOCCOCCOC(=O)NS(=O)(=O)C(F)(F)C(F)(F)C(F)(F)C(F)(F)C(F)(F)C(F)(F)C(F)(F)C(F)(F)F
746000	{_x000D_ "C" : 9,_x000D_ "H" : 11,_x000D_ "F" : 9,_x000D_ "O" : 1_x000D_ }	306.067	1193009-98-1	1,1,1,2,2,3,3,4,4-Nonafluoro-6-propoxyhexane	{_x000D_ "preferred_name" : "1,1,1,2,2,3,3,4,4-Nonafluoro-6-propoxyhexane"_x000D_ }	SWCPWWJLVFIKKT-UHFFFAOYSA-N	CCCOCCC(F)(F)C(F)(F)C(F)(F)C(F)(F)F
747000	{_x000D_ "C" : 6,_x000D_ "H" : 2,_x000D_ "F" : 9,_x000D_ "N" : 1,_x000D_ "O" : 2_x000D_ }	290.994	306935-66-0	3,3,4,4,5,5,6,6,6-Nonafluoro-1-nitrohex-1-ene	{_x000D_ "preferred_name" : "1-(Nitroethenyl)perfluorobutane"_x000D_ }	BODFJDZXURKORU-UHFFFAOYSA-N	[O-][N+](=O)C=CC(F)(F)C(F)(F)C(F)(F)C(F)(F)F
748000	{_x000D_ "C" : 10,_x000D_ "H" : 2,_x000D_ "F" : 18,_x000D_ "O" : 2_x000D_ }	495.977	112823-28-6	2,2,3,3,4,4,5,5,6,6,7,7,8,8,9,9,10,10-Octadecafluorodecanoic acid	{_x000D_ "preferred_name" : "10-H-Perfluorodecanoic acid"_x000D_ }	OCDHRWMTOBLTSC-UHFFFAOYSA-N	OC(=O)C(F)(F)C(F)(F)C(F)(F)C(F)(F)C(F)(F)C(F)(F)C(F)(F)C(F)(F)C(F)F
750000	{_x000D_ "C" : 15,_x000D_ "H" : 9,_x000D_ "Cl" : 1,_x000D_ "F" : 4,_x000D_ "O" : 2_x000D_ }	332.023	334931-09-8	(4-Chlorophenyl)[4-(1,1,2,2-tetrafluoroethoxy)phenyl]methanone	{_x000D_ "preferred_name" : "(4-Chlorophenyl)[4-(1,1,2,2-tetrafluoroethoxy)phenyl]methanone"_x000D_ }	GGVJXTMLVIPQIZ-UHFFFAOYSA-N	FC(F)C(F)(F)OC1=CC=C(C=C1)C(=O)C1=CC=C(Cl)C=C1
751000	{_x000D_ "C" : 12,_x000D_ "H" : 6,_x000D_ "F" : 16,_x000D_ "O" : 4_x000D_ }	518.001	866-11-5	Bis(2,2,3,3,4,4,5,5-octafluoropentyl) ethanedioate	{_x000D_ "preferred_name" : "Bis(2,2,3,3,4,4,5,5-octafluoropentyl) ethanedioate"_x000D_ }	FWEUVFAWFAONTR-UHFFFAOYSA-N	FC(F)C(F)(F)C(F)(F)C(F)(F)COC(=O)C(=O)OCC(F)(F)C(F)(F)C(F)(F)C(F)F
752000	{_x000D_ "C" : 12,_x000D_ "H" : 15,_x000D_ "F" : 13,_x000D_ "N" : 2,_x000D_ "O" : 2,_x000D_ "S" : 1_x000D_ }	498.065	NOCAS_1034707		{_x000D_ "preferred_name" : "6:2 Fluorotelomer sulfonamido propyl methyl amine"_x000D_ }	ATVLXKVTLCASLQ-UHFFFAOYSA-N	CNCCCNS(=O)(=O)CCC(F)(F)C(F)(F)C(F)(F)C(F)(F)C(F)(F)C(F)(F)F
753000	{_x000D_ "C" : 10,_x000D_ "H" : 9,_x000D_ "F" : 9,_x000D_ "O" : 1_x000D_ }	316.051	82721-69-5	6,6,7,7,8,8,9,9,9-Nonafluoro-3-methylnon-4-yn-3-ol	{_x000D_ "preferred_name" : "6,6,7,7,8,8,9,9,9-Nonafluoro-3-methylnon-4-yn-3-ol"_x000D_ }	DJEKHYMIDUQGNM-UHFFFAOYSA-N	CCC(C)(O)C#CC(F)(F)C(F)(F)C(F)(F)C(F)(F)F
754000	{_x000D_ "C" : 14,_x000D_ "H" : 22,_x000D_ "F" : 11,_x000D_ "N" : 2,_x000D_ "O" : 4,_x000D_ "S" : 1_x000D_ }	523.112	2089109-94-2		{_x000D_ "preferred_name" : "3,4-Dihydroxy-N,N-dimethyl-N-(3-{[(perfluoropentyl)sulfonyl]amino}propyl)-1-butanaminium"_x000D_ }	WXVAPDQRFHNNTQ-UHFFFAOYNA-N	C[N+](C)(CCCNS(=O)(=O)C(F)(F)C(F)(F)C(F)(F)C(F)(F)C(F)(F)F)CCC(O)CO
755000	{_x000D_ "C" : 14,_x000D_ "H" : 5,_x000D_ "F" : 25,_x000D_ "O" : 2,_x000D_ "S" : 1_x000D_ }	711.961	NOCAS_1035752		{_x000D_ "preferred_name" : "2-(Perfluorododecyl)ethane sulfinic acid"_x000D_ }	UUWBGIXGZLTMJC-UHFFFAOYNA-N	OS(=O)CCC(F)(F)C(F)(F)C(F)(F)C(F)(F)C(F)(F)C(F)(F)C(F)(F)C(F)(F)C(F)(F)C(F)(F)C(F)(F)C(F)(F)F
756000	{_x000D_ "C" : 14,_x000D_ "F" : 30_x000D_ }	737.952	307-62-0	Triacontafluorotetradecane	{_x000D_ "preferred_name" : "Perfluorotetradecane"_x000D_ }	HYZQZWDYBKVIRI-UHFFFAOYSA-N	FC(F)(F)C(F)(F)C(F)(F)C(F)(F)C(F)(F)C(F)(F)C(F)(F)C(F)(F)C(F)(F)C(F)(F)C(F)(F)C(F)(F)C(F)(F)C(F)(F)F
757000	{_x000D_ "C" : 12,_x000D_ "H" : 8,_x000D_ "F" : 8,_x000D_ "O" : 3_x000D_ }	352.035	118841-84-2	2,2,3,3,4,4,5,5-Octafluoropentyl 4-hydroxybenzoate	{_x000D_ "preferred_name" : "2,2,3,3,4,4,5,5-Octafluoropentyl 4-hydroxybenzoate"_x000D_ }	TZOFDWFVRLAHIP-UHFFFAOYSA-N	OC1=CC=C(C=C1)C(=O)OCC(F)(F)C(F)(F)C(F)(F)C(F)F
758000	{_x000D_ "C" : 7,_x000D_ "H" : 10,_x000D_ "F" : 6,_x000D_ "O" : 2_x000D_ }	240.058	101931-57-1	1,1,1-Trifluoro-4-methyl-2-(trifluoromethyl)pentane-2,4-diol	{_x000D_ "preferred_name" : "4-Methyl-1,1,1-trifluoro-2-(trifluoromethyl)-2,4-pentanediol"_x000D_ }	BXXMNESHOLNUNS-UHFFFAOYSA-N	CC(C)(O)CC(O)(C(F)(F)F)C(F)(F)F
759000	{_x000D_ "C" : 8,_x000D_ "H" : 3,_x000D_ "F" : 13,_x000D_ "O" : 3_x000D_ }	393.987	759414-86-3	[(Tridecafluorohexyl)oxy]acetic acid	{_x000D_ "preferred_name" : "[(Tridecafluorohexyl)oxy]acetic acid"_x000D_ }	KRSYQGXCVSTLKV-UHFFFAOYSA-N	OC(=O)COC(F)(F)C(F)(F)C(F)(F)C(F)(F)C(F)(F)C(F)(F)F
760000	{_x000D_ "C" : 7,_x000D_ "F" : 14,_x000D_ "O" : 7,_x000D_ "S" : 2_x000D_ }	525.886	921204-31-1		{_x000D_ "preferred_name" : "Perfluoro-2,3-bis[2-(fluorosulfonyl)ethoxy]propanoyl fluoride"_x000D_ }	VCWGFVRFIYDEDL-UHFFFAOYNA-N	FC(=O)C(F)(OC(F)(F)C(F)(F)S(F)(=O)=O)C(F)(F)OC(F)(F)C(F)(F)S(F)(=O)=O
761000	{_x000D_ "C" : 14,_x000D_ "H" : 8,_x000D_ "F" : 23,_x000D_ "O" : 5,_x000D_ "P" : 1_x000D_ }	723.974	63295-27-2	4,4,5,5,6,6,7,7,8,8,9,9,10,10,11,11,12,13,13,13-Icosafluoro-2-hydroxy-12-(trifluoromethyl)tridecyl dihydrogen phosphate	{_x000D_ "preferred_name" : "3-(Perfluoro-9-methyldecyl)-2-hydroxypropyl dihydrogen phosphate"_x000D_ }	KUDKLDDNJRWOJT-UHFFFAOYSA-N	OC(COP(O)(O)=O)CC(F)(F)C(F)(F)C(F)(F)C(F)(F)C(F)(F)C(F)(F)C(F)(F)C(F)(F)C(F)(C(F)(F)F)C(F)(F)F
762000	{_x000D_ "C" : 9,_x000D_ "H" : 12,_x000D_ "F" : 4,_x000D_ "N" : 4,_x000D_ "O" : 1_x000D_ }	268.095	1242614-42-1		{_x000D_ "preferred_name" : "1-(1-Azepanyl)-3-azido-2,2,3,3-tetrafluoro-1-propanone"_x000D_ }	ABEQLFHXZUCGMF-UHFFFAOYSA-N	FC(F)(N=[N+]=[N-])C(F)(F)C(=O)N1CCCCCC1
763000	{_x000D_ "C" : 12,_x000D_ "H" : 1,_x000D_ "F" : 23,_x000D_ "O" : 5_x000D_ }	661.946	1212077-14-9	2,3,3,3-Tetrafluoro-2-(1,1,2,3,3,3-hexafluoro-2-{1,1,2,3,3,3-hexafluoro-2-[(1,1,1,2,3,3,3-heptafluoropropan-2-yl)oxy]propoxy}propoxy)propanoic acid	{_x000D_ "preferred_name" : "Perfluoro(2,5,8,10-tetramethyl-3,6,9-trioxaundecanoic) acid"_x000D_ }	WGZYEJQZCIIECH-UHFFFAOYSA-N	OC(=O)C(F)(OC(F)(F)C(F)(OC(F)(F)C(F)(OC(F)(C(F)(F)F)C(F)(F)F)C(F)(F)F)C(F)(F)F)C(F)(F)F
765000	{_x000D_ "C" : 12,_x000D_ "H" : 6,_x000D_ "F" : 16,_x000D_ "O" : 6_x000D_ }	549.991	188715-78-8	1,1'-[Peroxybis(carbonyloxy)]bis(2,2,3,3,4,4,5,5-octafluoropentane)	{_x000D_ "preferred_name" : "1,1'-[Peroxybis(carbonyloxy)]bis(2,2,3,3,4,4,5,5-octafluoropentane)"_x000D_ }	HLPBBZHOQGBZQM-UHFFFAOYSA-N	FC(F)C(F)(F)C(F)(F)C(F)(F)COC(=O)OOC(=O)OCC(F)(F)C(F)(F)C(F)(F)C(F)F
768000	{_x000D_ "C" : 14,_x000D_ "H" : 4,_x000D_ "Br" : 1,_x000D_ "F" : 17_x000D_ }	573.922	325459-90-3	1-Bromo-3-(heptadecafluorooctyl)benzene	{_x000D_ "preferred_name" : "1-Bromo-3-(heptadecafluorooctyl)benzene"_x000D_ }	CCDZSLNFIBUPNY-UHFFFAOYSA-N	FC(F)(F)C(F)(F)C(F)(F)C(F)(F)C(F)(F)C(F)(F)C(F)(F)C(F)(F)C1=CC(Br)=CC=C1
769000	{_x000D_ "C" : 5,_x000D_ "H" : 5,_x000D_ "F" : 4,_x000D_ "O" : 3_x000D_ }	189.017	156783-98-1	2,2,3,3-Tetrafluorobutyl carbonate	{_x000D_ "preferred_name" : "2,2,3,3-Tetrafluorobutyl carbonate"_x000D_ }	JQRHMMZYONHHPQ-UHFFFAOYSA-M	CC(F)(F)C(F)(F)COC([O-])=O
770000	{_x000D_ "C" : 4,_x000D_ "Cl" : 3,_x000D_ "F" : 5,_x000D_ "O" : 1_x000D_ }	263.893	87375-47-1	1,1,1-Trichloro-3,3,4,4,4-pentafluorobutan-2-one	{_x000D_ "preferred_name" : "1,1,1-Trichloro-3,3,4,4,4-pentafluorobutan-2-one"_x000D_ }	XPPFGNMHXZHSNL-UHFFFAOYSA-N	FC(F)(F)C(F)(F)C(=O)C(Cl)(Cl)Cl
771000	{_x000D_ "C" : 10,_x000D_ "H" : 5,_x000D_ "F" : 13_x000D_ }	372.018	1429188-77-1	6,6,7,7,8,8,8-Heptafluoro-5,5-bis(trifluoromethyl)octa-1,3-diene	{_x000D_ "preferred_name" : "6,6,7,7,8,8,8-Heptafluoro-5,5-bis(trifluoromethyl)-1,3-octadiene"_x000D_ }	PUTFFSRJABOVAD-UHFFFAOYSA-N	FC(F)(F)C(F)(F)C(F)(F)C(C=CC=C)(C(F)(F)F)C(F)(F)F
772000	{_x000D_ "C" : 16,_x000D_ "H" : 12,_x000D_ "F" : 12,_x000D_ "O" : 4_x000D_ }	496.054	101247-78-3	4,4,4-Trifluoro-3-hydroxy-1-{4-[4,4,4-trifluoro-1,3-dihydroxy-3-(trifluoromethyl)butyl]phenyl}-3-(trifluoromethyl)butan-1-one	{_x000D_ "preferred_name" : "4,4,4-Trifluoro-3-hydroxy-1-{4-[4,4,4-trifluoro-1,3-dihydroxy-3-(trifluoromethyl)butyl]phenyl}-3-(trifluoromethyl)butan-1-one"_x000D_ }	HEBKBNIPLXYMCJ-UHFFFAOYSA-N	OC(CC(O)(C(F)(F)F)C(F)(F)F)C1=CC=C(C=C1)C(=O)CC(O)(C(F)(F)F)C(F)(F)F
773000	{_x000D_ "C" : 11,_x000D_ "H" : 17,_x000D_ "F" : 5,_x000D_ "O" : 2_x000D_ }	276.115	1867-95-4	Octyl pentafluoropropanoate	{_x000D_ "preferred_name" : "Octyl 2,2,3,3,3-pentafluoropropanoate"_x000D_ }	ZPVRQKZQZAFDCY-UHFFFAOYSA-N	CCCCCCCCOC(=O)C(F)(F)C(F)(F)F
775000	{_x000D_ "C" : 3,_x000D_ "Cl" : 2,_x000D_ "F" : 4,_x000D_ "O" : 3,_x000D_ "S" : 1_x000D_ }	261.888	77545-04-1	3-(Chlorosulfonyl)-2,2,3,3-tetrafluoropropanoyl chloride	{_x000D_ "preferred_name" : "3-(Chlorosulfonyl)-2,2,3,3-tetrafluoropropanoyl chloride"_x000D_ }	QZVANSLXCYHFQG-UHFFFAOYSA-N	FC(F)(C(Cl)=O)C(F)(F)S(Cl)(=O)=O
776000	{_x000D_ "C" : 6,_x000D_ "H" : 8,_x000D_ "F" : 7,_x000D_ "N" : 1,_x000D_ "O" : 5,_x000D_ "S" : 2_x000D_ }	370.973	2089108-61-0		{_x000D_ "preferred_name" : "3-[[(Perfluoropropyl)sulfonyl]amino]propanesulfonic acid"_x000D_ }	IXWMYPLKYQPDCA-UHFFFAOYSA-N	OS(=O)(=O)CCCNS(=O)(=O)C(F)(F)C(F)(F)C(F)(F)F
777000	{_x000D_ "C" : 2,_x000D_ "H" : 1,_x000D_ "Br" : 1,_x000D_ "F" : 4_x000D_ }	179.92	354-07-4	1-Bromo-1,1,2,2-tetrafluoroethane	{_x000D_ "preferred_name" : "1-Bromo-1,1,2,2-tetrafluoroethane"_x000D_ }	MVVYPRYEJILXPT-UHFFFAOYSA-N	FC(F)C(F)(F)Br
778000	{_x000D_ "C" : 8,_x000D_ "F" : 8,_x000D_ "O" : 1_x000D_ }	263.982	122180-11-4	1,1,3,3,4,5,6,7-Octafluoro-1,3-dihydro-2-benzofuran	{_x000D_ "preferred_name" : "1,1,3,3,4,5,6,7-Octafluoro-1,3-dihydro-2-benzofuran"_x000D_ }	IJZMJXAMUGVDJY-UHFFFAOYSA-N	FC1=C(F)C(F)=C(F)C2=C1C(F)(F)OC2(F)F
779000	{_x000D_ "C" : 13,_x000D_ "F" : 26_x000D_ }	649.958	66325-97-1	1,1,2,3,3,4,4,5,5,6,6,7,7,8,8,9,9,10,10,11,11,12,12,13,13,13-Hexacosafluorotridec-1-ene	{_x000D_ "preferred_name" : "1,1,2,3,3,4,4,5,5,6,6,7,7,8,8,9,9,10,10,11,11,12,12,13,13,13-Hexacosafluorotridec-1-ene"_x000D_ }	SAUHTGPUGJWMNX-UHFFFAOYSA-N	FC(F)=C(F)C(F)(F)C(F)(F)C(F)(F)C(F)(F)C(F)(F)C(F)(F)C(F)(F)C(F)(F)C(F)(F)C(F)(F)C(F)(F)F
780000	{_x000D_ "C" : 4,_x000D_ "H" : 1,_x000D_ "F" : 7,_x000D_ "S" : 1_x000D_ }	213.969	62619-35-6	3,3,3-Trifluoro-2-(trifluoromethyl)propanethioyl fluoride	{_x000D_ "preferred_name" : "3,3,3-Trifluoro-2-(trifluoromethyl)propanethioyl fluoride"_x000D_ }	CPYPYDQVEHIAIY-UHFFFAOYSA-N	FC(=S)C(C(F)(F)F)C(F)(F)F
781000	{_x000D_ "C" : 13,_x000D_ "H" : 8,_x000D_ "F" : 13,_x000D_ "N" : 1,_x000D_ "O" : 2,_x000D_ "S" : 1_x000D_ }	489.007	68298-09-9	N-Benzyl-1,1,2,2,3,3,4,4,5,5,6,6,6-tridecafluorohexane-1-sulfonamide	{_x000D_ "preferred_name" : "N-(Phenylmethyl)perfluorohexanesulfonamide"_x000D_ }	ZEIOJAPXFDPENM-UHFFFAOYSA-N	FC(F)(F)C(F)(F)C(F)(F)C(F)(F)C(F)(F)C(F)(F)S(=O)(=O)NCC1=CC=CC=C1
782000	{_x000D_ "C" : 15,_x000D_ "H" : 21,_x000D_ "F" : 9,_x000D_ "N" : 2,_x000D_ "O" : 3,_x000D_ "S" : 1_x000D_ }	480.113	NOCAS_1035988		{_x000D_ "preferred_name" : "3-[[3-(Dimethylamino)propyl]carbamoyl]-2-[(3,3,4,4,5,5,6,6,6-nonafluorohexyl)thio]propionic acid"_x000D_ }	AWPFFPREMNPLNR-UHFFFAOYNA-N	CN(C)CCCNC(=O)CC(SCCC(F)(F)C(F)(F)C(F)(F)C(F)(F)F)C(O)=O
783000	{_x000D_ "C" : 22,_x000D_ "H" : 12,_x000D_ "F" : 30,_x000D_ "N" : 2,_x000D_ "O" : 2_x000D_ }	906.042	864149-62-2	N,N'-[(1R,2R)-Cyclohexane-1,2-diyl]bis(2,2,3,3,4,4,5,5,6,6,7,7,8,8,8-pentadecafluorooctanamide)	{_x000D_ "preferred_name" : "(1R,2R)-N,N'-bis(Perfluorooctanoyl)-1,2-cyclohexanediamine"_x000D_ }	LLSBOJTWEURFBT-PHDIDXHHSA-N	FC(F)(F)C(F)(F)C(F)(F)C(F)(F)C(F)(F)C(F)(F)C(F)(F)C(=O)N[C@@H]1CCCC[C@H]1NC(=O)C(F)(F)C(F)(F)C(F)(F)C(F)(F)C(F)(F)C(F)(F)C(F)(F)F
784000	{_x000D_ "C" : 7,_x000D_ "H" : 6,_x000D_ "F" : 7,_x000D_ "N" : 1,_x000D_ "O" : 1_x000D_ }	253.034	24429-61-6	2,2,3,3,4,4,4-Heptafluoro-N-(prop-2-en-1-yl)butanamide	{_x000D_ "preferred_name" : "Allylperfluorobutanamide"_x000D_ }	SKKPQHYWKCNHNB-UHFFFAOYSA-N	FC(F)(F)C(F)(F)C(F)(F)C(=O)NCC=C
785000	{_x000D_ "C" : 10,_x000D_ "H" : 4,_x000D_ "F" : 18,_x000D_ "O" : 6,_x000D_ "S" : 2_x000D_ }	625.916	92982-03-1	Ethane-1,2-diyl bis(nonafluorobutane-1-sulfonate)	{_x000D_ "preferred_name" : "1,2-Ethanediyl bis(perfluorobutanesulfonate)"_x000D_ }	BDECUGBELKMLSH-UHFFFAOYSA-N	FC(F)(F)C(F)(F)C(F)(F)C(F)(F)S(=O)(=O)OCCOS(=O)(=O)C(F)(F)C(F)(F)C(F)(F)C(F)(F)F
786000	{_x000D_ "C" : 27,_x000D_ "H" : 33,_x000D_ "F" : 23_x000D_ }	794.221	1980054-34-9	1,1,1,2,2,3,3,4,4,5,5,6,6,7,7,8,8,9,9,10,10,11,11-Tricosafluoroheptacosane	{_x000D_ "preferred_name" : "1,1,1,2,2,3,3,4,4,5,5,6,6,7,7,8,8,9,9,10,10,11,11-Tricosafluoroheptacosane"_x000D_ }	MOUKMEQUQYGSIA-UHFFFAOYSA-N	CCCCCCCCCCCCCCCCC(F)(F)C(F)(F)C(F)(F)C(F)(F)C(F)(F)C(F)(F)C(F)(F)C(F)(F)C(F)(F)C(F)(F)C(F)(F)F
787000	{_x000D_ "C" : 24,_x000D_ "H" : 22,_x000D_ "F" : 29,_x000D_ "N" : 2,_x000D_ "O" : 3,_x000D_ "S" : 1_x000D_ }	969.089	NOCAS_1035888		{_x000D_ "preferred_name" : "Trimethyl({3â€�[2â€�(2-(perfluorotetradecyl)ethanesulfonyl)acetamido]propyl})azanium"_x000D_ }	ZDZCKTBFBUMGOO-UHFFFAOYSA-O	C[N+](C)(C)CCCNC(=O)CS(=O)(=O)CCC(F)(F)C(F)(F)C(F)(F)C(F)(F)C(F)(F)C(F)(F)C(F)(F)C(F)(F)C(F)(F)C(F)(F)C(F)(F)C(F)(F)C(F)(F)C(F)(F)F
788000	{_x000D_ "C" : 4,_x000D_ "F" : 9,_x000D_ "N" : 1,_x000D_ "O" : 1_x000D_ }	248.984	378-94-9	Nonafluoromorpholine	{_x000D_ "preferred_name" : "Nonafluoromorpholine"_x000D_ }	BJBXQQZMELYVMD-UHFFFAOYSA-N	FN1C(F)(F)C(F)(F)OC(F)(F)C1(F)F
790000	{_x000D_ "C" : 5,_x000D_ "H" : 2,_x000D_ "Cl" : 1,_x000D_ "F" : 7,_x000D_ "N" : 2,_x000D_ "O" : 2_x000D_ }	289.969	4368-74-5	N-[(Chlorocarbonyl)oxy]-2,2,3,3,4,4,4-heptafluorobutanimidamide	{_x000D_ "preferred_name" : "N-[(Chlorocarbonyl)oxy]-2,2,3,3,4,4,4-heptafluorobutanimidamide"_x000D_ }	PJKHAAWYBKRSMY-UHFFFAOYSA-N	FC(F)(F)C(F)(F)C(F)(F)C(=N)NOC(Cl)=O
791000	{_x000D_ "C" : 11,_x000D_ "H" : 11,_x000D_ "F" : 13,_x000D_ "O" : 2_x000D_ }	422.055	25664-42-0	2-(3,3,4,4,5,5,6,6,7,7,8,8,8-Tridecafluorooctyl)propane-1,3-diol	{_x000D_ "preferred_name" : "2-(3,3,4,4,5,5,6,6,7,7,8,8,8-Tridecafluorooctyl)propane-1,3-diol"_x000D_ }	ZLHQFOZGGUPYSB-UHFFFAOYSA-N	OCC(CO)CCC(F)(F)C(F)(F)C(F)(F)C(F)(F)C(F)(F)C(F)(F)F
792000	{_x000D_ "C" : 7,_x000D_ "H" : 5,_x000D_ "F" : 9,_x000D_ "O" : 2_x000D_ }	292.015	80705-13-1	4,4,5,5,6,6,7,7,7-Nonafluoroheptanoic acid	{_x000D_ "preferred_name" : "3-(Perfluorobutyl)propanoic acid"_x000D_ }	QWHCZVLZUPZGSI-UHFFFAOYSA-N	OC(=O)CCC(F)(F)C(F)(F)C(F)(F)C(F)(F)F
793000	{_x000D_ "C" : 15,_x000D_ "H" : 6,_x000D_ "Br" : 1,_x000D_ "F" : 17,_x000D_ "N" : 2,_x000D_ "O" : 1_x000D_ }	631.939	NOCAS_1026751		{_x000D_ "preferred_name" : "4-Bromo-5-(1,2,3,3,4,4,5,5,6,6,7,7,8,8,9,9,9-heptadecafluoronon-1-enoxy)benzene-1,2-diamine"_x000D_ }	MZRBACMCZHVRKQ-UHFFFAOYSA-N	NC1=CC(Br)=C(OC(F)=C(F)C(F)(F)C(F)(F)C(F)(F)C(F)(F)C(F)(F)C(F)(F)C(F)(F)F)C=C1N
794000	{_x000D_ "C" : 17,_x000D_ "H" : 14,_x000D_ "F" : 13,_x000D_ "N" : 1,_x000D_ "O" : 4,_x000D_ "S" : 1_x000D_ }	575.044	93416-31-0	4-(4-Methoxyphenyl)-2-methyl-5-(1,1,2,2,3,3,4,4,5,5,6,6,6-tridecafluorohexane-1-sulfonyl)-1,2-oxazolidine	{_x000D_ "preferred_name" : "4-(4-Methoxyphenyl)-2-methyl-5-(1,1,2,2,3,3,4,4,5,5,6,6,6-tridecafluorohexane-1-sulfonyl)-1,2-oxazolidine"_x000D_ }	FHVSJLCABUCZMI-UHFFFAOYSA-N	COC1=CC=C(C=C1)C1CN(C)OC1S(=O)(=O)C(F)(F)C(F)(F)C(F)(F)C(F)(F)C(F)(F)C(F)(F)F
795000	{_x000D_ "C" : 13,_x000D_ "H" : 14,_x000D_ "F" : 6_x000D_ }	284.1	89185-59-1	(3,3,4,5,5,5-Hexafluoro-2,2-dimethylpentyl)benzene	{_x000D_ "preferred_name" : "(3,3,4,5,5,5-Hexafluoro-2,2-dimethylpentyl)benzene"_x000D_ }	AMJQSEDUSUEOLE-UHFFFAOYSA-N	CC(C)(CC1=CC=CC=C1)C(F)(F)C(F)C(F)(F)F
796000	{_x000D_ "C" : 12,_x000D_ "H" : 8,_x000D_ "F" : 14,_x000D_ "N" : 2,_x000D_ "O" : 2_x000D_ }	478.036	120219-50-3	1,1'-(Piperazine-1,4-diyl)bis(heptafluorobutan-1-one)	{_x000D_ "preferred_name" : "1,1'-(Piperazine-1,4-diyl)bis(heptafluorobutan-1-one)"_x000D_ }	POJOTJRIJQZXPG-UHFFFAOYSA-N	FC(F)(F)C(F)(F)C(F)(F)C(=O)N1CCN(CC1)C(=O)C(F)(F)C(F)(F)C(F)(F)F
797000	{_x000D_ "C" : 14,_x000D_ "H" : 7,_x000D_ "F" : 9,_x000D_ "O" : 3,_x000D_ "S" : 1_x000D_ }	425.997	32848-17-2	Naphthalen-1-yl nonafluorobutane-1-sulfonate	{_x000D_ "preferred_name" : "naphthalen-1-yl 1,1,2,2,3,3,4,4,4-nonafluorobutane-1-sulfonate"_x000D_ }	ZILPWBSTMHSUEE-UHFFFAOYSA-N	FC(F)(F)C(F)(F)C(F)(F)C(F)(F)S(=O)(=O)OC1=CC=CC2=CC=CC=C12
798000	{_x000D_ "C" : 13,_x000D_ "H" : 12,_x000D_ "F" : 13,_x000D_ "N" : 1,_x000D_ "O" : 4,_x000D_ "S" : 1_x000D_ }	525.028	1893-52-3	2-[Ethyl(1,1,2,2,3,3,4,4,5,5,6,6,6-tridecafluorohexane-1-sulfonyl)amino]ethyl prop-2-enoate	{_x000D_ "preferred_name" : "2-(Ethyl((tridecafluorohexyl)sulphonyl)amino)ethyl acrylate"_x000D_ }	QJRQXQMZXHXNPA-UHFFFAOYSA-N	CCN(CCOC(=O)C=C)S(=O)(=O)C(F)(F)C(F)(F)C(F)(F)C(F)(F)C(F)(F)C(F)(F)F
799000	{_x000D_ "C" : 4,_x000D_ "Cl" : 2,_x000D_ "F" : 6,_x000D_ "O" : 1_x000D_ }	247.923	143425-67-6	1,3-Dichloro-1,1,3,4,4,4-hexafluorobutan-2-one	{_x000D_ "preferred_name" : "1,3-Dichloro-1,1,3,4,4,4-hexafluorobutan-2-one"_x000D_ }	JIYFWYIVJRQXAJ-UHFFFAOYSA-N	FC(F)(F)C(F)(Cl)C(=O)C(F)(F)Cl
800000	{_x000D_ "C" : 27,_x000D_ "H" : 37,_x000D_ "F" : 19_x000D_ }	722.259	117948-74-0	1,1,1,2,2,3,3,4,4,5,5,6,6,7,7,8,8,9,9-Nonadecafluoroheptacosane	{_x000D_ "preferred_name" : "1,1,1,2,2,3,3,4,4,5,5,6,6,7,7,8,8,9,9-Nonadecafluoroheptacosane"_x000D_ }	WIQPYNBDVBQYTG-UHFFFAOYSA-N	CCCCCCCCCCCCCCCCCCC(F)(F)C(F)(F)C(F)(F)C(F)(F)C(F)(F)C(F)(F)C(F)(F)C(F)(F)C(F)(F)F
801000	{_x000D_ "C" : 40,_x000D_ "H" : 24,_x000D_ "F" : 64,_x000D_ "O" : 10,_x000D_ "Si" : 3_x000D_ }	1963.97	94048-09-6	Bis(2,2,3,3,4,4,5,5-octafluoropentyl) bis{tris[(2,2,3,3,4,4,5,5-octafluoropentyl)oxy]silyl} orthosilicate	{_x000D_ "preferred_name" : "Bis(2,2,3,3,4,4,5,5-octafluoropentyl) bis{tris[(2,2,3,3,4,4,5,5-octafluoropentyl)oxy]silyl} orthosilicate"_x000D_ }	FSXHVCBIGCIGSU-UHFFFAOYSA-N	FC(F)C(F)(F)C(F)(F)C(F)(F)CO[Si](OCC(F)(F)C(F)(F)C(F)(F)C(F)F)(OCC(F)(F)C(F)(F)C(F)(F)C(F)F)O[Si](OCC(F)(F)C(F)(F)C(F)(F)C(F)F)(OCC(F)(F)C(F)(F)C(F)(F)C(F)F)O[Si](OCC(F)(F)C(F)(F)C(F)(F)C(F)F)(OCC(F)(F)C(F)(F)C(F)(F)C(F)F)OCC(F)(F)C(F)(F)C(F)(F)C(F)F
802000	{_x000D_ "C" : 5,_x000D_ "F" : 9,_x000D_ "N" : 1,_x000D_ "O" : 1_x000D_ }	260.984	91816-92-1	Nonafluoro(nitroso)cyclopentane	{_x000D_ "preferred_name" : "Nonafluoro(nitroso)cyclopentane"_x000D_ }	AWDVPLYXQHERRY-UHFFFAOYSA-N	FC1(F)C(F)(F)C(F)(F)C(F)(N=O)C1(F)F
803000	{_x000D_ "C" : 6,_x000D_ "Cl" : 1,_x000D_ "F" : 13_x000D_ }	353.948	1426-23-9		{_x000D_ "preferred_name" : "2-Chloroperfluorohexane"_x000D_ }	PSXQOUMJAOQVDA-UHFFFAOYNA-N	FC(F)(F)C(F)(F)C(F)(F)C(F)(F)C(F)(Cl)C(F)(F)F
804000	{_x000D_ "C" : 15,_x000D_ "H" : 10,_x000D_ "F" : 6,_x000D_ "O" : 2_x000D_ }	336.058	1478-61-1	4,4'-(1,1,1,3,3,3-Hexafluoropropane-2,2-diyl)diphenol	{_x000D_ "preferred_name" : "Bisphenol AF"_x000D_ }	ZFVMWEVVKGLCIJ-UHFFFAOYSA-N	OC1=CC=C(C=C1)C(C1=CC=C(O)C=C1)(C(F)(F)F)C(F)(F)F
805000	{_x000D_ "C" : 10,_x000D_ "H" : 16,_x000D_ "F" : 7,_x000D_ "N" : 1,_x000D_ "O" : 3_x000D_ }	331.102	189160-58-5	1-[Bis(2-hydroxyethyl)amino]-4,4,5,5,6,6,6-heptafluorohexan-2-ol	{_x000D_ "preferred_name" : "1-[Bis(2-hydroxyethyl)amino]-4,4,5,5,6,6,6-heptafluorohexan-2-ol"_x000D_ }	SLUCZPNDVUNDLK-UHFFFAOYSA-N	OCCN(CCO)CC(O)CC(F)(F)C(F)(F)C(F)(F)F
808000	{_x000D_ "C" : 7,_x000D_ "H" : 1,_x000D_ "F" : 13,_x000D_ "O" : 3_x000D_ }	379.972	1010786-64-7	2,2,3,3,4,4-Hexafluoro-4-(heptafluoropropoxy)butanoic acid	{_x000D_ "preferred_name" : "2,2,3,3,4,4-Hexafluoro-4-(heptafluoropropoxy)butanoic acid"_x000D_ }	FBJAVRFGJBNSMM-UHFFFAOYSA-N	OC(=O)C(F)(F)C(F)(F)C(F)(F)OC(F)(F)C(F)(F)C(F)(F)F
809000	{_x000D_ "C" : 8,_x000D_ "F" : 14_x000D_ }	361.978	812-97-5	1,1,2,3,3,4,4,5,5,6,6,7,8,8-Tetradecafluoroocta-1,7-diene	{_x000D_ "preferred_name" : "1,1,2,3,3,4,4,5,5,6,6,7,8,8-Tetradecafluoroocta-1,7-diene"_x000D_ }	AEGUVNHLYAZFAU-UHFFFAOYSA-N	FC(F)=C(F)C(F)(F)C(F)(F)C(F)(F)C(F)(F)C(F)=C(F)F
810000	{_x000D_ "C" : 16,_x000D_ "H" : 16,_x000D_ "F" : 7,_x000D_ "N" : 1,_x000D_ "O" : 3,_x000D_ "S" : 2_x000D_ }	467.046	1137678-56-8	Methyl 3-(5-cyanothiophen-3-yl)-2-(3,3,4,4,5,5,5-heptafluoropentane-1-sulfinyl)-2-methylbutanoate	{_x000D_ "preferred_name" : "Methyl 5-cyano-Î±-((perfluoropropyl)ethyl)sulfinyl-Î±,Î²-dimethyl-3-thiophenepropanoate"_x000D_ }	RQKLFAUYYSRELR-UHFFFAOYSA-N	COC(=O)C(C)(C(C)C1=CSC(=C1)C#N)S(=O)CCC(F)(F)C(F)(F)C(F)(F)F
811000	{_x000D_ "C" : 9,_x000D_ "H" : 13,_x000D_ "F" : 7_x000D_ }	254.091	755-89-5	1,1,1,2,2,3,3-Heptafluorononane	{_x000D_ "preferred_name" : "1,1,1,2,2,3,3-Heptafluorononane"_x000D_ }	ZICALAZJGGHDNX-UHFFFAOYSA-N	CCCCCCC(F)(F)C(F)(F)C(F)(F)F
812000	{_x000D_ "C" : 9,_x000D_ "H" : 10,_x000D_ "F" : 9,_x000D_ "N" : 1,_x000D_ "O" : 3_x000D_ }	351.052	141791-73-3	2,2,3,3,4,4,5,5,5-Nonafluoro-N,N-bis(2-hydroxyethyl)pentanamide	{_x000D_ "preferred_name" : "2,2,3,3,4,4,5,5,5-Nonafluoro-N,N-bis(2-hydroxyethyl)pentanamide"_x000D_ }	OIIJUNVRIWPIEP-UHFFFAOYSA-N	OCCN(CCO)C(=O)C(F)(F)C(F)(F)C(F)(F)C(F)(F)F
813000	{_x000D_ "C" : 15,_x000D_ "H" : 20,_x000D_ "F" : 15,_x000D_ "N" : 2,_x000D_ "O" : 5,_x000D_ "S" : 2_x000D_ }	657.057	NOCAS_1032348		{_x000D_ "preferred_name" : "N,N-Dimethyl-N-(3-sulfopropyl)-3-[(perfluoro-1-sulfonylpentadecyl)amino]-1-propanaminium"_x000D_ }	JBIBCIRUKQQRNB-UHFFFAOYSA-O	C[N+](C)(CCCNS(=O)(=O)C(F)(F)C(F)(F)C(F)(F)C(F)(F)C(F)(F)C(F)(F)C(F)(F)F)CCCS(O)(=O)=O
814000	{_x000D_ "C" : 12,_x000D_ "H" : 10,_x000D_ "F" : 7,_x000D_ "N" : 1,_x000D_ "O" : 1_x000D_ }	317.065	90791-28-9	N-(2,4-Dimethylphenyl)-2,2,3,3,4,4,4-heptafluorobutanamide	{_x000D_ "preferred_name" : "N-(2,4-Dimethylphenyl)-2,2,3,3,4,4,4-heptafluorobutanamide"_x000D_ }	BYYHYKYPFROLEU-UHFFFAOYSA-N	CC1=CC=C(NC(=O)C(F)(F)C(F)(F)C(F)(F)F)C(C)=C1
815000	{_x000D_ "C" : 10,_x000D_ "H" : 14,_x000D_ "F" : 4,_x000D_ "O" : 1_x000D_ }	226.098	193280-14-7	(1S)-2,2,4,4-Tetrafluoro-1,8,8-trimethyl-3-oxabicyclo[3.2.1]octane	{_x000D_ "preferred_name" : "(1S)-2,2,4,4-Tetrafluoro-1,8,8-trimethyl-3-oxabicyclo[3.2.1]octane"_x000D_ }	ADTLXEWUZWPMFV-XDKWHASVSA-N	[H]C12CC[C@@](C)(C1(C)C)C(F)(F)OC2(F)F
816000	{_x000D_ "C" : 6,_x000D_ "H" : 4,_x000D_ "F" : 7,_x000D_ "N" : 1,_x000D_ "O" : 1_x000D_ }	239.018	2499-91-4	2-(Heptafluoropropyl)-4,5-dihydro-1,3-oxazole	{_x000D_ "preferred_name" : "2-(heptafluoropropyl)-4,5-dihydro-1,3-oxazole"_x000D_ }	DWHQJBZGNNMESK-UHFFFAOYSA-N	FC(F)(F)C(F)(F)C(F)(F)C1=NCCO1
817000	{_x000D_ "C" : 5,_x000D_ "H" : 3,_x000D_ "F" : 5,_x000D_ "N" : 2,_x000D_ "O" : 1_x000D_ }	202.017	110234-44-1	5-(Pentafluoroethyl)-1,2-oxazol-3-amine	{_x000D_ "preferred_name" : "5-(Pentafluoroethyl)-1,2-oxazol-3-amine"_x000D_ }	QAZUJNKPFAUCFO-UHFFFAOYSA-N	NC1=NOC(=C1)C(F)(F)C(F)(F)F
818000	{_x000D_ "C" : 10,_x000D_ "H" : 5,_x000D_ "F" : 13,_x000D_ "O" : 3_x000D_ }	420.003	117516-21-9	Ethyl 3,3,4,4,5,5,6,6,7,7,8,8,8-tridecafluoro-2-oxooctanoate	{_x000D_ "preferred_name" : "Ethyl 3,3,4,4,5,5,6,6,7,7,8,8,8-tridecafluoro-2-oxooctanoate"_x000D_ }	LGEGUXDEXZWMAL-UHFFFAOYSA-N	CCOC(=O)C(=O)C(F)(F)C(F)(F)C(F)(F)C(F)(F)C(F)(F)C(F)(F)F
819000	{_x000D_ "C" : 20,_x000D_ "H" : 22,_x000D_ "F" : 23,_x000D_ "N" : 2,_x000D_ "O" : 6,_x000D_ "S" : 2_x000D_ }	887.055	NOCAS_1034961		{_x000D_ "preferred_name" : "N-(2-Hydroxyethyl)-N-methyl-3-[(perfluoroundecanesulfonyl)amino]-N-(3-sulfopropyl)propan-1-aminium"_x000D_ }	DVJGIYNNCDTZFV-UHFFFAOYNA-O	C[N+](CCO)(CCCNS(=O)(=O)C(F)(F)C(F)(F)C(F)(F)C(F)(F)C(F)(F)C(F)(F)C(F)(F)C(F)(F)C(F)(F)C(F)(F)C(F)(F)F)CCCS(O)(=O)=O
820000	{_x000D_ "C" : 5,_x000D_ "F" : 9,_x000D_ "I" : 1,_x000D_ "O" : 1_x000D_ }	373.885	827601-56-9	2,2,3,3,4,4,5,5,6-Nonafluoro-6-iodooxane	{_x000D_ "preferred_name" : "2,2,3,3,4,4,5,5,6-Nonafluoro-6-iodooxane"_x000D_ }	JFSRHLYKYXXBRX-UHFFFAOYSA-N	FC1(F)OC(F)(I)C(F)(F)C(F)(F)C1(F)F
821000	{_x000D_ "C" : 11,_x000D_ "H" : 22,_x000D_ "F" : 5,_x000D_ "N" : 2,_x000D_ "O" : 5,_x000D_ "S" : 1_x000D_ }	389.117	NOCAS_1035473		{_x000D_ "preferred_name" : "N-(2,3-Dihydroxypropyl)-4-hydroxy-N,N-dimethyl-3-{[(perfluoroethyl)sulfonyl]amino}-1-butanaminium"_x000D_ }	LDZIFNIHIQHLRV-UHFFFAOYNA-N	C[N+](C)(CCC(CO)NS(=O)(=O)C(F)(F)C(F)(F)F)CC(O)CO
822000	{_x000D_ "C" : 10,_x000D_ "H" : 17,_x000D_ "F" : 5,_x000D_ "N" : 2,_x000D_ "O" : 4,_x000D_ "S" : 1_x000D_ }	356.083	NOCAS_1034669		{_x000D_ "preferred_name" : "2:2 Fluorotelomer sulfonamido propyl methyl amino acetic acid"_x000D_ }	GHZVFCSLRUJFAP-UHFFFAOYSA-N	CN(CCCNS(=O)(=O)CCC(F)(F)C(F)(F)F)CC(O)=O
823000	{_x000D_ "C" : 5,_x000D_ "F" : 8,_x000D_ "O" : 2_x000D_ }	243.977	17256-52-9	2-(Difluoromethylidene)-4,4,5-trifluoro-5-(trifluoromethyl)-1,3-dioxolane	{_x000D_ "preferred_name" : "2-(Difluoromethylene)-4,4,5-trifluoro-5-(trifluoromethyl)-1,3-dioxolane"_x000D_ }	RFJVDJWCXSPUBY-UHFFFAOYSA-N	FC(F)=C1OC(F)(F)C(F)(O1)C(F)(F)F
824000	{_x000D_ "C" : 5,_x000D_ "H" : 1,_x000D_ "F" : 9,_x000D_ "O" : 3,_x000D_ "S" : 1_x000D_ }	311.95	NOCAS_1035202		{_x000D_ "preferred_name" : "(3E)-Perfluoropent-3-ene-1-sulfonic acid"_x000D_ }	CBKDCXTWOFDRGE-OWOJBTEDSA-N	OS(=O)(=O)C(F)(F)C(F)(F)C(\F)=C(/F)C(F)(F)F
825000	{_x000D_ "C" : 11,_x000D_ "H" : 11,_x000D_ "F" : 13,_x000D_ "O" : 3_x000D_ }	438.05	52835-31-1	3,3,4,4,5,5,6,6,7,7,8,8,8-Tridecafluoro-1-(2-methoxyethoxy)octan-2-ol	{_x000D_ "preferred_name" : "3,3,4,4,5,5,6,6,7,7,8,8,8-Tridecafluoro-1-(2-methoxyethoxy)octan-2-ol"_x000D_ }	JVMVZRJXRGKBPZ-UHFFFAOYSA-N	COCCOCC(O)C(F)(F)C(F)(F)C(F)(F)C(F)(F)C(F)(F)C(F)(F)F
826000	{_x000D_ "C" : 11,_x000D_ "H" : 9,_x000D_ "F" : 6,_x000D_ "N" : 3,_x000D_ "O" : 2_x000D_ }	329.06	60351-78-2	N~1~-(2-Aminophenyl)-2,2,3,3,4,4-hexafluoropentanediamide	{_x000D_ "preferred_name" : "N~1~-(2-Aminophenyl)-2,2,3,3,4,4-hexafluoropentanediamide"_x000D_ }	HODQKESLBZTKNZ-UHFFFAOYSA-N	NC(=O)C(F)(F)C(F)(F)C(F)(F)C(=O)NC1=CC=CC=C1N
827000	{_x000D_ "C" : 8,_x000D_ "H" : 7,_x000D_ "F" : 9,_x000D_ "O" : 4,_x000D_ "S" : 1_x000D_ }	369.992	161123-65-5	Ethyl (1,1,2,2,3,3,4,4,4-nonafluorobutane-1-sulfonyl)acetate	{_x000D_ "preferred_name" : "Ethyl (1,1,2,2,3,3,4,4,4-nonafluorobutane-1-sulfonyl)acetate"_x000D_ }	XROHYIPGSYETHB-UHFFFAOYSA-N	CCOC(=O)CS(=O)(=O)C(F)(F)C(F)(F)C(F)(F)C(F)(F)F
828000	{_x000D_ "C" : 8,_x000D_ "H" : 3,_x000D_ "F" : 14,_x000D_ "N" : 3_x000D_ }	407.01	648-13-5	(1Z)-2,2,3,3,4,4,4-Heptafluoro-N'-(2,2,3,3,4,4,4-heptafluorobutanimidoyl)butanimidamide	{_x000D_ "preferred_name" : "(1Z)-2,2,3,3,4,4,4-Heptafluoro-N'-(2,2,3,3,4,4,4-heptafluorobutanimidoyl)butanimidamide"_x000D_ }	BDVIKRZPWOTDRP-UHFFFAOYSA-N	N\C(=N/C(=N)C(F)(F)C(F)(F)C(F)(F)F)C(F)(F)C(F)(F)C(F)(F)F
829000	{_x000D_ "C" : 26,_x000D_ "H" : 35,_x000D_ "F" : 17,_x000D_ "O" : 5,_x000D_ "Si" : 1_x000D_ }	778.198	717825-76-8		{_x000D_ "preferred_name" : "6,11,14,17-Tetraoxa-7-silaeicos-1-yn-3-ol, 7,7-dibutyl-13,15,15,16,18,18,19,19,20,20,20-undecafluoro-3-methyl-13,16-bis(trifluoromethyl)-"_x000D_ }	GYGAJGKPDXOWIL-UHFFFAOYNA-N	CCCC[Si](CCCC)(CCCOCC(F)(OC(F)(F)C(F)(OC(F)(F)C(F)(F)C(F)(F)F)C(F)(F)F)C(F)(F)F)OCCC(C)(O)C#C
830000	{_x000D_ "C" : 11,_x000D_ "H" : 7,_x000D_ "F" : 7,_x000D_ "S" : 1_x000D_ }	304.016	676258-32-5		{_x000D_ "preferred_name" : "3-(2,3,3,4,4,5,5-Heptafluorocyclopent-1-en-1-yl)-2,5-dimethylthiophene"_x000D_ }	CYYVGYWMUQRGDD-UHFFFAOYSA-N	CC1=CC(=C(C)S1)C1=C(F)C(F)(F)C(F)(F)C1(F)F
831000	{_x000D_ "C" : 6,_x000D_ "F" : 12,_x000D_ "O" : 3_x000D_ }	347.966	369371-47-1	1-{Difluoro[1,1,2,2-tetrafluoro-2-(trifluoromethoxy)ethoxy]methoxy}-1,2,2-trifluoroethene	{_x000D_ "preferred_name" : "Perfluoro[(2-methoxyethoxy)methoxy]ethene"_x000D_ }	LCVLVWQPMRAJQW-UHFFFAOYSA-N	FC(F)=C(F)OC(F)(F)OC(F)(F)C(F)(F)OC(F)(F)F
832000	{_x000D_ "C" : 5,_x000D_ "H" : 2,_x000D_ "Cl" : 1,_x000D_ "F" : 7_x000D_ }	229.973	261503-64-4	2-Chloro-3,3,4,4,5,5,5-heptafluoropent-1-ene	{_x000D_ "preferred_name" : "2-chloro-3,3,4,4,5,5,5-heptafluoropent-1-ene"_x000D_ }	FISQXYDFCVEFII-UHFFFAOYSA-N	FC(F)(F)C(F)(F)C(F)(F)C(Cl)=C
833000	{_x000D_ "C" : 15,_x000D_ "H" : 19,_x000D_ "F" : 11,_x000D_ "N" : 2,_x000D_ "O" : 6,_x000D_ "S" : 1_x000D_ }	564.079	NOCAS_1035189		{_x000D_ "preferred_name" : "{(2-Carboxyethyl)[(perfluoropentyl)sulfonyl]amino}-3-betaine"_x000D_ }	MRVNAVPFCDGBMW-UHFFFAOYSA-N	C[N+](C)(CCCN(CCC(O)=O)S(=O)(=O)C(F)(F)C(F)(F)C(F)(F)C(F)(F)C(F)(F)F)CC([O-])=O
834000	{_x000D_ "C" : 8,_x000D_ "H" : 6,_x000D_ "F" : 11,_x000D_ "I" : 1,_x000D_ "O" : 1_x000D_ }	453.929	16083-66-2		{_x000D_ "preferred_name" : "4,4,5,5,6,6,7,7,8,8,8-Undecafluoro-2-iodooctan-1-ol"_x000D_ }	PEJDWUAOGRKZEU-UHFFFAOYNA-N	OCC(I)CC(F)(F)C(F)(F)C(F)(F)C(F)(F)C(F)(F)F
835000	{_x000D_ "C" : 6,_x000D_ "H" : 6,_x000D_ "F" : 8_x000D_ }	230.034	40723-65-7	1,1,2,2,5,5,6,6-Octafluorohexane	{_x000D_ "preferred_name" : "1,1,2,2,5,5,6,6-Octafluorohexane"_x000D_ }	CFVSJJLFSKTCSN-UHFFFAOYSA-N	FC(F)C(F)(F)CCC(F)(F)C(F)F
836000	{_x000D_ "C" : 21,_x000D_ "H" : 19,_x000D_ "F" : 5,_x000D_ "N" : 4,_x000D_ "O" : 3_x000D_ }	470.138	NOCAS_1027082		{_x000D_ "preferred_name" : "{4-[1-(4-Pentafluoroethyloxyphenyl)-1H-[1,2,4]triazol-3-yl]-phenyl}-carbamic acid tert-butyl ester"_x000D_ }	YRZGMNAZDCPVFT-UHFFFAOYSA-N	CC(C)(C)OC(=O)NC1=CC=C(C=C1)C1=NN(C=N1)C1=CC=C(OC(F)(F)C(F)(F)F)C=C1
837000	{_x000D_ "C" : 6,_x000D_ "F" : 12,_x000D_ "O" : 1_x000D_ }	315.976	88995-83-9	1,1,1,4,4,4-Hexafluoro-3,3-bis(trifluoromethyl)butan-2-one	{_x000D_ "preferred_name" : "1,1,1,4,4,4-Hexafluoro-3,3-bis(trifluoromethyl)butan-2-one"_x000D_ }	VQOUZQMAWUSCKR-UHFFFAOYSA-N	FC(F)(F)C(=O)C(C(F)(F)F)(C(F)(F)F)C(F)(F)F
838000	{_x000D_ "C" : 8,_x000D_ "H" : 3,_x000D_ "F" : 13,_x000D_ "O" : 1,_x000D_ "S" : 1_x000D_ }	393.97	680187-85-3	1-(Ethenesulfinyl)-1,1,2,2,3,3,4,4,5,5,6,6,6-tridecafluorohexane	{_x000D_ "preferred_name" : "1-(Ethenylsulfinyl)-1,1,2,2,3,3,4,4,5,5,6,6,6-tridecafluorohexane"_x000D_ }	AXBAJZBYMBZLLS-UHFFFAOYSA-N	FC(F)(F)C(F)(F)C(F)(F)C(F)(F)C(F)(F)C(F)(F)S(=O)C=C
839000	{_x000D_ "C" : 3,_x000D_ "Cl" : 1,_x000D_ "F" : 7,_x000D_ "O" : 2_x000D_ }	235.948	54362-31-1	1-Chloro-1,1,2,2-tetrafluoro-2-[(trifluoromethyl)peroxy]ethane	{_x000D_ "preferred_name" : "1-chloro-1,1,2,2-tetrafluoro-2-(trifluoromethylperoxy)ethane"_x000D_ }	HYFZHKNSODUQIF-UHFFFAOYSA-N	FC(F)(F)OOC(F)(F)C(F)(F)Cl
840000	{_x000D_ "C" : 23,_x000D_ "H" : 14,_x000D_ "F" : 33,_x000D_ "N" : 1,_x000D_ "O" : 3_x000D_ }	979.045	NOCAS_1036822		{_x000D_ "preferred_name" : "2â€�[Dimethyl[3-(perfluorohexadecyl)â€�2â€�hydroxypropyl]azaniumyl]acetate"_x000D_ }	OQXMVZSATPJFLA-UHFFFAOYNA-N	C[N+](C)(CC(O)CC(F)(F)C(F)(F)C(F)(F)C(F)(F)C(F)(F)C(F)(F)C(F)(F)C(F)(F)C(F)(F)C(F)(F)C(F)(F)C(F)(F)C(F)(F)C(F)(F)C(F)(F)C(F)(F)F)CC([O-])=O
842000	{_x000D_ "C" : 7,_x000D_ "H" : 2,_x000D_ "F" : 12,_x000D_ "O" : 3,_x000D_ "S" : 1_x000D_ }	393.953	2089109-51-1		{_x000D_ "preferred_name" : "Perfluoro-5-heptenesulfonic acid"_x000D_ }	POQDCIZTLNSNHW-UHFFFAOYNA-N	OS(=O)(=O)C(F)(F)C(F)(F)C(F)(F)C(F)C(F)=C(F)C(F)(F)F
843000	{_x000D_ "C" : 9,_x000D_ "H" : 7,_x000D_ "F" : 6,_x000D_ "N" : 1_x000D_ }	243.048	476335-54-3	4-(1,1,1,3,3,3-Hexafluoropropan-2-yl)aniline	{_x000D_ "preferred_name" : "4-(1,1,1,3,3,3-Hexafluoropropan-2-yl)aniline"_x000D_ }	XTEBLARUAVEBRF-UHFFFAOYSA-N	NC1=CC=C(C=C1)C(C(F)(F)F)C(F)(F)F
844000	{_x000D_ "C" : 17,_x000D_ "H" : 10,_x000D_ "F" : 21,_x000D_ "N" : 1,_x000D_ "O" : 7_x000D_ }	739.012	NOCAS_1027665		{_x000D_ "preferred_name" : "2-[Methyl(perfluoro(4,7,10,13-tetraoxapentadecanoyl))amino]ethyl prop-2-enoate"_x000D_ }	PHAVHHCVKIQWEK-UHFFFAOYSA-N	CN(CCOC(=O)C=C)C(=O)C(F)(F)C(F)(F)OC(F)(F)C(F)(F)OC(F)(F)C(F)(F)OC(F)(F)C(F)(F)OC(F)(F)C(F)(F)F
845000	{_x000D_ "C" : 4,_x000D_ "Cl" : 1,_x000D_ "F" : 9,_x000D_ "O" : 2,_x000D_ "S" : 1_x000D_ }	317.916	2991-84-6	Nonafluorobutane-1-sulfonyl chloride	{_x000D_ "preferred_name" : "Perfluoro-1-butanesulfonyl chloride"_x000D_ }	IRFCLLARAUQTNK-UHFFFAOYSA-N	FC(F)(F)C(F)(F)C(F)(F)C(F)(F)S(Cl)(=O)=O
846000	{_x000D_ "C" : 10,_x000D_ "H" : 5,_x000D_ "F" : 7,_x000D_ "O" : 2_x000D_ }	290.018	2396-21-6	4-(1,1,1,2,3,3,3-Heptafluoropropan-2-yl)benzoic acid	{_x000D_ "preferred_name" : "4-(Heptafluoroisopropyl)benzoic acid"_x000D_ }	NIVQJMYIRBMXQV-UHFFFAOYSA-N	OC(=O)C1=CC=C(C=C1)C(F)(C(F)(F)F)C(F)(F)F
847000	{_x000D_ "C" : 5,_x000D_ "Br" : 1,_x000D_ "F" : 9,_x000D_ "O" : 1_x000D_ }	325.899	813468-14-3	2-Bromo-1,1,1,2,4,4,5,5,5-nonafluoropentan-3-one	{_x000D_ "preferred_name" : "2-Bromo-1,1,1,2,4,4,5,5,5-nonafluoropentan-3-one"_x000D_ }	BPSFOLIXPWWJGP-UHFFFAOYSA-N	FC(F)(F)C(F)(F)C(=O)C(F)(Br)C(F)(F)F
848000	{_x000D_ "C" : 16,_x000D_ "H" : 5,_x000D_ "F" : 17,_x000D_ "O" : 3_x000D_ }	567.997	65439-50-1	4-{[1,1,1,4,5,5,5-Heptafluoro-3-(1,1,1,2,3,3,3-heptafluoropropan-2-yl)-4-(trifluoromethyl)pent-2-en-2-yl]oxy}benzoic acid	{_x000D_ "preferred_name" : "4-[[3,4,4,4-Tetrafluoro-2-[1,2,2,2-tetrafluoro-1-(trifluoromethyl)ethyl]-1,3-bis(trifluoromethyl)-1-buten-1-yl]oxy]benzoic acid"_x000D_ }	WZYJANZQIJZYAB-UHFFFAOYSA-N	OC(=O)C1=CC=C(OC(=C(C(F)(C(F)(F)F)C(F)(F)F)C(F)(C(F)(F)F)C(F)(F)F)C(F)(F)F)C=C1
849000	{_x000D_ "C" : 11,_x000D_ "H" : 4,_x000D_ "F" : 14,_x000D_ "N" : 2,_x000D_ "O" : 2_x000D_ }	462.005	444122-26-3		{_x000D_ "preferred_name" : "1,1,1,3,3,4,5,5-Octafluoro-6-isocyanato-2-(isocyanatomethyl)-2,4-bis(trifluoromethyl)hexane"_x000D_ }	REQWQCXKLNVRJC-UHFFFAOYNA-N	FC(F)(F)C(F)(C(F)(F)CN=C=O)C(F)(F)C(CN=C=O)(C(F)(F)F)C(F)(F)F
850000	{_x000D_ "C" : 15,_x000D_ "H" : 12,_x000D_ "F" : 6,_x000D_ "N" : 2_x000D_ }	334.09	47250-53-3	3,3'-(1,1,1,3,3,3-Hexafluoropropane-2,2-diyl)dianiline	{_x000D_ "preferred_name" : "2,2-Bis(3-aminophenyl)hexafluoropropane"_x000D_ }	UVUCUHVQYAPMEU-UHFFFAOYSA-N	NC1=CC=CC(=C1)C(C1=CC(N)=CC=C1)(C(F)(F)F)C(F)(F)F
851000	{_x000D_ "C" : 3,_x000D_ "H" : 2,_x000D_ "F" : 4,_x000D_ "O" : 3_x000D_ }	161.994	106327-88-2	2,3,3,3-Tetrafluoro-2-hydroxypropanoic acid	{_x000D_ "preferred_name" : "2,3,3,3-Tetrafluoro-2-hydroxypropanoic acid"_x000D_ }	ZBCDLXOMWBDKBI-UHFFFAOYSA-N	OC(=O)C(O)(F)C(F)(F)F
852000	{_x000D_ "C" : 7,_x000D_ "H" : 6,_x000D_ "F" : 8,_x000D_ "O" : 2_x000D_ }	274.024	2795-50-8	Ethyl 2,2,3,3,4,4,5,5-octafluoropentanoate	{_x000D_ "preferred_name" : "Ethyl 5H-octafluoropentanoate"_x000D_ }	HXWMNJVBQLBDGW-UHFFFAOYSA-N	CCOC(=O)C(F)(F)C(F)(F)C(F)(F)C(F)F
853000	{_x000D_ "C" : 9,_x000D_ "H" : 9,_x000D_ "F" : 13,_x000D_ "Si" : 1_x000D_ }	392.027	135841-49-5	Trimethyl(tridecafluorohexyl)silane	{_x000D_ "preferred_name" : "Trimethyl(tridecafluorohexyl)silane"_x000D_ }	AHGSEBBCGYXEBF-UHFFFAOYSA-N	C[Si](C)(C)C(F)(F)C(F)(F)C(F)(F)C(F)(F)C(F)(F)C(F)(F)F
854000	{_x000D_ "C" : 12,_x000D_ "H" : 5,_x000D_ "Cl" : 2,_x000D_ "F" : 9,_x000D_ "O" : 5,_x000D_ "S" : 1_x000D_ }	501.909	1451750-40-5	Methyl 2,4-dichloro-3-[(1,1,2,2,3,3,4,4,4-nonafluorobutane-1-sulfonyl)oxy]benzoate	{_x000D_ "preferred_name" : "Methyl 2,4-dichloro-3-[(1,1,2,2,3,3,4,4,4-nonafluorobutane-1-sulfonyl)oxy]benzoate"_x000D_ }	ZQIQNJHMQQDDOD-UHFFFAOYSA-N	COC(=O)C1=CC=C(Cl)C(OS(=O)(=O)C(F)(F)C(F)(F)C(F)(F)C(F)(F)F)=C1Cl
855000	{_x000D_ "C" : 18,_x000D_ "H" : 11,_x000D_ "F" : 13,_x000D_ "O" : 3,_x000D_ "S" : 2_x000D_ }	585.994	89863-49-0	2-[1-(Phenylsulfanyl)-2-(1,1,2,2,3,3,4,4,5,5,6,6,6-tridecafluorohexane-1-sulfonyl)ethyl]furan	{_x000D_ "preferred_name" : "2-[1-(Phenylsulfanyl)-2-(1,1,2,2,3,3,4,4,5,5,6,6,6-tridecafluorohexane-1-sulfonyl)ethyl]furan"_x000D_ }	ROQUZKWQPLZUAG-UHFFFAOYSA-N	FC(F)(F)C(F)(F)C(F)(F)C(F)(F)C(F)(F)C(F)(F)S(=O)(=O)CC(SC1=CC=CC=C1)C1=CC=CO1
856000	{_x000D_ "C" : 32,_x000D_ "H" : 24,_x000D_ "F" : 42_x000D_ }	1206.12	1980039-46-0	1,1,1,2,2,3,3,4,4,5,5,6,6,7,7,8,8,9,9,10,10,23,23,24,24,25,25,26,26,27,27,28,28,29,29,30,30,31,31,32,32,32-Dotetracontafluorodotriacontane	{_x000D_ "preferred_name" : "1,12-Bis(perfluorodecyl)-n-dodecane"_x000D_ }	VABACYFDDRVUKV-UHFFFAOYSA-N	FC(F)(F)C(F)(F)C(F)(F)C(F)(F)C(F)(F)C(F)(F)C(F)(F)C(F)(F)C(F)(F)C(F)(F)CCCCCCCCCCCCC(F)(F)C(F)(F)C(F)(F)C(F)(F)C(F)(F)C(F)(F)C(F)(F)C(F)(F)C(F)(F)C(F)(F)F
858000	{_x000D_ "C" : 7,_x000D_ "H" : 8,_x000D_ "F" : 7,_x000D_ "N" : 1,_x000D_ "O" : 1_x000D_ }	255.049	75668-24-5	2,2,3,3,4,4,4-Heptafluoro-N-propylbutanamide	{_x000D_ "preferred_name" : "2,2,3,3,4,4,4-Heptafluoro-N-propylbutanamide"_x000D_ }	JOIQPQYVCOJAAJ-UHFFFAOYSA-N	CCCNC(=O)C(F)(F)C(F)(F)C(F)(F)F
860000	{_x000D_ "C" : 4,_x000D_ "H" : 3,_x000D_ "F" : 5,_x000D_ "O" : 2_x000D_ }	178.005	380-60-9		{_x000D_ "preferred_name" : "3,3,4,4,4â€�Pentafluorobutanoic acid"_x000D_ }	UVLNQGHDUGHTGV-UHFFFAOYSA-N	OC(=O)CC(F)(F)C(F)(F)F
861000	{_x000D_ "C" : 6,_x000D_ "H" : 1,_x000D_ "Cl" : 1,_x000D_ "F" : 12,_x000D_ "O" : 3,_x000D_ "S" : 1_x000D_ }	415.914	1651215-29-0	1-Chloro-1,2,2,3,3,4,4,5,5,6,6,6-dodecafluorohexane-1-sulfonic acid	{_x000D_ "preferred_name" : "1-Chloroperfluorohexanesulfonic acid"_x000D_ }	UKYURESKXPQWHO-UHFFFAOYSA-N	OS(=O)(=O)C(F)(Cl)C(F)(F)C(F)(F)C(F)(F)C(F)(F)C(F)(F)F
862000	{_x000D_ "C" : 16,_x000D_ "H" : 7,_x000D_ "F" : 17,_x000D_ "O" : 1_x000D_ }	538.023	55937-43-4	1-[(1,2,3,3,4,4,5,5,6,6,7,7,8,8,9,9,9-Heptadecafluoronon-1-en-1-yl)oxy]-4-methylbenzene	{_x000D_ "preferred_name" : "1-[(1,2,3,3,4,4,5,5,6,6,7,7,8,8,9,9,9-Heptadecafluoronon-1-en-1-yl)oxy]-4-methylbenzene"_x000D_ }	GDVZXSISEWKQKY-UHFFFAOYSA-N	CC1=CC=C(OC(F)=C(F)C(F)(F)C(F)(F)C(F)(F)C(F)(F)C(F)(F)C(F)(F)C(F)(F)F)C=C1
863000	{_x000D_ "C" : 3,_x000D_ "F" : 7,_x000D_ "N" : 1,_x000D_ "O" : 1_x000D_ }	198.987	422-98-0	1,1,1,2,3,3,3-Heptafluoro-2-nitrosopropane	{_x000D_ "preferred_name" : "Perfluoro-2-nitrosopropane"_x000D_ }	WOJKTSOYJLOODF-UHFFFAOYSA-N	FC(F)(F)C(F)(N=O)C(F)(F)F
864000	{_x000D_ "C" : 10,_x000D_ "H" : 2,_x000D_ "F" : 21,_x000D_ "O" : 3,_x000D_ "P" : 1_x000D_ }	599.941	52299-26-0	(Henicosafluorodecyl)phosphonic acid	{_x000D_ "preferred_name" : "Perfluorodecylphosphonic acid"_x000D_ }	CTGNCBOZEMOASL-UHFFFAOYSA-N	OP(O)(=O)C(F)(F)C(F)(F)C(F)(F)C(F)(F)C(F)(F)C(F)(F)C(F)(F)C(F)(F)C(F)(F)C(F)(F)F
866000	{_x000D_ "C" : 24,_x000D_ "H" : 14,_x000D_ "F" : 34,_x000D_ "N" : 2,_x000D_ "O" : 2_x000D_ }	1008.05	174495-83-1	N,N'-(Hexane-1,6-diyl)bis(2,2,3,3,4,4,5,5,6,6,7,7,8,8,9,9,9-heptadecafluorononanamide)	{_x000D_ "preferred_name" : "N,N'-bis(Perfluorononanoyl)1,6-hexanediamine"_x000D_ }	ITKZNLZORZOOLJ-UHFFFAOYSA-N	FC(F)(F)C(F)(F)C(F)(F)C(F)(F)C(F)(F)C(F)(F)C(F)(F)C(F)(F)C(=O)NCCCCCCNC(=O)C(F)(F)C(F)(F)C(F)(F)C(F)(F)C(F)(F)C(F)(F)C(F)(F)C(F)(F)F
867000	{_x000D_ "C" : 9,_x000D_ "H" : 7,_x000D_ "F" : 13,_x000D_ "O" : 1_x000D_ }	378.029	134027-58-0		{_x000D_ "preferred_name" : "1,1,1,2,2,3,3,4,4,5,5,6,6-Tridecafluoro-6-[(propan-2-yl)oxy]hexane"_x000D_ }	INBRDFNDLUBSKE-UHFFFAOYSA-N	CC(C)OC(F)(F)C(F)(F)C(F)(F)C(F)(F)C(F)(F)C(F)(F)F
868000	{_x000D_ "C" : 16,_x000D_ "H" : 12,_x000D_ "F" : 7,_x000D_ "O" : 3,_x000D_ "P" : 1_x000D_ }	416.041	496032-46-3	2,2,3,3,4,4,4-Heptafluoro-1-phenylbutyl hydrogen phenylphosphonate	{_x000D_ "preferred_name" : "2,2,3,3,4,4,4-Heptafluoro-1-phenylbutyl hydrogen phenylphosphonate"_x000D_ }	WQPHWZFYAVBLJS-UHFFFAOYSA-N	OP(=O)(OC(C1=CC=CC=C1)C(F)(F)C(F)(F)C(F)(F)F)C1=CC=CC=C1
869000	{_x000D_ "C" : 4,_x000D_ "Cl" : 2,_x000D_ "F" : 8_x000D_ }	269.925	355-24-8	1,4-Dichloro-1,1,2,2,3,3,4,4-octafluorobutane	{_x000D_ "preferred_name" : "1,4-Dichloro-1,1,2,2,3,3,4,4-octafluorobutane"_x000D_ }	LGBGVSJBKFDYKH-UHFFFAOYSA-N	FC(F)(Cl)C(F)(F)C(F)(F)C(F)(F)Cl
870000	{_x000D_ "C" : 24,_x000D_ "H" : 37,_x000D_ "F" : 13_x000D_ }	572.269	154628-01-0	1,1,1,2,2,3,3,4,4,5,5,6,6-Tridecafluorotetracosane	{_x000D_ "preferred_name" : "1,1,1,2,2,3,3,4,4,5,5,6,6-Tridecafluorotetracosane"_x000D_ }	UKFBBTCWDMDAGL-UHFFFAOYSA-N	CCCCCCCCCCCCCCCCCCC(F)(F)C(F)(F)C(F)(F)C(F)(F)C(F)(F)C(F)(F)F
871000	{_x000D_ "C" : 13,_x000D_ "H" : 15,_x000D_ "F" : 6,_x000D_ "N" : 1,_x000D_ "O" : 1_x000D_ }	315.106	84649-61-6	2-(2-Amino-5-tert-butylphenyl)-1,1,1,3,3,3-hexafluoropropan-2-ol	{_x000D_ "preferred_name" : "2-(2-amino-5-tert-butylphenyl)-1,1,1,3,3,3-hexafluoropropan-2-ol"_x000D_ }	UYFQIQRKQOOFRS-UHFFFAOYSA-N	CC(C)(C)C1=CC(=C(N)C=C1)C(O)(C(F)(F)F)C(F)(F)F
872000	{_x000D_ "C" : 7,_x000D_ "H" : 3,_x000D_ "F" : 13_x000D_ }	334.003	100645-99-6	1,1,1,2,2,3,3,5,5,5-Decafluoro-4-methyl-4-(trifluoromethyl)pentane	{_x000D_ "preferred_name" : "2-Methyl-2-trifluoromethylperfluoropentane"_x000D_ }	YYCWIWYZXFOZFO-UHFFFAOYSA-N	CC(C(F)(F)F)(C(F)(F)F)C(F)(F)C(F)(F)C(F)(F)F
873000	{_x000D_ "C" : 6,_x000D_ "H" : 5,_x000D_ "F" : 10,_x000D_ "O" : 3,_x000D_ "P" : 1_x000D_ }	345.982	113933-95-2	(2,2,3,3,4,4,5,5,6,6-Decafluorohexyl)phosphonic acid	{_x000D_ "preferred_name" : "(2,2,3,3,4,4,5,5,6,6-Decafluorohexyl)phosphonic acid"_x000D_ }	SAPCVXPHUTVQEM-UHFFFAOYSA-N	OP(O)(=O)CC(F)(F)C(F)(F)C(F)(F)C(F)(F)C(F)F
875000	{_x000D_ "C" : 13,_x000D_ "H" : 8,_x000D_ "F" : 9,_x000D_ "N" : 1_x000D_ }	349.051	1622133-36-1	3-Methyl-2-(nonafluorobutyl)-1H-indole	{_x000D_ "preferred_name" : "3-Methyl-2-(nonafluorobutyl)-1H-indole"_x000D_ }	ACRSFVDYBBDIBA-UHFFFAOYSA-N	CC1=C(NC2=C1C=CC=C2)C(F)(F)C(F)(F)C(F)(F)C(F)(F)F
876000	{_x000D_ "C" : 10,_x000D_ "H" : 6,_x000D_ "F" : 9,_x000D_ "N" : 1,_x000D_ "S" : 1_x000D_ }	343.008	68596-40-7	3-{[1,1,1,3,3,3-Hexafluoro-2-(trifluoromethyl)propan-2-yl]sulfanyl}aniline	{_x000D_ "preferred_name" : "3-{[1,1,1,3,3,3-Hexafluoro-2-(trifluoromethyl)propan-2-yl]sulfanyl}aniline"_x000D_ }	JOFATMRYOGLIEC-UHFFFAOYSA-N	NC1=CC(SC(C(F)(F)F)(C(F)(F)F)C(F)(F)F)=CC=C1
877000	{_x000D_ "C" : 6,_x000D_ "H" : 9,_x000D_ "F" : 4,_x000D_ "N" : 1_x000D_ }	171.067	1556809-89-2		{_x000D_ "preferred_name" : "4-Fluoro-4-(trifluoromethyl)piperidine"_x000D_ }	LGXXUQSHRJQLQD-UHFFFAOYSA-N	FC(F)(F)C1(F)CCNCC1
878000	{_x000D_ "C" : 15,_x000D_ "H" : 17,_x000D_ "F" : 17,_x000D_ "O" : 2,_x000D_ "Si" : 1_x000D_ }	580.073	152992-46-6	Diethoxy(3,3,4,4,5,5,6,6,7,7,8,8,9,9,10,10,10-heptadecafluorodecyl)methylsilane	{_x000D_ "preferred_name" : "Diethoxy(2-(perfluorooctyl)-1-ethyl)methylsilane"_x000D_ }	FWFYREMNEFLCAK-UHFFFAOYSA-N	CCO[Si](C)(CCC(F)(F)C(F)(F)C(F)(F)C(F)(F)C(F)(F)C(F)(F)C(F)(F)C(F)(F)F)OCC
879000	{_x000D_ "C" : 27,_x000D_ "H" : 31,_x000D_ "F" : 25_x000D_ }	830.203	116177-48-1	1,1,1,2,2,3,3,4,4,5,5,6,6,7,7,8,8,9,9,10,10,11,11,12,12-Pentacosafluoroheptacosane	{_x000D_ "preferred_name" : "1,1,1,2,2,3,3,4,4,5,5,6,6,7,7,8,8,9,9,10,10,11,11,12,12-Pentacosafluoroheptacosane"_x000D_ }	COFYVQNPCJQXFJ-UHFFFAOYSA-N	CCCCCCCCCCCCCCCC(F)(F)C(F)(F)C(F)(F)C(F)(F)C(F)(F)C(F)(F)C(F)(F)C(F)(F)C(F)(F)C(F)(F)C(F)(F)C(F)(F)F
880000	{_x000D_ "C" : 3,_x000D_ "H" : 2,_x000D_ "F" : 5,_x000D_ "I" : 1_x000D_ }	259.912	354-69-8	1,1,1,2,2-Pentafluoro-3-iodopropane	{_x000D_ "preferred_name" : "(Perfluoroethyl)methyl iodide"_x000D_ }	HENALDZJQYAUBN-UHFFFAOYSA-N	FC(F)(F)C(F)(F)CI
882000	{_x000D_ "C" : 11,_x000D_ "H" : 5,_x000D_ "F" : 6,_x000D_ "N" : 1,_x000D_ "O" : 3_x000D_ }	313.017	35443-86-8	4,4,4-Trifluoro-1-(3-nitrophenyl)-3-(trifluoromethyl)but-2-en-1-one	{_x000D_ "preferred_name" : "3'-Nitro-4,4,4-trifluoro-3-trifluoromethylcrotonophenone"_x000D_ }	QWHZNTNUWRYUOR-UHFFFAOYSA-N	[O-][N+](=O)C1=CC=CC(=C1)C(=O)C=C(C(F)(F)F)C(F)(F)F
883000	{_x000D_ "C" : 5,_x000D_ "F" : 9,_x000D_ "I" : 1_x000D_ }	357.89	167026-90-6	1,2,3,4,4,4-Hexafluoro-1-iodo-3-(trifluoromethyl)but-1-ene	{_x000D_ "preferred_name" : "1,2,3,4,4,4-Hexafluoro-1-iodo-3-(trifluoromethyl)-1-butene"_x000D_ }	KVLZYXPNBHIUMY-UHFFFAOYSA-N	FC(I)=C(F)C(F)(C(F)(F)F)C(F)(F)F
884000	{_x000D_ "C" : 13,_x000D_ "H" : 1,_x000D_ "F" : 25,_x000D_ "O" : 3,_x000D_ "S" : 1_x000D_ }	711.925	NOCAS_1035641		{_x000D_ "preferred_name" : "(7E)â€�Pentacosafluorotridecâ€�7â€�eneâ€�1â€�sulfonic acid"_x000D_ }	JQFWUTDDHHWLJP-OWOJBTEDSA-N	OS(=O)(=O)C(F)(F)C(F)(F)C(F)(F)C(F)(F)C(F)(F)C(F)(F)C(\F)=C(/F)C(F)(F)C(F)(F)C(F)(F)C(F)(F)C(F)(F)F
885000	{_x000D_ "C" : 21,_x000D_ "H" : 18,_x000D_ "F" : 8_x000D_ }	422.128	136525-94-5	1,1'-(2,2,3,3,4,4,5,5-Octafluorocyclopentane-1,1-diyl)bis(3,4-dimethylbenzene)	{_x000D_ "preferred_name" : "1,1'-(2,2,3,3,4,4,5,5-Octafluorocyclopentane-1,1-diyl)bis(3,4-dimethylbenzene)"_x000D_ }	BXJQGPHTTGPOAK-UHFFFAOYSA-N	CC1=C(C)C=C(C=C1)C1(C2=CC(C)=C(C)C=C2)C(F)(F)C(F)(F)C(F)(F)C1(F)F
886000	{_x000D_ "C" : 9,_x000D_ "H" : 7,_x000D_ "F" : 4,_x000D_ "N" : 1,_x000D_ "O" : 5,_x000D_ "S" : 1_x000D_ }	316.998	85459-27-4		{_x000D_ "preferred_name" : "2,2,3,3-Tetrafluoropropyl 2-nitrobenzene-1-sulfonate"_x000D_ }	UUBIOOOQDJHXAT-UHFFFAOYSA-N	[O-][N+](=O)C1=CC=CC=C1S(=O)(=O)OCC(F)(F)C(F)F
887000	{_x000D_ "C" : 17,_x000D_ "H" : 10,_x000D_ "F" : 17,_x000D_ "N" : 1,_x000D_ "O" : 3_x000D_ }	599.039	105988-39-4		{_x000D_ "preferred_name" : "N-Perfluoropelargonoyldopamine"_x000D_ }	KBXCDKNSADMWLR-UHFFFAOYSA-N	OC1=CC=C(CCNC(=O)C(F)(F)C(F)(F)C(F)(F)C(F)(F)C(F)(F)C(F)(F)C(F)(F)C(F)(F)F)C=C1O
888000	{_x000D_ "C" : 12,_x000D_ "H" : 3,_x000D_ "F" : 23,_x000D_ "O" : 1_x000D_ }	599.982	423-65-4	2,2,3,3,4,4,5,5,6,6,7,7,8,8,9,9,10,10,11,11,12,12,12-Tricosafluorododecan-1-ol	{_x000D_ "preferred_name" : "11:1 Fluorotelomer alcohol"_x000D_ }	SHTZQFTXUMCALC-UHFFFAOYSA-N	OCC(F)(F)C(F)(F)C(F)(F)C(F)(F)C(F)(F)C(F)(F)C(F)(F)C(F)(F)C(F)(F)C(F)(F)C(F)(F)F
889000	{_x000D_ "C" : 11,_x000D_ "H" : 19,_x000D_ "F" : 5,_x000D_ "N" : 2,_x000D_ "O" : 4,_x000D_ "S" : 1_x000D_ }	370.099	NOCAS_1035167		{_x000D_ "preferred_name" : "3-{(Perfluoroethanesulfonyl)[3-(trimethylazaniumyl)propyl]amino}propanoate"_x000D_ }	BIHDSCMKAHYSNU-UHFFFAOYSA-N	C[N+](C)(C)CCCN(CCC([O-])=O)S(=O)(=O)C(F)(F)C(F)(F)F
891000	{_x000D_ "C" : 7,_x000D_ "H" : 3,_x000D_ "F" : 13,_x000D_ "O" : 2,_x000D_ "S" : 1_x000D_ }	397.965	78499-30-6	2,2,3,3,4,4,5,5,6,6,7,7-Dodecafluoroheptyl sulfurofluoridoite	{_x000D_ "preferred_name" : "2,2,3,3,4,4,5,5,6,6,7,7-Dodecafluoroheptyl sulfurofluoridoite"_x000D_ }	UTWYJRVMMFXNON-UHFFFAOYSA-N	FC(F)C(F)(F)C(F)(F)C(F)(F)C(F)(F)C(F)(F)COS(F)=O
892000	{_x000D_ "C" : 21,_x000D_ "H" : 27,_x000D_ "F" : 17_x000D_ }	602.184	871311-23-8	1,1,1,2,2,3,3,4,4,5,5,6,6,7,7,8,8-Heptadecafluorohenicosane	{_x000D_ "preferred_name" : "1,1,1,2,2,3,3,4,4,5,5,6,6,7,7,8,8-Heptadecafluorohenicosane"_x000D_ }	NSIPJGPFVCQTLA-UHFFFAOYSA-N	CCCCCCCCCCCCCC(F)(F)C(F)(F)C(F)(F)C(F)(F)C(F)(F)C(F)(F)C(F)(F)C(F)(F)F
893000	{_x000D_ "C" : 7,_x000D_ "H" : 3,_x000D_ "F" : 13,_x000D_ "O" : 1_x000D_ }	349.998	375-82-6	2,2,3,3,4,4,5,5,6,6,7,7,7-Tridecafluoroheptan-1-ol	{_x000D_ "preferred_name" : "6:1 Fluorotelomer alcohol"_x000D_ }	STLNAVFVCIRZLL-UHFFFAOYSA-N	OCC(F)(F)C(F)(F)C(F)(F)C(F)(F)C(F)(F)C(F)(F)F
894000	{_x000D_ "C" : 13,_x000D_ "H" : 9,_x000D_ "F" : 17,_x000D_ "S" : 1_x000D_ }	520.015	239463-91-3	1,1,1,2,2,3,3,4,4,5,5,6,6,7,7,8,8-Heptadecafluoro-10-[(prop-2-en-1-yl)sulfanyl]decane	{_x000D_ "preferred_name" : "1,1,1,2,2,3,3,4,4,5,5,6,6,7,7,8,8-Heptadecafluoro-10-[(prop-2-en-1-yl)sulfanyl]decane"_x000D_ }	VBSGTAMERRWOSX-UHFFFAOYSA-N	FC(F)(F)C(F)(F)C(F)(F)C(F)(F)C(F)(F)C(F)(F)C(F)(F)C(F)(F)CCSCC=C
896000	{_x000D_ "C" : 22,_x000D_ "H" : 24,_x000D_ "F" : 24,_x000D_ "O" : 4,_x000D_ "Si" : 1_x000D_ }	836.106	381-08-8	Di-tert-butyl bis(2,2,3,3,4,4,5,5,6,6,7,7-dodecafluoroheptyl) orthosilicate	{_x000D_ "preferred_name" : "Di-tert-butyl bis(2,2,3,3,4,4,5,5,6,6,7,7-dodecafluoroheptyl) orthosilicate"_x000D_ }	ACVNEKRAXGMERH-UHFFFAOYSA-N	CC(C)(C)O[Si](OCC(F)(F)C(F)(F)C(F)(F)C(F)(F)C(F)(F)C(F)F)(OCC(F)(F)C(F)(F)C(F)(F)C(F)(F)C(F)(F)C(F)F)OC(C)(C)C
897000	{_x000D_ "C" : 30,_x000D_ "H" : 20,_x000D_ "Cl" : 1,_x000D_ "F" : 17,_x000D_ "O" : 1_x000D_ }	754.093	865758-37-8	1-{Chloro[4-(3,3,4,4,5,5,6,6,7,7,8,8,9,9,10,10,10-heptadecafluorodecyl)phenyl]phenylmethyl}-4-methoxybenzene	{_x000D_ "preferred_name" : "1-(Chloro[4-(2-(perfluorooctyl)ethyl)phenyl]phenylmethyl)-4-methoxybenzene"_x000D_ }	FSYYFUVFEYRUHN-UHFFFAOYSA-N	COC1=CC=C(C=C1)C(Cl)(C1=CC=CC=C1)C1=CC=C(CCC(F)(F)C(F)(F)C(F)(F)C(F)(F)C(F)(F)C(F)(F)C(F)(F)C(F)(F)F)C=C1
898000	{_x000D_ "C" : 30,_x000D_ "H" : 24,_x000D_ "F" : 38,_x000D_ "O" : 5_x000D_ }	1186.1	93776-05-7	1,1'-{Oxybis[(propane-2,1-diyl)oxy]}bis[4,4,5,5,6,6,7,7,8,8,9,9,10,11,11,11-hexadecafluoro-10-(trifluoromethyl)undecan-2-ol]	{_x000D_ "preferred_name" : "1,1'-(Oxybis(propyleneoxy))bis(3-(perfluoro-7-methyloctyl)propan-2-ol)"_x000D_ }	QIWKDYIRAPMRPM-UHFFFAOYSA-N	CC(COCC(O)CC(F)(F)C(F)(F)C(F)(F)C(F)(F)C(F)(F)C(F)(F)C(F)(C(F)(F)F)C(F)(F)F)OC(C)COCC(O)CC(F)(F)C(F)(F)C(F)(F)C(F)(F)C(F)(F)C(F)(F)C(F)(C(F)(F)F)C(F)(F)F
899000	{_x000D_ "C" : 11,_x000D_ "H" : 2,_x000D_ "F" : 20,_x000D_ "O" : 2_x000D_ }	545.974	2646715-01-5		{_x000D_ "preferred_name" : "11H-Perfluoroundecanoic acid"_x000D_ }	HFLWLMAASPISEA-UHFFFAOYNA-N	OC(=O)C(F)C(F)(F)C(F)(F)C(F)(F)C(F)(F)C(F)(F)C(F)(F)C(F)(F)C(F)(F)C(F)(F)F
900000	{_x000D_ "C" : 12,_x000D_ "H" : 9,_x000D_ "Cl" : 1,_x000D_ "F" : 7,_x000D_ "N" : 1,_x000D_ "O" : 1_x000D_ }	351.026	923569-77-1	(1Z)-2,2,3,3,4,4,4-Heptafluoro-N-(4-methoxy-2-methylphenyl)butanimidoyl chloride	{_x000D_ "preferred_name" : "(1Z)-2,2,3,3,4,4,4-Heptafluoro-N-(4-methoxy-2-methylphenyl)butanimidoyl chloride"_x000D_ }	DQIJQQYCIDPTKA-NKVSQWTQSA-N	COC1=CC(C)=C(C=C1)\N=C(/Cl)C(F)(F)C(F)(F)C(F)(F)F
901000	{_x000D_ "C" : 15,_x000D_ "H" : 18,_x000D_ "F" : 13,_x000D_ "N" : 1,_x000D_ "O" : 4,_x000D_ "S" : 2_x000D_ }	587.047	62880-95-9	2-Methyl-2-{3-[(3,3,4,4,5,5,6,6,7,7,8,8,8-tridecafluorooctyl)sulfanyl]propanamido}propane-1-sulfonic acid	{_x000D_ "preferred_name" : "6:2 Fluorotelomer thia propanoamido dimethyl ethyl sulfonate"_x000D_ }	DKVATWZCDNHYCW-UHFFFAOYSA-N	CC(C)(CS(O)(=O)=O)NC(=O)CCSCCC(F)(F)C(F)(F)C(F)(F)C(F)(F)C(F)(F)C(F)(F)F
902000	{_x000D_ "C" : 5,_x000D_ "H" : 3,_x000D_ "F" : 5,_x000D_ "N" : 2_x000D_ }	186.022	184782-98-7	5-(Pentafluoroethyl)-1H-pyrazole	{_x000D_ "preferred_name" : "5-(Pentafluoroethyl)-1H-pyrazole"_x000D_ }	QZJAVSFWFNBKFU-UHFFFAOYSA-N	FC(F)(F)C(F)(F)C1=CC=NN1
903000	{_x000D_ "C" : 6,_x000D_ "H" : 10,_x000D_ "F" : 6,_x000D_ "I" : 1,_x000D_ "O" : 1,_x000D_ "P" : 1_x000D_ }	369.942	89238-61-9	[(1,1,1,3,3,3-Hexafluoropropan-2-yl)oxy](iodo)trimethyl-lambda~5~-phosphane	{_x000D_ "preferred_name" : "[(1,1,1,3,3,3-Hexafluoropropan-2-yl)oxy](iodo)trimethyl-lambda~5~-phosphane"_x000D_ }	IMTOJTBTZLTZQH-UHFFFAOYSA-N	CP(C)(C)(I)OC(C(F)(F)F)C(F)(F)F
904000	{_x000D_ "C" : 2,_x000D_ "Br" : 1,_x000D_ "F" : 5,_x000D_ "O" : 3,_x000D_ "S" : 1_x000D_ }	277.867	757-02-8	2-Bromo-1,1,2,2-tetrafluoroethyl sulfurofluoridate	{_x000D_ "preferred_name" : "2-Bromo-1,1,2,2-tetrafluoroethyl fluorosulfate"_x000D_ }	BSNGCKGYXWVQBT-UHFFFAOYSA-N	FC(F)(Br)C(F)(F)OS(F)(=O)=O
905000	{_x000D_ "C" : 8,_x000D_ "H" : 3,_x000D_ "Br" : 1,_x000D_ "F" : 4,_x000D_ "S" : 1_x000D_ }	285.907	146431-20-1	5-Bromo-2,2,3,3-tetrafluoro-2,3-dihydro-1-benzothiophene	{_x000D_ "preferred_name" : "5-Bromo-2,2,3,3-tetrafluoro-2,3-dihydro-1-benzothiophene"_x000D_ }	YWTXBWOPVHEDLI-UHFFFAOYSA-N	FC1(F)SC2=C(C=C(Br)C=C2)C1(F)F
906000	{_x000D_ "C" : 5,_x000D_ "H" : 1,_x000D_ "F" : 10,_x000D_ "N" : 1,_x000D_ "O" : 1_x000D_ }	280.99	67212-89-9	4-(Difluoromethyl)-2,2,3,3,5,5,6,6-octafluoromorpholine	{_x000D_ "preferred_name" : "4-(Difluoromethyl)-2,2,3,3,5,5,6,6-octafluoromorpholine"_x000D_ }	KCKDDJSCUYSFBJ-UHFFFAOYSA-N	FC(F)N1C(F)(F)C(F)(F)OC(F)(F)C1(F)F
907000	{_x000D_ "C" : 12,_x000D_ "H" : 6,_x000D_ "F" : 9,_x000D_ "I" : 1_x000D_ }	447.937	109574-90-5	(3,3,4,4,5,5,6,6,6-Nonafluoro-1-iodohex-1-en-1-yl)benzene	{_x000D_ "preferred_name" : "(3,3,4,4,5,5,6,6,6-Nonafluoro-1-iodohex-1-en-1-yl)benzene"_x000D_ }	VRVUWOCHHTUQTI-UHFFFAOYSA-N	FC(F)(F)C(F)(F)C(F)(F)C(F)(F)C=C(I)C1=CC=CC=C1
908000	{_x000D_ "C" : 8,_x000D_ "H" : 12,_x000D_ "F" : 7,_x000D_ "N" : 1,_x000D_ "O" : 4,_x000D_ "S" : 1_x000D_ }	351.038	89148-26-5		{_x000D_ "preferred_name" : "N-[2-(2-Hydroxyethoxy)ethyl]-N-methyl-perfluoropropanesulfonamide"_x000D_ }	KTWWQVJXYBFRNN-UHFFFAOYSA-N	CN(CCOCCO)S(=O)(=O)C(F)(F)C(F)(F)C(F)(F)F
909000	{_x000D_ "C" : 14,_x000D_ "H" : 9,_x000D_ "F" : 17,_x000D_ "O" : 3_x000D_ }	548.028	76962-34-0	4,4,5,5,6,6,7,7,8,8,9,9,10,10,11,11,11-Heptadecafluoro-2-hydroxyundecyl prop-2-enoate	{_x000D_ "preferred_name" : "3-(Perfluorooctyl)-2-hydroxypropyl acrylate"_x000D_ }	DAEIFBGPFDVHNR-UHFFFAOYSA-N	OC(COC(=O)C=C)CC(F)(F)C(F)(F)C(F)(F)C(F)(F)C(F)(F)C(F)(F)C(F)(F)C(F)(F)F
910000	{_x000D_ "C" : 17,_x000D_ "H" : 22,_x000D_ "F" : 12,_x000D_ "O" : 2_x000D_ }	486.143	18770-61-1	2,2,3,3,4,4,5,5,6,6,7,7-Dodecafluoroheptyl decanoate	{_x000D_ "preferred_name" : "2,2,3,3,4,4,5,5,6,6,7,7-Dodecafluoroheptyl decanoate"_x000D_ }	STTYQUIKLZSVHK-UHFFFAOYSA-N	CCCCCCCCCC(=O)OCC(F)(F)C(F)(F)C(F)(F)C(F)(F)C(F)(F)C(F)F
911000	{_x000D_ "C" : 4,_x000D_ "H" : 5,_x000D_ "F" : 4,_x000D_ "I" : 1_x000D_ }	255.937	61915-73-9		{_x000D_ "preferred_name" : "1,1,2,2-Tetrafluoro-1-iodobutane"_x000D_ }	KKNADUPLFTZPCU-UHFFFAOYSA-N	CCC(F)(F)C(F)(F)I
912000	{_x000D_ "C" : 22,_x000D_ "H" : 15,_x000D_ "F" : 13,_x000D_ "N" : 2,_x000D_ "O" : 5,_x000D_ "S" : 1_x000D_ }	666.049	4550-62-3	3,5-Dimethoxy-N-[(3-{1,1,2,2-tetrafluoro-2-[1,1,2,2,3,3-hexafluoro-3-(trifluoromethoxy)propoxy]ethyl}phenyl)carbamothioyl]benzamide	{_x000D_ "preferred_name" : "3,5-Dimethoxy-N-[(3-{1,1,2,2-tetrafluoro-2-[1,1,2,2,3,3-hexafluoro-3-(trifluoromethoxy)propoxy]ethyl}phenyl)carbamothioyl]benzamide"_x000D_ }	ABIQKKGFYFBREU-UHFFFAOYSA-N	COC1=CC(=CC(OC)=C1)C(=O)NC(=S)NC1=CC=CC(=C1)C(F)(F)C(F)(F)OC(F)(F)C(F)(F)C(F)(F)OC(F)(F)F
913000	{_x000D_ "C" : 14,_x000D_ "H" : 3,_x000D_ "F" : 25_x000D_ }	645.984	67103-05-3	3,3,4,4,5,5,6,6,7,7,8,8,9,9,10,10,11,11,12,12,13,13,14,14,14-Pentacosafluorotetradec-1-ene	{_x000D_ "preferred_name" : "(Perfluorododecyl)ethylene"_x000D_ }	CAAQNKVBCKOIAP-UHFFFAOYSA-N	FC(F)(F)C(F)(F)C(F)(F)C(F)(F)C(F)(F)C(F)(F)C(F)(F)C(F)(F)C(F)(F)C(F)(F)C(F)(F)C(F)(F)C=C
914000	{_x000D_ "C" : 19,_x000D_ "H" : 14,_x000D_ "F" : 9,_x000D_ "N" : 1,_x000D_ "O" : 2_x000D_ }	459.088	355822-08-1	9-(Nonafluorobutyl)-2,3,6,7-tetrahydro-1H,5H,11H-pyrano[2,3-f]pyrido[3,2,1-ij]quinolin-11-one	{_x000D_ "preferred_name" : "9-(Nonafluorobutyl)-2,3,6,7-tetrahydro-1H,5H,11H-pyrano[2,3-f]pyrido[3,2,1-ij]quinolin-11-one"_x000D_ }	QIXJBQLHXCUZTC-UHFFFAOYSA-N	FC(F)(F)C(F)(F)C(F)(F)C(F)(F)C1=CC(=O)OC2=C3CCCN4CCCC(C=C12)=C34
915000	{_x000D_ "C" : 7,_x000D_ "H" : 4,_x000D_ "F" : 7,_x000D_ "N" : 1_x000D_ }	235.023	118425-75-5	2-(Heptafluoropropyl)-1H-pyrrole	{_x000D_ "preferred_name" : "2-(Heptafluoropropyl)-1H-pyrrole"_x000D_ }	DQZLODWGSHAXSQ-UHFFFAOYSA-N	FC(F)(F)C(F)(F)C(F)(F)C1=CC=CN1
916000	{_x000D_ "C" : 8,_x000D_ "H" : 3,_x000D_ "Cl" : 3,_x000D_ "F" : 14,_x000D_ "Si" : 1_x000D_ }	497.885	850416-78-3	Trichloro(1,3,3,4,4,5,5,6,6,7,7,8,8,8-tetradecafluorooctyl)silane	{_x000D_ "preferred_name" : "Trichloro(1,3,3,4,4,5,5,6,6,7,7,8,8,8-tetradecafluorooctyl)silane"_x000D_ }	KMCYRWVEGWPLMG-UHFFFAOYSA-N	FC(CC(F)(F)C(F)(F)C(F)(F)C(F)(F)C(F)(F)C(F)(F)F)[Si](Cl)(Cl)Cl
917000	{_x000D_ "C" : 8,_x000D_ "H" : 3,_x000D_ "Cl" : 1,_x000D_ "F" : 7,_x000D_ "N" : 1_x000D_ }	280.984	1816284-43-1	2-Chloro-3-(1,1,1,2,3,3,3-heptafluoropropan-2-yl)pyridine	{_x000D_ "preferred_name" : "2-Chloro-3-(1,1,1,2,3,3,3-heptafluoropropan-2-yl)pyridine"_x000D_ }	ZUGSGANHTURLLH-UHFFFAOYSA-N	FC(F)(F)C(F)(C1=CC=CN=C1Cl)C(F)(F)F
918000	{_x000D_ "C" : 15,_x000D_ "H" : 8,_x000D_ "F" : 21,_x000D_ "N" : 1,_x000D_ "O" : 4,_x000D_ "S" : 1_x000D_ }	696.984	NOCAS_1026757		{_x000D_ "preferred_name" : "[2-[Ethyl(1,1,2,2,3,3,4,4,5,5,6,6,7,7,8,8,8-heptadecafluorooctylsulfonyl)amino]-1,1,2,2-tetrafluoroethyl] prop-2-enoate"_x000D_ }	NVQSAIZKEGTWHK-UHFFFAOYSA-N	CCN(C(F)(F)C(F)(F)OC(=O)C=C)S(=O)(=O)C(F)(F)C(F)(F)C(F)(F)C(F)(F)C(F)(F)C(F)(F)C(F)(F)C(F)(F)F
919000	{_x000D_ "C" : 6,_x000D_ "H" : 2,_x000D_ "F" : 10,_x000D_ "N" : 2,_x000D_ "O" : 2_x000D_ }	323.996	4396-71-8	2,2,3,3,3-Pentafluoro-N-[(2,2,3,3,3-pentafluoropropanoyl)oxy]propanimidamide	{_x000D_ "preferred_name" : "2,2,3,3,3-Pentafluoro-N-[(2,2,3,3,3-pentafluoropropanoyl)oxy]propanimidamide"_x000D_ }	QFKHJHWAPCCYTQ-UHFFFAOYSA-N	FC(F)(F)C(F)(F)C(=N)NOC(=O)C(F)(F)C(F)(F)F
920000	{_x000D_ "C" : 13,_x000D_ "H" : 11,_x000D_ "F" : 5,_x000D_ "N" : 4,_x000D_ "O" : 4_x000D_ }	382.07	60167-96-6	4-(Butan-2-yl)-5,7-dinitro-2-(pentafluoroethyl)-1H-benzimidazole	{_x000D_ "preferred_name" : "4-(Butan-2-yl)-5,7-dinitro-2-(pentafluoroethyl)-1H-benzimidazole"_x000D_ }	WSOLUNIYZHRUDI-UHFFFAOYSA-N	CCC(C)C1=C2N=C(NC2=C(C=C1[N+]([O-])=O)[N+]([O-])=O)C(F)(F)C(F)(F)F
921000	{_x000D_ "C" : 5,_x000D_ "H" : 7,_x000D_ "F" : 6,_x000D_ "N" : 1_x000D_ }	195.048	2228360-94-7		{_x000D_ "preferred_name" : "3,â€‹3,â€‹4,â€‹4,â€‹5,â€‹5-â€‹Hexafluoro-1-pentanamine"_x000D_ }	MBQDUJQKGMZELZ-UHFFFAOYSA-N	NCCC(F)(F)C(F)(F)C(F)F
922000	{_x000D_ "C" : 4,_x000D_ "Cl" : 1,_x000D_ "F" : 9,_x000D_ "O" : 2_x000D_ }	285.944	87136-79-6	1-[Chloro(difluoro)methoxy]-1,1,2,2-tetrafluoro-2-(trifluoromethoxy)ethane	{_x000D_ "preferred_name" : "1-[Chloro(difluoro)methoxy]-1,1,2,2-tetrafluoro-2-(trifluoromethoxy)ethane"_x000D_ }	FDGTYOXMAQGBCV-UHFFFAOYSA-N	FC(F)(F)OC(F)(F)C(F)(F)OC(F)(F)Cl
923000	{_x000D_ "C" : 11,_x000D_ "H" : 4,_x000D_ "F" : 17,_x000D_ "N" : 1,_x000D_ "O" : 1_x000D_ }	489.002	142010-50-2	1,1,1,2,2,3,3,4,4,5,5,6,6,7,7,8,8-Heptadecafluoro-10-isocyanatodecane	{_x000D_ "preferred_name" : "1,1,1,2,2,3,3,4,4,5,5,6,6,7,7,8,8-Heptadecafluoro-10-isocyanatodecane"_x000D_ }	XBIIIDIAZYSZBI-UHFFFAOYSA-N	FC(F)(F)C(F)(F)C(F)(F)C(F)(F)C(F)(F)C(F)(F)C(F)(F)C(F)(F)CCN=C=O
924000	{_x000D_ "C" : 18,_x000D_ "H" : 26,_x000D_ "F" : 15,_x000D_ "N" : 2,_x000D_ "O" : 8,_x000D_ "S" : 3_x000D_ }	779.061	2089108-81-4		{_x000D_ "preferred_name" : "N,N-Dimethyl-N-(3-sulfopropyl)-3-[(3-sulfopropyl) [(perfluoroheptyl)sulfonyl]amino]-1-propanaminium"_x000D_ }	QXAJUGIKMOXNDF-UHFFFAOYSA-O	C[N+](C)(CCCN(CCCS(O)(=O)=O)S(=O)(=O)C(F)(F)C(F)(F)C(F)(F)C(F)(F)C(F)(F)C(F)(F)C(F)(F)F)CCCS(O)(=O)=O
925000	{_x000D_ "C" : 5,_x000D_ "H" : 9,_x000D_ "F" : 4,_x000D_ "O" : 4,_x000D_ "P" : 1_x000D_ }	240.017	88332-78-9	Dimethyl (2,2,3,3-tetrafluoro-1-hydroxypropyl)phosphonate	{_x000D_ "preferred_name" : "Dimethyl (2,2,3,3-tetrafluoro-1-hydroxypropyl)phosphonate"_x000D_ }	FUZGZSPRSVNGOS-UHFFFAOYSA-N	COP(=O)(OC)C(O)C(F)(F)C(F)F
926000	{_x000D_ "C" : 6,_x000D_ "H" : 8,_x000D_ "F" : 4_x000D_ }	156.056	2368-88-9	1,1,2,2-Tetrafluoro-3,4-dimethylcyclobutane	{_x000D_ "preferred_name" : "1,1,2,2-Tetrafluoro-3,4-dimethylcyclobutane"_x000D_ }	NPTCDUZRZAAHMZ-UHFFFAOYSA-N	CC1C(C)C(F)(F)C1(F)F
927000	{_x000D_ "C" : 15,_x000D_ "H" : 20,_x000D_ "F" : 13,_x000D_ "N" : 1,_x000D_ "O" : 5,_x000D_ "Si" : 1_x000D_ }	569.09	1421688-36-9	3,3,4,4,5,5,6,6,7,7,8,8,8-Tridecafluorooctyl [3-(trimethoxysilyl)propyl]carbamate	{_x000D_ "preferred_name" : "3,3,4,4,5,5,6,6,7,7,8,8,8-Tridecafluorooctyl [3-(trimethoxysilyl)propyl]carbamate"_x000D_ }	UNYPRTCZVBILGW-UHFFFAOYSA-N	CO[Si](CCCNC(=O)OCCC(F)(F)C(F)(F)C(F)(F)C(F)(F)C(F)(F)C(F)(F)F)(OC)OC
928000	{_x000D_ "C" : 11,_x000D_ "H" : 8,_x000D_ "F" : 12,_x000D_ "O" : 3_x000D_ }	416.028	101932-18-7	2,5-Bis(1,1,1,3,3,3-hexafluoro-2-hydroxypropan-2-yl)cyclopentan-1-one	{_x000D_ "preferred_name" : "2,5-Bis(1,1,1,3,3,3-hexafluoro-2-hydroxypropan-2-yl)cyclopentan-1-one"_x000D_ }	NVMISAZNGOTJHN-UHFFFAOYSA-N	OC(C1CCC(C1=O)C(O)(C(F)(F)F)C(F)(F)F)(C(F)(F)F)C(F)(F)F
929000	{_x000D_ "C" : 14,_x000D_ "H" : 6,_x000D_ "F" : 6,_x000D_ "O" : 1_x000D_ }	304.032	64400-40-4	1,1,2,2,3,3-Hexafluoro-2,3-dihydrobenzo[f]azulen-9(1H)-one	{_x000D_ "preferred_name" : "1,1,2,2,3,3-Hexafluoro-2,3-dihydrobenzo[f]azulen-9(1H)-one"_x000D_ }	YSPKBTYUWINDNL-UHFFFAOYSA-N	FC1(F)C2=CC3=CC=CC=C3C(=O)C=C2C(F)(F)C1(F)F
930000	{_x000D_ "C" : 15,_x000D_ "H" : 11,_x000D_ "F" : 21,_x000D_ "O" : 1,_x000D_ "S" : 1_x000D_ }	638.02	36880-08-7	3-[(3,3,4,4,5,5,6,6,7,7,8,8,9,9,10,10,11,11,12,12,12-Henicosafluorododecyl)sulfanyl]propan-1-ol	{_x000D_ "preferred_name" : "3-[(3,3,4,4,5,5,6,6,7,7,8,8,9,9,10,10,11,11,12,12,12-Heneicosafluorododecyl)thio]-1-propanol"_x000D_ }	OFNLDFVIWONLJQ-UHFFFAOYSA-N	OCCCSCCC(F)(F)C(F)(F)C(F)(F)C(F)(F)C(F)(F)C(F)(F)C(F)(F)C(F)(F)C(F)(F)C(F)(F)F
931000	{_x000D_ "C" : 28,_x000D_ "H" : 1,_x000D_ "F" : 58,_x000D_ "O" : 2,_x000D_ "P" : 1_x000D_ }	1501.88	610800-82-3		{_x000D_ "preferred_name" : "Bis[perfluoro-12-methyltridecyl] phosphinic acid"_x000D_ }	JCAUTGKOYAANOB-UHFFFAOYSA-N	OP(=O)(C(F)(F)C(F)(F)C(F)(F)C(F)(F)C(F)(F)C(F)(F)C(F)(F)C(F)(F)C(F)(F)C(F)(F)C(F)(F)C(F)(C(F)(F)F)C(F)(F)F)C(F)(F)C(F)(F)C(F)(F)C(F)(F)C(F)(F)C(F)(F)C(F)(F)C(F)(F)C(F)(F)C(F)(F)C(F)(F)C(F)(C(F)(F)F)C(F)(F)F
932000	{_x000D_ "C" : 18,_x000D_ "H" : 22,_x000D_ "F" : 19,_x000D_ "N" : 2,_x000D_ "O" : 5,_x000D_ "S" : 1_x000D_ }	739.095	NOCAS_1035478		{_x000D_ "preferred_name" : "N-(2,3-Dihydroxypropyl)-4-hydroxy-N,N-dimethyl-3-{[(perfluorononyl)sulfonyl]amino}-1-butanaminium"_x000D_ }	UNMGCUFUMVNGCB-UHFFFAOYNA-N	C[N+](C)(CCC(CO)NS(=O)(=O)C(F)(F)C(F)(F)C(F)(F)C(F)(F)C(F)(F)C(F)(F)C(F)(F)C(F)(F)C(F)(F)F)CC(O)CO
933000	{_x000D_ "C" : 10,_x000D_ "H" : 6,_x000D_ "F" : 7,_x000D_ "N" : 1,_x000D_ "O" : 2_x000D_ }	305.029	238098-38-9	4-(1,1,1,2,3,3,3-Heptafluoropropan-2-yl)-2-methyl-1-nitrobenzene	{_x000D_ "preferred_name" : "4-(1,1,1,2,3,3,3-Heptafluoropropan-2-yl)-2-methyl-1-nitrobenzene"_x000D_ }	FHPZIZFWTWOOQW-UHFFFAOYSA-N	CC1=CC(=CC=C1[N+]([O-])=O)C(F)(C(F)(F)F)C(F)(F)F
934000	{_x000D_ "C" : 14,_x000D_ "H" : 11,_x000D_ "F" : 12,_x000D_ "N" : 1,_x000D_ "O" : 2_x000D_ }	453.06	102206-53-1	2,2'-(6-Methylpyridine-2,4-diyl)bis[3,3,3-trifluoro-2-(trifluoromethyl)propan-1-ol]	{_x000D_ "preferred_name" : "6-Methyl-beta,beta,beta',beta'-tetrakis(trifluoromethyl)-2,4-pyridinediethanol"_x000D_ }	ULLWQEFUQHHPGB-UHFFFAOYSA-N	CC1=CC(=CC(=N1)C(CO)(C(F)(F)F)C(F)(F)F)C(CO)(C(F)(F)F)C(F)(F)F
935000	{_x000D_ "C" : 11,_x000D_ "H" : 8,_x000D_ "F" : 7,_x000D_ "N" : 1_x000D_ }	287.054	273735-78-7	5-(1,1,1,2,3,3,3-Heptafluoropropan-2-yl)-2,3-dihydro-1H-indole	{_x000D_ "preferred_name" : "5-(1,1,1,2,3,3,3-Heptafluoropropan-2-yl)-2,3-dihydro-1H-indole"_x000D_ }	QIRDSKZNAOJVIT-UHFFFAOYSA-N	FC(F)(F)C(F)(C1=CC2=C(NCC2)C=C1)C(F)(F)F
936000	{_x000D_ "C" : 10,_x000D_ "H" : 10,_x000D_ "F" : 7,_x000D_ "N" : 1,_x000D_ "O" : 5_x000D_ }	357.045	88435-83-0	4-Ethoxy-3-(2,2,3,3,4,4,4-heptafluorobutanamido)-4-oxobutanoic acid (non-preferred name)	{_x000D_ "preferred_name" : "N-(Perfluoro-1-oxobutyl)aspartic acid 1-ethyl ester"_x000D_ }	GAHLLWWTAWUXEK-UHFFFAOYSA-N	CCOC(=O)C(CC(O)=O)NC(=O)C(F)(F)C(F)(F)C(F)(F)F
937000	{_x000D_ "C" : 9,_x000D_ "H" : 10,_x000D_ "F" : 6,_x000D_ "O" : 2,_x000D_ "Si" : 1_x000D_ }	292.035	73774-99-9	4,4-Bis(trifluoromethyl)-3-[(trimethylsilyl)oxy]cyclobut-2-en-1-one	{_x000D_ "preferred_name" : "4,4-Bis(trifluoromethyl)-3-[(trimethylsilyl)oxy]cyclobut-2-en-1-one"_x000D_ }	PDSNQLMEMHJZHD-UHFFFAOYSA-N	C[Si](C)(C)OC1=CC(=O)C1(C(F)(F)F)C(F)(F)F
938000	{_x000D_ "C" : 13,_x000D_ "H" : 6,_x000D_ "F" : 18,_x000D_ "O" : 2_x000D_ }	536.008	96250-52-1	3,3,4,4,5,5,6,6,7,7,8,8,9,9,10,10,10-Heptadecafluorodecyl 2-fluoroprop-2-enoate	{_x000D_ "preferred_name" : "3,3,4,4,5,5,6,6,7,7,8,8,9,9,10,10,10-Heptadecafluorodecyl 2-fluoroprop-2-enoate"_x000D_ }	MYWZAYNXSFHVGM-UHFFFAOYSA-N	FC(=C)C(=O)OCCC(F)(F)C(F)(F)C(F)(F)C(F)(F)C(F)(F)C(F)(F)C(F)(F)C(F)(F)F
940000	{_x000D_ "C" : 9,_x000D_ "H" : 2,_x000D_ "F" : 19,_x000D_ "N" : 1,_x000D_ "O" : 2,_x000D_ "S" : 1_x000D_ }	548.95	1818833-95-2		{_x000D_ "preferred_name" : "Perfluoro-1-nonanesulfonamide"_x000D_ }	MJMAVQNOYGJJES-UHFFFAOYSA-N	NS(=O)(=O)C(F)(F)C(F)(F)C(F)(F)C(F)(F)C(F)(F)C(F)(F)C(F)(F)C(F)(F)C(F)(F)F
941000	{_x000D_ "C" : 8,_x000D_ "H" : 1,_x000D_ "F" : 14,_x000D_ "N" : 3_x000D_ }	404.995	801-28-5	3,5-Bis(heptafluoropropyl)-1H-1,2,4-triazole	{_x000D_ "preferred_name" : "3,5-Bis(heptafluoropropyl)-1H-1,2,4-triazole"_x000D_ }	FPVIHTFALYNIKB-UHFFFAOYSA-N	FC(F)(F)C(F)(F)C(F)(F)C1=NC(=NN1)C(F)(F)C(F)(F)C(F)(F)F
942000	{_x000D_ "C" : 18,_x000D_ "H" : 17,_x000D_ "F" : 21,_x000D_ "N" : 1,_x000D_ "O" : 3_x000D_ }	694.087	NOCAS_1036778		{_x000D_ "preferred_name" : "(2â€�Carboxyethyl)dimethyl[3-(perfluorodecyl)â€�2â€�hydroxypropyl]azanium"_x000D_ }	BJQNVKKWXKIAIL-UHFFFAOYNA-O	C[N+](C)(CCC(O)=O)CC(O)CC(F)(F)C(F)(F)C(F)(F)C(F)(F)C(F)(F)C(F)(F)C(F)(F)C(F)(F)C(F)(F)C(F)(F)F
943000	{_x000D_ "C" : 20,_x000D_ "H" : 22,_x000D_ "F" : 21,_x000D_ "N" : 2,_x000D_ "O" : 3,_x000D_ "S" : 1_x000D_ }	769.102	NOCAS_1035886		{_x000D_ "preferred_name" : "{3â€�[2â€�(2-(Perfluorodecyl)ethanesulfonyl)acetamido]propyl}trimethylazanium"_x000D_ }	MVIYBBPGTGELSN-UHFFFAOYSA-O	C[N+](C)(C)CCCNC(=O)CS(=O)(=O)CCC(F)(F)C(F)(F)C(F)(F)C(F)(F)C(F)(F)C(F)(F)C(F)(F)C(F)(F)C(F)(F)C(F)(F)F
944000	{_x000D_ "C" : 4,_x000D_ "F" : 4,_x000D_ "I" : 2_x000D_ }	377.803	15563-92-5	3,3,4,4-Tetrafluoro-1,2-diiodocyclobut-1-ene	{_x000D_ "preferred_name" : "3,3,4,4-tetrafluoro-1,2-diiodocyclobutene"_x000D_ }	LLRRXTKRZREGCY-UHFFFAOYSA-N	FC1(F)C(I)=C(I)C1(F)F
945000	{_x000D_ "C" : 14,_x000D_ "H" : 2,_x000D_ "F" : 26_x000D_ }	663.974	56523-43-4	1,1,1,2,2,3,3,4,4,5,5,6,6,9,9,10,10,11,11,12,12,13,13,14,14,14-Hexacosafluorotetradec-7-ene	{_x000D_ "preferred_name" : "1,2-Bis(perfluorohexyl)ethene"_x000D_ }	SFEKJPRYZMFTFH-UHFFFAOYSA-N	FC(F)(F)C(F)(F)C(F)(F)C(F)(F)C(F)(F)C(F)(F)C=CC(F)(F)C(F)(F)C(F)(F)C(F)(F)C(F)(F)C(F)(F)F
946000	{_x000D_ "C" : 10,_x000D_ "H" : 8,_x000D_ "F" : 11,_x000D_ "N" : 1,_x000D_ "O" : 3_x000D_ }	399.033	176702-73-1	2,3,3,3-Tetrafluoro-2-(heptafluoropropoxy)-1-(morpholin-4-yl)propan-1-one	{_x000D_ "preferred_name" : "2,3,3,3-Tetrafluoro-2-(heptafluoropropoxy)-1-(morpholin-4-yl)propan-1-one"_x000D_ }	RARVKFBGGANBMS-UHFFFAOYSA-N	FC(F)(F)C(F)(F)C(F)(F)OC(F)(C(=O)N1CCOCC1)C(F)(F)F
947000	{_x000D_ "C" : 13,_x000D_ "H" : 8,_x000D_ "F" : 17,_x000D_ "N" : 1,_x000D_ "O" : 4,_x000D_ "S" : 1_x000D_ }	596.99	60194-47-0	2-[(1,1,2,2,3,3,4,4,5,5,6,6,7,7,8,8,8-Heptadecafluorooctane-1-sulfonyl)amino]ethyl prop-2-enoate	{_x000D_ "preferred_name" : "2-[(Perfluorooctane-1-sulfonyl)amino]ethyl prop-2-enoate"_x000D_ }	XCBBWRDLYSFQAA-UHFFFAOYSA-N	FC(F)(F)C(F)(F)C(F)(F)C(F)(F)C(F)(F)C(F)(F)C(F)(F)C(F)(F)S(=O)(=O)NCCOC(=O)C=C
948000	{_x000D_ "C" : 10,_x000D_ "H" : 5,_x000D_ "F" : 17,_x000D_ "O" : 4,_x000D_ "S" : 1_x000D_ }	543.964	2089110-03-0		{_x000D_ "preferred_name" : "1-Hydroxy-8:2 fluorotelomer sulfonic acid"_x000D_ }	VRJWTMNIGCNXFO-UHFFFAOYNA-N	OC(CC(F)(F)C(F)(F)C(F)(F)C(F)(F)C(F)(F)C(F)(F)C(F)(F)C(F)(F)F)S(O)(=O)=O
949000	{_x000D_ "C" : 9,_x000D_ "H" : 6,_x000D_ "F" : 7,_x000D_ "N" : 1,_x000D_ "S" : 1_x000D_ }	293.011	166392-11-6	2-[(Heptafluoropropyl)sulfanyl]aniline	{_x000D_ "preferred_name" : "2-[(heptafluoropropyl)sulfanyl]aniline"_x000D_ }	XDXZADDGIVDJFS-UHFFFAOYSA-N	NC1=CC=CC=C1SC(F)(F)C(F)(F)C(F)(F)F
951000	{_x000D_ "C" : 10,_x000D_ "H" : 3,_x000D_ "F" : 18,_x000D_ "I" : 1_x000D_ }	591.899	53638-10-1	1,1,1,2,2,3,3,4,4,7,7,8,8,9,9,10,10,10-Octadecafluoro-5-iododecane	{_x000D_ "preferred_name" : "1-Iodo-1,2-bis(perfluoro-n-butyl)ethane"_x000D_ }	ZDRHSXVFEQIXGS-UHFFFAOYSA-N	FC(F)(F)C(F)(F)C(F)(F)C(F)(F)CC(I)C(F)(F)C(F)(F)C(F)(F)C(F)(F)F
952000	{_x000D_ "C" : 5,_x000D_ "H" : 5,_x000D_ "Cl" : 1,_x000D_ "F" : 4_x000D_ }	176.002	356-80-9	3-(Chloromethyl)-1,1,2,2-tetrafluorocyclobutane	{_x000D_ "preferred_name" : "3-(Chloromethyl)-1,1,2,2-tetrafluorocyclobutane"_x000D_ }	OXWJVEJIBUWIIX-UHFFFAOYSA-N	FC1(F)CC(CCl)C1(F)F
953000	{_x000D_ "C" : 9,_x000D_ "H" : 1,_x000D_ "Cl" : 1,_x000D_ "F" : 16,_x000D_ "O" : 2_x000D_ }	479.941	NOCAS_1035617		{_x000D_ "preferred_name" : "3â€�Chloroâ€�perfluorononanoic acid"_x000D_ }	KKZNDGUHFOJRTL-UHFFFAOYNA-N	OC(=O)C(F)(F)C(F)(Cl)C(F)(F)C(F)(F)C(F)(F)C(F)(F)C(F)(F)C(F)(F)F
954000	{_x000D_ "C" : 6,_x000D_ "H" : 1,_x000D_ "F" : 11,_x000D_ "O" : 6_x000D_ }	377.96	39492-90-5	1,1,1,3,3,5,5,7,7,9,9-Undecafluoro-2,4,6,8-tetraoxadecan-10-oic acid	{_x000D_ "preferred_name" : "Perfluoro-3,5,7,9-butaoxadecanoic acid"_x000D_ }	RVMKCACFKFAJPS-UHFFFAOYSA-N	OC(=O)C(F)(F)OC(F)(F)OC(F)(F)OC(F)(F)OC(F)(F)F
955000	{_x000D_ "C" : 8,_x000D_ "F" : 14,_x000D_ "O" : 6_x000D_ }	457.947	79754-25-9		{_x000D_ "preferred_name" : "Bis[perfluoro(1-oxo-3-methoxypropyl)] peroxide"_x000D_ }	SVIAJOVGNRXNSC-UHFFFAOYSA-N	FC(F)(F)OC(F)(F)C(F)(F)C(=O)OOC(=O)C(F)(F)C(F)(F)OC(F)(F)F
956000	{_x000D_ "C" : 3,_x000D_ "H" : 2,_x000D_ "Cl" : 1,_x000D_ "F" : 5,_x000D_ "O" : 1_x000D_ }	183.971	13838-16-9		{_x000D_ "preferred_name" : "Enflurane"_x000D_ }	JPGQOUSTVILISH-UHFFFAOYSA-N	FC(F)OC(F)(F)C(F)Cl
957000	{_x000D_ "C" : 10,_x000D_ "H" : 10,_x000D_ "F" : 9,_x000D_ "N" : 3_x000D_ }	343.073	130720-66-0	4,4,6-Tris(trifluoromethyl)-1,5,6-triazaspiro[bicyclo[3.1.0]hexane-2,1'-cyclopentane]	{_x000D_ "preferred_name" : "4,4,6-Tris(trifluoromethyl)-1,5,6-triazaspiro[bicyclo[3.1.0]hexane-2,1'-cyclopentane]"_x000D_ }	WAUKETKYWVDCAK-UHFFFAOYSA-N	FC(F)(F)N1N2N1C(CC21CCCC1)(C(F)(F)F)C(F)(F)F
959000	{_x000D_ "C" : 8,_x000D_ "F" : 15,_x000D_ "O" : 2_x000D_ }	412.966	45285-51-6	Pentadecafluorooctanoate	{_x000D_ "preferred_name" : "Perfluorooctanoate"_x000D_ }	SNGREZUHAYWORS-UHFFFAOYSA-M	[O-]C(=O)C(F)(F)C(F)(F)C(F)(F)C(F)(F)C(F)(F)C(F)(F)C(F)(F)F
960000	{_x000D_ "C" : 5,_x000D_ "H" : 7,_x000D_ "F" : 6,_x000D_ "N" : 1,_x000D_ "O" : 1,_x000D_ "S" : 1_x000D_ }	243.015	21918-92-3	2-[(2-Aminoethyl)sulfanyl]-1,1,1,3,3,3-hexafluoropropan-2-ol	{_x000D_ "preferred_name" : "2-[(2-Aminoethyl)sulfanyl]-1,1,1,3,3,3-hexafluoro-2-propanol"_x000D_ }	MGPCOZJFYBZPPQ-UHFFFAOYSA-N	NCCSC(O)(C(F)(F)F)C(F)(F)F
961000	{_x000D_ "C" : 7,_x000D_ "H" : 6,_x000D_ "F" : 7,_x000D_ "N" : 1,_x000D_ "O" : 2_x000D_ }	269.029	106203-17-2	Methyl 3-amino-4,4,5,5,6,6,6-heptafluorohex-2-enoate	{_x000D_ "preferred_name" : "Methyl 3-amino-4,4,5,5,6,6,6-heptafluoro-2-hexenoate"_x000D_ }	ADUVQDXZSJUGJY-UHFFFAOYSA-N	COC(=O)C=C(N)C(F)(F)C(F)(F)C(F)(F)F
962000	{_x000D_ "C" : 9,_x000D_ "H" : 4,_x000D_ "Cl" : 1,_x000D_ "F" : 5_x000D_ }	241.992	84361-33-1	1-Chloro-4-(1,2,3,3,3-pentafluoroprop-1-en-1-yl)benzene	{_x000D_ "preferred_name" : "1-Chloro-4-(1,2,3,3,3-pentafluoroprop-1-en-1-yl)benzene"_x000D_ }	HTABCTLJZCLGHC-UHFFFAOYSA-N	FC(=C(F)C(F)(F)F)C1=CC=C(Cl)C=C1
963000	{_x000D_ "C" : 11,_x000D_ "H" : 1,_x000D_ "F" : 23_x000D_ }	569.971	66256-53-9	1,1,1,2,2,3,3,4,4,5,5,6,6,7,7,8,8,9,9,10,10,11,11-Tricosafluoroundecane	{_x000D_ "preferred_name" : "1,1,1,2,2,3,3,4,4,5,5,6,6,7,7,8,8,9,9,10,10,11,11-Tricosafluoroundecane"_x000D_ }	JVCGTOWAALQOTL-UHFFFAOYSA-N	FC(F)C(F)(F)C(F)(F)C(F)(F)C(F)(F)C(F)(F)C(F)(F)C(F)(F)C(F)(F)C(F)(F)C(F)(F)F
964000	{_x000D_ "C" : 10,_x000D_ "H" : 11,_x000D_ "F" : 9,_x000D_ "N" : 2,_x000D_ "O" : 3,_x000D_ "S" : 1_x000D_ }	410.035	292165-43-6	1,1,2,2,3,3,4,4,4-Nonafluoro-N-[1-(morpholin-4-yl)ethylidene]butane-1-sulfonamide	{_x000D_ "preferred_name" : "1,1,2,2,3,3,4,4,4-Nonafluoro-N-[1-(morpholin-4-yl)ethylidene]butane-1-sulfonamide"_x000D_ }	ZVPVNWFHTPJXNA-UHFFFAOYSA-N	CC(=NS(=O)(=O)C(F)(F)C(F)(F)C(F)(F)C(F)(F)F)N1CCOCC1
965000	{_x000D_ "C" : 11,_x000D_ "H" : 13,_x000D_ "F" : 11_x000D_ }	354.084	1287702-50-4	1,1,1,2,2,3,3,4,4,5,5-Undecafluoroundecane	{_x000D_ "preferred_name" : "1,1,1,2,2,3,3,4,4,5,5-Undecafluoroundecane"_x000D_ }	JNSNOMBEZFGTQM-UHFFFAOYSA-N	CCCCCCC(F)(F)C(F)(F)C(F)(F)C(F)(F)C(F)(F)F
966000	{_x000D_ "C" : 22,_x000D_ "H" : 30,_x000D_ "F" : 17,_x000D_ "N" : 1,_x000D_ "O" : 8,_x000D_ "S" : 1_x000D_ }	791.142	52137-93-6		{_x000D_ "preferred_name" : "N-Ethyl-N-(17-hydroxy-3,6,9,12,15-pentaoxaheptadec-1-yl)perfluorooctanesulfonamide"_x000D_ }	XOFYXVVRHPRCEZ-UHFFFAOYSA-N	CCN(CCOCCOCCOCCOCCOCCO)S(=O)(=O)C(F)(F)C(F)(F)C(F)(F)C(F)(F)C(F)(F)C(F)(F)C(F)(F)C(F)(F)F
967000	{_x000D_ "C" : 14,_x000D_ "H" : 17,_x000D_ "F" : 4,_x000D_ "N" : 3,_x000D_ "O" : 5_x000D_ }	383.11	5576-93-2	2,2,3,3-Tetrafluoropropyl 5-[(2,6-dimethoxypyrimidin-4-yl)amino]-5-oxopentanoate	{_x000D_ "preferred_name" : "2,2,3,3-Tetrafluoropropyl 5-[(2,6-dimethoxy-4-pyrimidinyl)amino]-5-oxopentanoate"_x000D_ }	VVPPJZCCIMWZMF-UHFFFAOYSA-N	COC1=NC(OC)=NC(NC(=O)CCCC(=O)OCC(F)(F)C(F)F)=C1
968000	{_x000D_ "C" : 7,_x000D_ "H" : 9,_x000D_ "F" : 7,_x000D_ "O" : 1_x000D_ }	242.054	883543-64-4	5,5,6,6,7,7,7-Heptafluoroheptan-1-ol	{_x000D_ "preferred_name" : "5,5,6,6,7,7,7-Heptafluoroheptan-1-ol"_x000D_ }	ZATDVKHJLFLLDD-UHFFFAOYSA-N	OCCCCC(F)(F)C(F)(F)C(F)(F)F
969000	{_x000D_ "C" : 3,_x000D_ "Cl" : 3,_x000D_ "F" : 5_x000D_ }	235.899	76-17-5	1,2,3-Trichloro-1,1,2,3,3-pentafluoropropane	{_x000D_ "preferred_name" : "1,2,3-Trichloropentafluoropropane"_x000D_ }	AIDLQDHQDQZVQM-UHFFFAOYSA-N	FC(F)(Cl)C(F)(Cl)C(F)(F)Cl
970000	{_x000D_ "C" : 7,_x000D_ "H" : 6,_x000D_ "F" : 6,_x000D_ "O" : 2_x000D_ }	236.027	1759-61-1	3,3,4,4,5,5-Hexafluoro-1,2-dimethoxycyclopent-1-ene	{_x000D_ "preferred_name" : "3,3,4,4,5,5-Hexafluoro-1,2-dimethoxycyclopent-1-ene"_x000D_ }	RBXSHWOAJJZEQA-UHFFFAOYSA-N	COC1=C(OC)C(F)(F)C(F)(F)C1(F)F
971000	{_x000D_ "C" : 10,_x000D_ "H" : 1,_x000D_ "F" : 25,_x000D_ "O" : 3,_x000D_ "S" : 2_x000D_ }	707.897	NOCAS_1032243		{_x000D_ "preferred_name" : "10-(Pentafluorosulfanyl)perfluorodecyl sulfonic acid"_x000D_ }	RVQORXARRAEOJB-UHFFFAOYSA-N	OS(=O)(=O)C(F)(F)C(F)(F)C(F)(F)C(F)(F)C(F)(F)C(F)(F)C(F)(F)C(F)(F)C(F)(F)C(F)(F)S(F)(F)(F)(F)F
972000	{_x000D_ "C" : 26,_x000D_ "F" : 53,_x000D_ "I" : 1_x000D_ }	1445.82	65975-15-7	1,1,1,2,2,3,3,4,4,5,5,6,6,7,7,8,8,9,9,10,10,11,11,12,12,13,13,14,14,15,15,16,16,17,17,18,18,19,19,20,20,21,21,22,22,23,23,24,24,25,25,26,26-Tripentacontafluoro-26-iodohexacosane	{_x000D_ "preferred_name" : "Tripentacontafluoro-26-iodohexacosane"_x000D_ }	JKPQYAMTJKRMMG-UHFFFAOYSA-N	FC(F)(F)C(F)(F)C(F)(F)C(F)(F)C(F)(F)C(F)(F)C(F)(F)C(F)(F)C(F)(F)C(F)(F)C(F)(F)C(F)(F)C(F)(F)C(F)(F)C(F)(F)C(F)(F)C(F)(F)C(F)(F)C(F)(F)C(F)(F)C(F)(F)C(F)(F)C(F)(F)C(F)(F)C(F)(F)C(F)(F)I
973000	{_x000D_ "C" : 13,_x000D_ "H" : 6,_x000D_ "F" : 21,_x000D_ "I" : 1_x000D_ }	687.918	38550-36-6	1,1,1,2,2,3,3,4,4,5,5,6,6,7,7,8,8,9,9,10,10-Henicosafluoro-12-iodotridecane	{_x000D_ "preferred_name" : "1,1,1,2,2,3,3,4,4,5,5,6,6,7,7,8,8,9,9,10,10-Henicosafluoro-12-iodotridecane"_x000D_ }	RMLPULXLJZBQLW-UHFFFAOYSA-N	CC(I)CC(F)(F)C(F)(F)C(F)(F)C(F)(F)C(F)(F)C(F)(F)C(F)(F)C(F)(F)C(F)(F)C(F)(F)F
974000	{_x000D_ "C" : 18,_x000D_ "H" : 8,_x000D_ "F" : 12,_x000D_ "O" : 2,_x000D_ "S" : 1_x000D_ }	516.005	70091-68-8	3,3,3',3'-Tetrakis(trifluoromethyl)-3H,3'H-1lambda~4~-1,1'-spirobi[[2,1]benzoxathiole]	{_x000D_ "preferred_name" : "3,3,3',3'-Tetrakis(trifluoromethyl)-1,1'-spirobi[2,1lambda4-benzoxathiole]"_x000D_ }	XYMMUNKFQZJVIG-UHFFFAOYSA-N	FC(F)(F)C1(OS2(OC(C3=CC=CC=C23)(C(F)(F)F)C(F)(F)F)C2=CC=CC=C12)C(F)(F)F
975000	{_x000D_ "C" : 12,_x000D_ "H" : 7,_x000D_ "Cl" : 1,_x000D_ "F" : 9,_x000D_ "N" : 1,_x000D_ "O" : 4,_x000D_ "S" : 1_x000D_ }	466.964	1428370-26-6	4-Acetamido-3-chlorophenyl nonafluorobutane-1-sulfonate	{_x000D_ "preferred_name" : "4-Acetamido-3-chlorophenyl nonafluorobutane-1-sulfonate"_x000D_ }	OSNHQRSDSSUDCW-UHFFFAOYSA-N	CC(=O)NC1=CC=C(OS(=O)(=O)C(F)(F)C(F)(F)C(F)(F)C(F)(F)F)C=C1Cl
976000	{_x000D_ "C" : 12,_x000D_ "H" : 22,_x000D_ "F" : 5,_x000D_ "N" : 2,_x000D_ "O" : 2,_x000D_ "S" : 1_x000D_ }	353.132	NOCAS_1035795		{_x000D_ "preferred_name" : "Trimethyl({3â€�[2â€�(3,3,4,4,4â€�pentafluorobutanesulfinyl)acetamido]propyl})azanium"_x000D_ }	GFGZKRMLQICHCZ-UHFFFAOYNA-O	C[N+](C)(C)CCCNC(=O)CS(=O)CCC(F)(F)C(F)(F)F
977000	{_x000D_ "C" : 5,_x000D_ "H" : 2,_x000D_ "F" : 8_x000D_ }	214.003	773-17-1	1,1,2,2,3,4,4,5-Octafluorocyclopentane	{_x000D_ "preferred_name" : "1,1,2,2,3,4,4,5-Octafluorocyclopentane"_x000D_ }	WAECBMNQMWVHQC-UHFFFAOYSA-N	FC1C(F)(F)C(F)C(F)(F)C1(F)F
978000	{_x000D_ "C" : 14,_x000D_ "H" : 10,_x000D_ "F" : 7,_x000D_ "N" : 3,_x000D_ "O" : 4_x000D_ }	417.056	57322-65-3	Propan-2-yl 4-nitro-2-(1,1,2,2-tetrafluoroethyl)-6-(trifluoromethyl)-1H-benzimidazole-1-carboxylate	{_x000D_ "preferred_name" : "Propan-2-yl 4-nitro-2-(1,1,2,2-tetrafluoroethyl)-6-(trifluoromethyl)-1H-benzimidazole-1-carboxylate"_x000D_ }	KZBLZIAMMOTEIG-UHFFFAOYSA-N	CC(C)OC(=O)N1C2=C(N=C1C(F)(F)C(F)F)C(=CC(=C2)C(F)(F)F)[N+]([O-])=O
979000	{_x000D_ "C" : 9,_x000D_ "F" : 14_x000D_ }	373.978	74693-91-7	Octafluoro(hexafluorocyclobutylidene)cyclopentane	{_x000D_ "preferred_name" : "Cyclopentane, octafluoro(hexafluorocyclobutylidene)-"_x000D_ }	QNAMIDREMHCXKG-UHFFFAOYSA-N	FC1(F)C(=C2C(F)(F)C(F)(F)C(F)(F)C2(F)F)C(F)(F)C1(F)F
980000	{_x000D_ "C" : 8,_x000D_ "H" : 12,_x000D_ "F" : 7,_x000D_ "N" : 1,_x000D_ "O" : 1,_x000D_ "Si" : 1_x000D_ }	299.058	53296-64-3	2,2,3,3,4,4,4-Heptafluoro-N-methyl-N-(trimethylsilyl)butanamide	{_x000D_ "preferred_name" : "N-Methyl-N-trimethylsilylheptafluorobutyramide"_x000D_ }	CMXKINNDZCNCEI-UHFFFAOYSA-N	CN(C(=O)C(F)(F)C(F)(F)C(F)(F)F)[Si](C)(C)C
981000	{_x000D_ "C" : 8,_x000D_ "H" : 8,_x000D_ "F" : 4,_x000D_ "N" : 2_x000D_ }	208.062	28690-25-7	1,1'-(3,3,4,4-Tetrafluorocyclobut-1-ene-1,2-diyl)bis(aziridine)	{_x000D_ "preferred_name" : "1,1'-(3,3,4,4-Tetrafluoro-1-cyclobutene-1,2-diyl)bisaziridine"_x000D_ }	GOUOMQNDMVFRKD-UHFFFAOYSA-N	FC1(F)C(N2CC2)=C(N2CC2)C1(F)F
982000	{_x000D_ "C" : 14,_x000D_ "H" : 10,_x000D_ "F" : 11,_x000D_ "N" : 1,_x000D_ "O" : 2_x000D_ }	433.054	98873-61-1	2,3,3,3-Tetrafluoro-2-(heptafluoropropoxy)-N-(1-phenylethyl)propanamide	{_x000D_ "preferred_name" : "2,3,3,3-Tetrafluoro-2-(heptafluoropropoxy)-N-(1-phenylethyl)propanamide"_x000D_ }	JIOOYMLWOFURHL-UHFFFAOYSA-N	CC(NC(=O)C(F)(OC(F)(F)C(F)(F)C(F)(F)F)C(F)(F)F)C1=CC=CC=C1
983000	{_x000D_ "C" : 9,_x000D_ "H" : 2,_x000D_ "F" : 17,_x000D_ "N" : 1,_x000D_ "O" : 1_x000D_ }	462.986	82854-34-0	2,2,3,3,4,4,5,5,6,6,7,7,8,8,9,9,9-Heptadecafluorononanamide	{_x000D_ "preferred_name" : "2,2,3,3,4,4,5,5,6,6,7,7,8,8,9,9,9-Heptadecafluorononanamide"_x000D_ }	IGRZVTLQMRLRQZ-UHFFFAOYSA-N	NC(=O)C(F)(F)C(F)(F)C(F)(F)C(F)(F)C(F)(F)C(F)(F)C(F)(F)C(F)(F)F
984000	{_x000D_ "C" : 5,_x000D_ "H" : 3,_x000D_ "F" : 9,_x000D_ "O" : 3,_x000D_ "S" : 1_x000D_ }	313.966	NOCAS_1035556		{_x000D_ "preferred_name" : "(Perfluorobutyl)methane-1-sulfonic acid"_x000D_ }	PAXFGBPGMBAFGA-UHFFFAOYSA-N	OS(=O)(=O)CC(F)(F)C(F)(F)C(F)(F)C(F)(F)F
985000	{_x000D_ "C" : 15,_x000D_ "H" : 17,_x000D_ "F" : 13,_x000D_ "N" : 1,_x000D_ "O" : 4,_x000D_ "S" : 2_x000D_ }	586.039	88992-47-6	2-Methyl-2-{3-[(3,3,4,4,5,5,6,6,7,7,8,8,8-tridecafluorooctyl)sulfanyl]propanamido}propane-1-sulfonate	{_x000D_ "preferred_name" : "6:2 Fluorotelomer thioether amido sulfonate"_x000D_ }	DKVATWZCDNHYCW-UHFFFAOYSA-M	CC(C)(CS([O-])(=O)=O)NC(=O)CCSCCC(F)(F)C(F)(F)C(F)(F)C(F)(F)C(F)(F)C(F)(F)F
986000	{_x000D_ "C" : 2,_x000D_ "Br" : 1,_x000D_ "Cl" : 1,_x000D_ "F" : 4_x000D_ }	213.881	754-20-1	1-Bromo-1-chloro-1,2,2,2-tetrafluoroethane	{_x000D_ "preferred_name" : "1-Bromo-1-chloro-1,2,2,2-tetrafluoroethane"_x000D_ }	KKDVQRXZVBSJCF-UHFFFAOYSA-N	FC(F)(F)C(F)(Cl)Br
987000	{_x000D_ "C" : 9,_x000D_ "H" : 9,_x000D_ "F" : 9,_x000D_ "O" : 2_x000D_ }	320.046	136905-37-8	Ethyl 4,4,5,5,6,6,7,7,7-nonafluoroheptanoate	{_x000D_ "preferred_name" : "Ethyl 4,4,5,5,6,6,7,7,7-nonafluoroheptanoate"_x000D_ }	MSMPYUBTQHQODZ-UHFFFAOYSA-N	CCOC(=O)CCC(F)(F)C(F)(F)C(F)(F)C(F)(F)F
988000	{_x000D_ "C" : 9,_x000D_ "H" : 7,_x000D_ "F" : 7,_x000D_ "O" : 5,_x000D_ "S" : 1_x000D_ }	359.99	NOCAS_1036477		{_x000D_ "preferred_name" : "[(4,4,5,5,6,6,6â€�Heptafluorohexanoyl)sulfanyl]â€�2â€�hydroxyâ€�3â€�oxopropanoic acid"_x000D_ }	XPPFSLHQBCGTKP-UHFFFAOYNA-N	OC(C(O)=O)C(=O)SC(=O)CCC(F)(F)C(F)(F)C(F)(F)F
989000	{_x000D_ "C" : 6,_x000D_ "H" : 10,_x000D_ "F" : 4,_x000D_ "O" : 1_x000D_ }	174.067	659-98-3	2-Methyl-2-(1,1,2,2-tetrafluoroethoxy)propane	{_x000D_ "preferred_name" : "2-methyl-2-(1,1,2,2-tetrafluoroethoxy)propane"_x000D_ }	MXQPKYCQVNRWJV-UHFFFAOYSA-N	CC(C)(C)OC(F)(F)C(F)F
990000	{_x000D_ "C" : 15,_x000D_ "H" : 8,_x000D_ "F" : 25,_x000D_ "N" : 1,_x000D_ "O" : 5,_x000D_ "S" : 2_x000D_ }	820.944	NOCAS_1034996		{_x000D_ "preferred_name" : "3-[(Perfluorododecanesulfonyl)amino]propane-1-sulfonic acid"_x000D_ }	XVPCEWZTWAMYPB-UHFFFAOYSA-N	OS(=O)(=O)CCCNS(=O)(=O)C(F)(F)C(F)(F)C(F)(F)C(F)(F)C(F)(F)C(F)(F)C(F)(F)C(F)(F)C(F)(F)C(F)(F)C(F)(F)C(F)(F)F
991000	{_x000D_ "C" : 20,_x000D_ "H" : 9,_x000D_ "F" : 34,_x000D_ "O" : 2,_x000D_ "P" : 1_x000D_ }	957.98	52299-27-1	Bis(3,3,4,4,5,5,6,6,7,7,8,8,9,9,10,10,10-heptadecafluorodecyl)phosphinic acid	{_x000D_ "preferred_name" : "Bis(heneicosafluorodecyl)phosphinic acid"_x000D_ }	DEENCVDXCNHHAM-UHFFFAOYSA-N	[H]C([H])(C([H])([H])P(O)(=O)C([H])([H])C([H])([H])C(F)(F)C(F)(F)C(F)(F)C(F)(F)C(F)(F)C(F)(F)C(F)(F)C(F)(F)F)C(F)(F)C(F)(F)C(F)(F)C(F)(F)C(F)(F)C(F)(F)C(F)(F)C(F)(F)F
992000	{_x000D_ "C" : 6,_x000D_ "F" : 10,_x000D_ "O" : 2_x000D_ }	293.974	65601-67-4	2,3,3,4,4,5,5,6,6-Nonafluorooxane-2-carbonyl fluoride	{_x000D_ "preferred_name" : "2H-Pyran-2-carbonyl fluoride, 2,3,3,4,4,5,5,6,6-nonafluorotetrahydro-"_x000D_ }	NBGJVHHAGWBNLL-UHFFFAOYSA-N	FC(=O)C1(F)OC(F)(F)C(F)(F)C(F)(F)C1(F)F
993000	{_x000D_ "C" : 9,_x000D_ "H" : 5,_x000D_ "F" : 13_x000D_ }	360.018	63967-46-4	4,4,5,5,6,6,7,7,8,8,9,9,9-Tridecafluoronon-2-ene	{_x000D_ "preferred_name" : "4,4,5,5,6,6,7,7,8,8,9,9,9-Tridecafluoro-2-nonene"_x000D_ }	ZYHWHNDIVSRFMS-UHFFFAOYSA-N	CC=CC(F)(F)C(F)(F)C(F)(F)C(F)(F)C(F)(F)C(F)(F)F
994000	{_x000D_ "C" : 6,_x000D_ "H" : 1,_x000D_ "F" : 17,_x000D_ "O" : 3,_x000D_ "S" : 2_x000D_ }	507.91	NOCAS_1032245		{_x000D_ "preferred_name" : "6-(Pentafluorosulfanyl)perfluorohexyl sulfonic acid"_x000D_ }	JNOLGTOUEXKSDY-UHFFFAOYSA-N	OS(=O)(=O)C(F)(F)C(F)(F)C(F)(F)C(F)(F)C(F)(F)C(F)(F)S(F)(F)(F)(F)F
995000	{_x000D_ "C" : 9,_x000D_ "H" : 3,_x000D_ "F" : 10,_x000D_ "N" : 1,_x000D_ "O" : 1_x000D_ }	331.005	20017-48-5	2,3,5-Trifluoro-4-(1,1,1,2,3,3,3-heptafluoropropan-2-yl)-6-methoxypyridine	{_x000D_ "preferred_name" : "2,3,5-Trifluoro-4-(1,1,1,2,3,3,3-heptafluoropropan-2-yl)-6-methoxypyridine"_x000D_ }	RRBUNXWAKOHOQD-UHFFFAOYSA-N	COC1=NC(F)=C(F)C(=C1F)C(F)(C(F)(F)F)C(F)(F)F
996000	{_x000D_ "C" : 4,_x000D_ "H" : 3,_x000D_ "F" : 6,_x000D_ "N" : 3,_x000D_ "O" : 1_x000D_ }	223.018	400-16-8	2-(1,1,1,3,3,3-Hexafluoropropan-2-ylidene)hydrazine-1-carboxamide	{_x000D_ "preferred_name" : "2-Propanone, 1,1,1,3,3,3-hexafluoro-, semicarbazone"_x000D_ }	FPFSPORTAGQQRV-UHFFFAOYSA-N	NC(=O)NN=C(C(F)(F)F)C(F)(F)F
998000	{_x000D_ "C" : 18,_x000D_ "H" : 11,_x000D_ "F" : 17,_x000D_ "O" : 2_x000D_ }	582.049	494798-73-1	4-[(4,4,5,5,6,6,7,7,8,8,9,9,10,10,11,11,11-Heptadecafluoroundecyl)oxy]benzaldehyde	{_x000D_ "preferred_name" : "4-[3-(Perfluorooctyl)-1-propyloxy]benzaldehyde"_x000D_ }	KOLANEVLEDPTQG-UHFFFAOYSA-N	FC(F)(F)C(F)(F)C(F)(F)C(F)(F)C(F)(F)C(F)(F)C(F)(F)C(F)(F)CCCOC1=CC=C(C=O)C=C1
999000	{_x000D_ "C" : 10,_x000D_ "H" : 8,_x000D_ "F" : 13,_x000D_ "N" : 1,_x000D_ "O" : 4,_x000D_ "S" : 1_x000D_ }	484.997	68957-32-4	N-Ethyl-N-(1,1,2,2,3,3,4,4,5,5,6,6,6-tridecafluorohexane-1-sulfonyl)glycine	{_x000D_ "preferred_name" : "N-Ethyl-N-((tridecafluorohexyl)sulfonyl)glycine"_x000D_ }	ISFCQODURJEALJ-UHFFFAOYSA-N	CCN(CC(O)=O)S(=O)(=O)C(F)(F)C(F)(F)C(F)(F)C(F)(F)C(F)(F)C(F)(F)F
1000000	{_x000D_ "C" : 14,_x000D_ "H" : 1,_x000D_ "F" : 33,_x000D_ "O" : 3,_x000D_ "S" : 2_x000D_ }	907.884	NOCAS_1035823		{_x000D_ "preferred_name" : "Perfluoro-14-(pentafluoro-lambda6-sulfanyl)-1-tetradecanesulfonic acid"_x000D_ }	PKZSCLJLDFNOQL-UHFFFAOYSA-N	OS(=O)(=O)C(F)(F)C(F)(F)C(F)(F)C(F)(F)C(F)(F)C(F)(F)C(F)(F)C(F)(F)C(F)(F)C(F)(F)C(F)(F)C(F)(F)C(F)(F)C(F)(F)S(F)(F)(F)(F)F
1001000	{_x000D_ "C" : 2,_x000D_ "F" : 5_x000D_ }	118.992	3369-48-0	Pentafluoroethyl	{_x000D_ "preferred_name" : "Pentafluoro ethyl radical"_x000D_ }	IBPHXKCFBXEFQP-UHFFFAOYSA-N	F[C](F)C(F)(F)F
1002000	{_x000D_ "C" : 10,_x000D_ "F" : 21,_x000D_ "O" : 3,_x000D_ "S" : 1_x000D_ }	598.923	126105-34-8	Henicosafluorodecane-1-sulfonatato	{_x000D_ "preferred_name" : "Perfluorodecanesulfonate"_x000D_ }	HYWZIAVPBSTISZ-UHFFFAOYSA-M	[O-]S(=O)(=O)C(F)(F)C(F)(F)C(F)(F)C(F)(F)C(F)(F)C(F)(F)C(F)(F)C(F)(F)C(F)(F)C(F)(F)F
1003000	{_x000D_ "C" : 16,_x000D_ "H" : 18,_x000D_ "F" : 19,_x000D_ "N" : 2,_x000D_ "O" : 4,_x000D_ "S" : 1_x000D_ }	695.068	NOCAS_1035563		{_x000D_ "preferred_name" : "2-Hydroxy-N-(2-hydroxyethyl)-N,N-dimethyl-3-{[(perfluorononyl)sulfonyl]amino}-1-propanaminium"_x000D_ }	KXFLBMWBWWDPTC-UHFFFAOYNA-N	C[N+](C)(CCO)CC(O)CNS(=O)(=O)C(F)(F)C(F)(F)C(F)(F)C(F)(F)C(F)(F)C(F)(F)C(F)(F)C(F)(F)C(F)(F)F
1004000	{_x000D_ "C" : 14,_x000D_ "H" : 22,_x000D_ "F" : 6,_x000D_ "N" : 2,_x000D_ "O" : 2_x000D_ }	364.159	60895-99-0	N~1~,N~1~,N~6~,N~6~-Tetraethyl-2,3,3,4,4,5-hexafluorohexanediamide	{_x000D_ "preferred_name" : "N~1~,N~1~,N~6~,N~6~-Tetraethyl-2,3,3,4,4,5-hexafluorohexanediamide"_x000D_ }	PKEUSIYQCQNLSN-UHFFFAOYSA-N	CCN(CC)C(=O)C(F)C(F)(F)C(F)(F)C(F)C(=O)N(CC)CC
1005000	{_x000D_ "C" : 6,_x000D_ "H" : 4,_x000D_ "F" : 7,_x000D_ "N" : 3,_x000D_ "O" : 1_x000D_ }	267.024	714975-29-8	5-(Heptafluoropropyl)-N-methyl-1,3,4-oxadiazol-2-amine	{_x000D_ "preferred_name" : "5-(Heptafluoropropyl)-N-methyl-1,3,4-oxadiazol-2-amine"_x000D_ }	PZMFLPZXSPNZAW-UHFFFAOYSA-N	CNC1=NN=C(O1)C(F)(F)C(F)(F)C(F)(F)F
1006000	{_x000D_ "C" : 8,_x000D_ "Cl" : 2,_x000D_ "F" : 16_x000D_ }	469.912	135941-34-3		{_x000D_ "preferred_name" : "Perfluoro-1,1-dichlorooctane"_x000D_ }	BOEIBTHDYSPVLT-UHFFFAOYSA-N	FC(F)(F)C(F)(F)C(F)(F)C(F)(F)C(F)(F)C(F)(F)C(F)(F)C(F)(Cl)Cl
1007000	{_x000D_ "C" : 4,_x000D_ "H" : 5,_x000D_ "F" : 5_x000D_ }	148.031	161791-22-6	1,1,1,2,3-Pentafluorobutane	{_x000D_ "preferred_name" : "1,1,1,2,3-Pentafluorobutane"_x000D_ }	HEZRNASCVCYBPO-UHFFFAOYSA-N	CC(F)C(F)C(F)(F)F
1008000	{_x000D_ "C" : 4,_x000D_ "H" : 6,_x000D_ "F" : 5,_x000D_ "O" : 4,_x000D_ "P" : 1_x000D_ }	243.992	NOCAS_1027088		{_x000D_ "preferred_name" : "Dimethyl perfluoroethyl phosphate"_x000D_ }	PNGLPHNHZWZMGF-UHFFFAOYSA-N	COP(=O)(OC)OC(F)(F)C(F)(F)F
1009000	{_x000D_ "C" : 10,_x000D_ "H" : 6,_x000D_ "F" : 7,_x000D_ "N" : 1,_x000D_ "O" : 1_x000D_ }	289.034	336-60-7	3,3,4,4,5,5,5-Heptafluoro-1-(pyridin-2-yl)pentan-2-one	{_x000D_ "preferred_name" : "3,3,4,4,5,5,5-heptafluoro-1-pyridin-2-ylpentan-2-one"_x000D_ }	UMAGRURZHCBKFO-UHFFFAOYSA-N	FC(F)(F)C(F)(F)C(F)(F)C(=O)CC1=CC=CC=N1
1010000	{_x000D_ "C" : 3,_x000D_ "H" : 2,_x000D_ "Cl" : 1,_x000D_ "F" : 4,_x000D_ "N" : 1,_x000D_ "O" : 1_x000D_ }	178.976	6066-47-3	2-Chloro-2,3,3,3-tetrafluoropropanamide	{_x000D_ "preferred_name" : "2-Chlorotetrafluoropropanamide"_x000D_ }	UMFJSFJYSGJYFW-UHFFFAOYSA-N	NC(=O)C(F)(Cl)C(F)(F)F
1011000	{_x000D_ "C" : 6,_x000D_ "H" : 3,_x000D_ "F" : 9,_x000D_ "O" : 3_x000D_ }	293.994	919005-47-3	(Nonafluorobutoxy)acetic acid	{_x000D_ "preferred_name" : "(Nonafluorobutoxy)acetic acid"_x000D_ }	ZQCRIOXXOXFNAS-UHFFFAOYSA-N	OC(=O)COC(F)(F)C(F)(F)C(F)(F)C(F)(F)F
1012000	{_x000D_ "C" : 8,_x000D_ "Cl" : 1,_x000D_ "F" : 15,_x000D_ "O" : 1_x000D_ }	431.94	335-64-8	Pentadecafluorooctanoyl chloride	{_x000D_ "preferred_name" : "Pentadecafluorooctanoyl chloride"_x000D_ }	AQQBRCXWZZAFOK-UHFFFAOYSA-N	FC(F)(F)C(F)(F)C(F)(F)C(F)(F)C(F)(F)C(F)(F)C(F)(F)C(Cl)=O
1013000	{_x000D_ "C" : 8,_x000D_ "H" : 4,_x000D_ "F" : 8,_x000D_ "N" : 2,_x000D_ "O" : 2_x000D_ }	312.015	30983-17-6	2,2,3,3,4,4,5,5-Octafluoro-1,6-diisocyanatohexane	{_x000D_ "preferred_name" : "2,2,3,3,4,4,5,5-Octafluoro-1,6-diisocyanatohexane"_x000D_ }	XIPFCPIAMUDJIS-UHFFFAOYSA-N	FC(F)(CN=C=O)C(F)(F)C(F)(F)C(F)(F)CN=C=O
1014000	{_x000D_ "C" : 9,_x000D_ "H" : 6,_x000D_ "F" : 6,_x000D_ "O" : 1_x000D_ }	244.032	63780-72-3	4-(1,1,1,3,3,3-Hexafluoropropan-2-yl)phenol	{_x000D_ "preferred_name" : "4-(1,1,1,3,3,3-Hexafluoropropan-2-yl)phenol"_x000D_ }	LKJWDWUXGCKFPN-UHFFFAOYSA-N	OC1=CC=C(C=C1)C(C(F)(F)F)C(F)(F)F
1015000	{_x000D_ "C" : 6,_x000D_ "Br" : 1,_x000D_ "F" : 11_x000D_ }	359.901	125112-68-7	1-Bromo-2,2,3,3,4,4,5,5-octafluoro-1-(trifluoromethyl)cyclopentane	{_x000D_ "preferred_name" : "1-Bromo-2,2,3,3,4,4,5,5-octafluoro-1-(trifluoromethyl)cyclopentane"_x000D_ }	WODMJKXUZQZFRA-UHFFFAOYSA-N	FC(F)(F)C1(Br)C(F)(F)C(F)(F)C(F)(F)C1(F)F
1016000	{_x000D_ "C" : 4,_x000D_ "Cl" : 2,_x000D_ "F" : 7,_x000D_ "N" : 1,_x000D_ "O" : 1_x000D_ }	280.925	86451-48-1	N,N-Dichloro-2,2,3,3,4,4,4-heptafluorobutanamide	{_x000D_ "preferred_name" : "N,N-Dichloro-2,2,3,3,4,4,4-heptafluorobutanamide"_x000D_ }	AJYJTGVHYUFWOB-UHFFFAOYSA-N	FC(F)(F)C(F)(F)C(F)(F)C(=O)N(Cl)Cl
1017000	{_x000D_ "C" : 5,_x000D_ "F" : 10,_x000D_ "O" : 3,_x000D_ "S" : 1_x000D_ }	329.941	67635-63-6		{_x000D_ "preferred_name" : "Perfluoro-2-allyloxyethanesulfonyl fluoride"_x000D_ }	GEWFYVHBZSLJEZ-UHFFFAOYSA-N	FC(F)=C(F)C(F)(F)OC(F)(F)C(F)(F)S(F)(=O)=O
1018000	{_x000D_ "C" : 5,_x000D_ "H" : 3,_x000D_ "F" : 7,_x000D_ "O" : 3_x000D_ }	243.997	61448-96-2	(2,3,3,5,5,6,6-Heptafluoro-1,4-dioxan-2-yl)methanol	{_x000D_ "preferred_name" : "(2,3,3,5,5,6,6-Heptafluoro-1,4-dioxan-2-yl)methanol"_x000D_ }	PIJUNTOUSBXNDI-UHFFFAOYSA-N	OCC1(F)OC(F)(F)C(F)(F)OC1(F)F
1019000	{_x000D_ "C" : 12,_x000D_ "H" : 6,_x000D_ "F" : 7,_x000D_ "N" : 1_x000D_ }	297.039	57702-79-1	2-(Heptafluoropropyl)quinoline	{_x000D_ "preferred_name" : "2-(Heptafluoropropyl)quinoline"_x000D_ }	ZZWHWQWPKGQWJK-UHFFFAOYSA-N	FC(F)(F)C(F)(F)C(F)(F)C1=CC=C2C=CC=CC2=N1
1020000	{_x000D_ "C" : 6,_x000D_ "F" : 12_x000D_ }	299.981	37360-98-8	1,1,2,2,3,3-Hexafluoro-4,4-bis(trifluoromethyl)cyclobutane	{_x000D_ "preferred_name" : "Perfluoro(1,1-dimethylcyclobutane)"_x000D_ }	TXGPGHBYAPBDAG-UHFFFAOYSA-N	FC(F)(F)C1(C(F)(F)F)C(F)(F)C(F)(F)C1(F)F
1021000	{_x000D_ "C" : 6,_x000D_ "F" : 10,_x000D_ "N" : 2,_x000D_ "O" : 1_x000D_ }	305.985	4314-44-7	3,5-Bis(pentafluoroethyl)-1,2,4-oxadiazole	{_x000D_ "preferred_name" : "3,5-bis(pentafluoroethyl)-1,2,4-oxadiazole"_x000D_ }	RIKKTRGTRISOKW-UHFFFAOYSA-N	FC(F)(F)C(F)(F)C1=NC(=NO1)C(F)(F)C(F)(F)F
1022000	{_x000D_ "C" : 11,_x000D_ "H" : 11,_x000D_ "F" : 5_x000D_ }	238.078	158536-00-6	1-(Pentafluoroethyl)-4-propylbenzene	{_x000D_ "preferred_name" : "1-(Pentafluoroethyl)-4-propylbenzene"_x000D_ }	OMWVMLZLLHLICL-UHFFFAOYSA-N	CCCC1=CC=C(C=C1)C(F)(F)C(F)(F)F
1023000	{_x000D_ "C" : 20,_x000D_ "H" : 21,_x000D_ "F" : 21,_x000D_ "N" : 2,_x000D_ "O" : 4,_x000D_ "S" : 1_x000D_ }	784.089	NOCAS_1034898		{_x000D_ "preferred_name" : "3-[(3-{Ethyl[(perfluorodecyl)sulfonyl]amino}propyl)(dimethyl)azaniumyl]propanoate"_x000D_ }	PNQZHZKQZOCDAV-UHFFFAOYSA-N	CCN(CCC[N+](C)(C)CCC([O-])=O)S(=O)(=O)C(F)(F)C(F)(F)C(F)(F)C(F)(F)C(F)(F)C(F)(F)C(F)(F)C(F)(F)C(F)(F)C(F)(F)F
1024000	{_x000D_ "C" : 24,_x000D_ "H" : 9,_x000D_ "Br" : 1,_x000D_ "Cl" : 1,_x000D_ "F" : 11,_x000D_ "N" : 4,_x000D_ "O" : 2_x000D_ }	707.942	NOCAS_1027007		{_x000D_ "preferred_name" : "N-[3-[[2-Bromo-4-(1,1,1,2,3,3,3-heptafluoropropan-2-yl)-6-(trifluoromethyl)phenyl]carbamoyl]-6-cyano-2-fluorophenyl]-6-chloropyridine-3-carboxamide"_x000D_ }	MWUVXYXDMXFFAD-UHFFFAOYSA-N	FC1=C(C=CC(C#N)=C1NC(=O)C1=CN=C(Cl)C=C1)C(=O)NC1=C(C=C(C=C1Br)C(F)(C(F)(F)F)C(F)(F)F)C(F)(F)F
1025000	{_x000D_ "C" : 20,_x000D_ "H" : 8,_x000D_ "F" : 34,_x000D_ "S" : 1_x000D_ }	925.98	96497-21-1	1,1,1,2,2,3,3,4,4,5,5,6,6,7,7,8,8-Heptadecafluoro-10-[(3,3,4,4,5,5,6,6,7,7,8,8,9,9,10,10,10-heptadecafluorodecyl)sulfanyl]decane	{_x000D_ "preferred_name" : "1,1,1,2,2,3,3,4,4,5,5,6,6,7,7,8,8-Heptadecafluoro-10-[(3,3,4,4,5,5,6,6,7,7,8,8,9,9,10,10,10-heptadecafluorodecyl)sulfanyl]decane"_x000D_ }	HINXQBCQQBVCIK-UHFFFAOYSA-N	FC(F)(F)C(F)(F)C(F)(F)C(F)(F)C(F)(F)C(F)(F)C(F)(F)C(F)(F)CCSCCC(F)(F)C(F)(F)C(F)(F)C(F)(F)C(F)(F)C(F)(F)C(F)(F)C(F)(F)F
1026000	{_x000D_ "C" : 9,_x000D_ "H" : 6,_x000D_ "Cl" : 1,_x000D_ "F" : 6,_x000D_ "N" : 1,_x000D_ "O" : 1_x000D_ }	293.004	1100832-66-3	3-Chloro-4-(1,1,2,3,3,3-hexafluoropropoxy)aniline	{_x000D_ "preferred_name" : "3-Chloro-4-(1,1,2,3,3,3-hexafluoropropoxy)aniline"_x000D_ }	NVZSCSQYYUTATB-UHFFFAOYSA-N	NC1=CC(Cl)=C(OC(F)(F)C(F)C(F)(F)F)C=C1
1027000	{_x000D_ "C" : 11,_x000D_ "Cl" : 2,_x000D_ "F" : 20,_x000D_ "O" : 3_x000D_ }	629.891	402570-11-0		{_x000D_ "preferred_name" : "3,4-Dichloro-perfluoro-1-methylbutyl perfluoro-2-propoxypropanoate"_x000D_ }	YLZUPAZJXQUFMH-UHFFFAOYNA-N	FC(F)(F)C(F)(F)C(F)(F)OC(F)(C(=O)OC(F)(C(F)(F)F)C(F)(F)C(F)(Cl)C(F)(F)Cl)C(F)(F)F
1028000	{_x000D_ "C" : 16,_x000D_ "H" : 21,_x000D_ "F" : 5,_x000D_ "O" : 1_x000D_ }	324.151	NOCAS_1026986		{_x000D_ "preferred_name" : "1-Benzyloxy-8,8,9,9,9-pentafluorononane"_x000D_ }	SIPHUGFHRILFBR-UHFFFAOYSA-N	FC(F)(F)C(F)(F)CCCCCCCOCC1=CC=CC=C1
1029000	{_x000D_ "C" : 10,_x000D_ "H" : 5,_x000D_ "F" : 7,_x000D_ "N" : 2,_x000D_ "O" : 3_x000D_ }	334.019	3869-06-5	2,2,3,3,4,4,4-Heptafluoro-N-(4-nitrophenyl)butanamide	{_x000D_ "preferred_name" : "N-(4-Nitrophenyl)perfluorobutanamide"_x000D_ }	HQOLLMKLYTYSHA-UHFFFAOYSA-N	[O-][N+](=O)C1=CC=C(NC(=O)C(F)(F)C(F)(F)C(F)(F)F)C=C1
1030000	{_x000D_ "C" : 9,_x000D_ "H" : 7,_x000D_ "F" : 6,_x000D_ "N" : 1,_x000D_ "O" : 1_x000D_ }	259.043	2402-67-7	2-(3-Aminophenyl)-1,1,1,3,3,3-hexafluoropropan-2-ol	{_x000D_ "preferred_name" : "2-(3-Aminophenyl)-1,1,1,3,3,3-hexafluoropropan-2-ol"_x000D_ }	LLDYYDVBNYAQJM-UHFFFAOYSA-N	NC1=CC=CC(=C1)C(O)(C(F)(F)F)C(F)(F)F
1031000	{_x000D_ "C" : 5,_x000D_ "H" : 4,_x000D_ "Br" : 1,_x000D_ "F" : 5_x000D_ }	237.942	168087-06-7	(2-Bromoethyl)(pentafluoro)cyclopropane	{_x000D_ "preferred_name" : "(2-Bromoethyl)(pentafluoro)cyclopropane"_x000D_ }	HEVSMUGWKCAVIR-UHFFFAOYSA-N	FC1(F)C(F)(F)C1(F)CCBr
1032000	{_x000D_ "C" : 10,_x000D_ "H" : 5,_x000D_ "F" : 13,_x000D_ "N" : 2_x000D_ }	400.025	129257-23-4	5-Methyl-3-(tridecafluorohexyl)-1H-pyrazole	{_x000D_ "preferred_name" : "3-(Perfluoro-1-hexyl)-5-(methyl)pyrazole"_x000D_ }	YGVRSXJNRYYOAC-UHFFFAOYSA-N	CC1=CC(=NN1)C(F)(F)C(F)(F)C(F)(F)C(F)(F)C(F)(F)C(F)(F)F
1033000	{_x000D_ "C" : 9,_x000D_ "H" : 7,_x000D_ "Cl" : 1,_x000D_ "F" : 4,_x000D_ "S" : 1_x000D_ }	257.989	78838-12-7	1-Chloro-4-[(2,2,3,3-tetrafluoropropyl)sulfanyl]benzene	{_x000D_ "preferred_name" : "1-Chloro-4-[(2,2,3,3-tetrafluoropropyl)sulfanyl]benzene"_x000D_ }	SQIOSWCATFKDET-UHFFFAOYSA-N	FC(F)C(F)(F)CSC1=CC=C(Cl)C=C1
1035000	{_x000D_ "C" : 7,_x000D_ "H" : 2,_x000D_ "F" : 10,_x000D_ "O" : 4_x000D_ }	339.979	14919-09-6	Decafluoroheptanedioic acid	{_x000D_ "preferred_name" : "Perfluoroheptanedioic acid"_x000D_ }	FDYFJLNRDMUFBF-UHFFFAOYSA-N	OC(=O)C(F)(F)C(F)(F)C(F)(F)C(F)(F)C(F)(F)C(O)=O
1036000	{_x000D_ "C" : 22,_x000D_ "H" : 13,_x000D_ "Cl" : 2,_x000D_ "F" : 6,_x000D_ "N" : 1,_x000D_ "O" : 3_x000D_ }	523.018	82224-37-1	Cyano(3-phenoxyphenyl)methyl 3-(2,2-dichloroethenyl)-2,2-bis(trifluoromethyl)cyclopropane-1-carboxylate	{_x000D_ "preferred_name" : "Cyano(3-phenoxyphenyl)methyl 3-(2,2-dichloroethenyl)-2,2-bis(trifluoromethyl)cyclopropane-1-carboxylate"_x000D_ }	JLZXGPWMJIZGBI-UHFFFAOYSA-N	FC(F)(F)C1(C(C=C(Cl)Cl)C1C(=O)OC(C#N)C1=CC(OC2=CC=CC=C2)=CC=C1)C(F)(F)F
1037000	{_x000D_ "C" : 31,_x000D_ "H" : 38,_x000D_ "F" : 12,_x000D_ "O" : 6_x000D_ }	734.248	NOCAS_1019125	1,1,1,3,3,3-Hexafluoropropan-2-yl 3alpha,6beta-bis[(trifluoroacetyl)oxy]-5beta-cholan-24-oate	{_x000D_ "preferred_name" : "1,1,1,3,3,3-hexafluoropropan-2-yl (3a,5b,6b,20R)-3,6-bis[(trifluoroacetyl)oxy]cholan-24-oate"_x000D_ }	KYEKUHZLTCKTMI-DKMDMZSLSA-N	[H]C(C)(CCC(=O)OC(C(F)(F)F)C(F)(F)F)[C@@]1([H])CC[C@@]2([H])[C@]3([H])C[C@@]([H])(OC(=O)C(F)(F)F)[C@]4([H])C[C@@]([H])(CC[C@]4(C)[C@@]3([H])CC[C@]12C)OC(=O)C(F)(F)F
1038000	{_x000D_ "C" : 6,_x000D_ "H" : 5,_x000D_ "Br" : 1,_x000D_ "F" : 6,_x000D_ "O" : 3_x000D_ }	317.933	88239-64-9	Ethyl (2-bromo-1,1,2,2-tetrafluoroethoxy)(difluoro)acetate	{_x000D_ "preferred_name" : "Ethyl (2-bromo-1,1,2,2-tetrafluoroethoxy)(difluoro)acetate"_x000D_ }	DRHFJZGDPIBEEN-UHFFFAOYSA-N	CCOC(=O)C(F)(F)OC(F)(F)C(F)(F)Br
1040000	{_x000D_ "C" : 20,_x000D_ "H" : 22,_x000D_ "F" : 23,_x000D_ "N" : 2,_x000D_ "O" : 4,_x000D_ "S" : 1_x000D_ }	823.093	NOCAS_1035618		{_x000D_ "preferred_name" : "N-(2-Hydroxyethyl)-3-{(2-hydroxyethyl)[(perfluoroundecyl)sulfonyl]amino}-N,N-dimethyl-1-propanaminium"_x000D_ }	QBPFKLDURIHGQL-UHFFFAOYSA-N	C[N+](C)(CCO)CCCN(CCO)S(=O)(=O)C(F)(F)C(F)(F)C(F)(F)C(F)(F)C(F)(F)C(F)(F)C(F)(F)C(F)(F)C(F)(F)C(F)(F)C(F)(F)F
1041000	{_x000D_ "C" : 22,_x000D_ "H" : 22,_x000D_ "F" : 25,_x000D_ "N" : 2,_x000D_ "O" : 1,_x000D_ "S" : 1_x000D_ }	837.105	NOCAS_1036019		{_x000D_ "preferred_name" : "Trimethyl(3â€�{2â€�[(perfluorododecyl)ethylthio]acetamido}propyl)azanium"_x000D_ }	BFOFTYQXNZIURW-UHFFFAOYSA-O	C[N+](C)(C)CCCNC(=O)CSCCC(F)(F)C(F)(F)C(F)(F)C(F)(F)C(F)(F)C(F)(F)C(F)(F)C(F)(F)C(F)(F)C(F)(F)C(F)(F)C(F)(F)F
1042000	{_x000D_ "C" : 18,_x000D_ "H" : 27,_x000D_ "F" : 13,_x000D_ "N" : 2,_x000D_ "O" : 8,_x000D_ "S" : 2_x000D_ }	710.1	2089108-91-6		{_x000D_ "preferred_name" : "3-({4-[(2,3-Dihydroxypropyl)(dimethyl)azaniumyl]-1-hydroxy-2-butanyl}[(perfluorohexyl)sulfonyl]amino)-1-propanesulfonate"_x000D_ }	TYXFDFHNVFUWGU-UHFFFAOYNA-N	C[N+](C)(CCC(CO)N(CCCS([O-])(=O)=O)S(=O)(=O)C(F)(F)C(F)(F)C(F)(F)C(F)(F)C(F)(F)C(F)(F)F)CC(O)CO
1043000	{_x000D_ "C" : 15,_x000D_ "H" : 19,_x000D_ "F" : 13,_x000D_ "N" : 2,_x000D_ "O" : 1,_x000D_ "S" : 1_x000D_ }	522.101	1513863-90-5		{_x000D_ "preferred_name" : "N-[3-(Dimethylamino)propyl]-2-[(perfluorohexyl)ethylthio]acetamide"_x000D_ }	RZXVVGDDDOAQKE-UHFFFAOYSA-N	CN(C)CCCNC(=O)CSCCC(F)(F)C(F)(F)C(F)(F)C(F)(F)C(F)(F)C(F)(F)F
1044000	{_x000D_ "C" : 20,_x000D_ "H" : 23,_x000D_ "F" : 6,_x000D_ "N" : 1,_x000D_ "O" : 4_x000D_ }	455.153	NOCAS_1027039		{_x000D_ "preferred_name" : "3-[7-Fluoro-6-(4,4,5,5,5-pentafluoropentoxy)spiro[2H-1-benzofuran-3,4'-piperidine]-1'-yl]propanoic acid"_x000D_ }	NJAVLBLYZCRPHV-UHFFFAOYSA-N	OC(=O)CCN1CCC2(COC3=C2C=CC(OCCCC(F)(F)C(F)(F)F)=C3F)CC1
1046000	{_x000D_ "C" : 18,_x000D_ "H" : 1,_x000D_ "F" : 38,_x000D_ "O" : 1,_x000D_ "P" : 1,_x000D_ "S" : 1_x000D_ }	1017.89	500776-78-3		{_x000D_ "preferred_name" : "Bis(perfluoro-7-methyloctyl) phosphinothioic acid"_x000D_ }	SWVPJGHJHKFTSH-UHFFFAOYSA-N	OP(=S)(C(F)(F)C(F)(F)C(F)(F)C(F)(F)C(F)(F)C(F)(F)C(F)(C(F)(F)F)C(F)(F)F)C(F)(F)C(F)(F)C(F)(F)C(F)(F)C(F)(F)C(F)(F)C(F)(C(F)(F)F)C(F)(F)F
1047000	{_x000D_ "C" : 14,_x000D_ "H" : 2,_x000D_ "F" : 26,_x000D_ "O" : 3,_x000D_ "S" : 1_x000D_ }	743.931	NOCAS_1035114		{_x000D_ "preferred_name" : "(E)-5-((Perfluorooct-1-enyl)fluoromethyl)perfluoropentane-1-sulfonic acid"_x000D_ }	CUDQKRPCQSGVOH-OWOJBTEDNA-N	OS(=O)(=O)C(F)(F)C(F)(F)C(F)(F)C(F)(F)C(F)(F)C(F)C(\F)=C(/F)C(F)(F)C(F)(F)C(F)(F)C(F)(F)C(F)(F)C(F)(F)F
1048000	{_x000D_ "C" : 12,_x000D_ "H" : 19,_x000D_ "F" : 5,_x000D_ "N" : 2,_x000D_ "O" : 6,_x000D_ "S" : 1_x000D_ }	414.088	NOCAS_1035166		{_x000D_ "preferred_name" : "{(2-Carboxyethyl)[(perfluoroethyl)sulfonyl]amino}-3-betaine"_x000D_ }	MDSIEXRRMIVSKW-UHFFFAOYSA-N	C[N+](C)(CCCN(CCC(O)=O)S(=O)(=O)C(F)(F)C(F)(F)F)CC([O-])=O
1049000	{_x000D_ "C" : 8,_x000D_ "H" : 15,_x000D_ "F" : 5,_x000D_ "O" : 5,_x000D_ "S" : 1,_x000D_ "Si" : 1_x000D_ }	346.033	142418-73-3	1,2,2,2-Tetrafluoro-1-(triethoxysilyl)ethane-1-sulfonyl fluoride	{_x000D_ "preferred_name" : "1,2,2,2-Tetrafluoro-1-(triethoxysilyl)ethane-1-sulfonyl fluoride"_x000D_ }	SDJNEHHMHXDPJR-UHFFFAOYSA-N	CCO[Si](OCC)(OCC)C(F)(C(F)(F)F)S(F)(=O)=O
1050000	{_x000D_ "C" : 8,_x000D_ "Cl" : 6,_x000D_ "F" : 12_x000D_ }	533.794	647-20-1	1,2,4,5,7,8-Hexachloro-1,1,2,3,3,4,5,6,6,7,8,8-dodecafluorooctane	{_x000D_ "preferred_name" : "1,2,4,5,7,8-Hexachloro-1,1,2,3,3,4,5,6,6,7,8,8-dodecafluorooctane"_x000D_ }	DJYQXPORZLOESU-UHFFFAOYSA-N	FC(F)(Cl)C(F)(Cl)C(F)(F)C(F)(Cl)C(F)(Cl)C(F)(F)C(F)(Cl)C(F)(F)Cl
1051000	{_x000D_ "C" : 10,_x000D_ "H" : 8,_x000D_ "Br" : 1,_x000D_ "F" : 6,_x000D_ "N" : 1_x000D_ }	334.974	NOCAS_1026930		{_x000D_ "preferred_name" : "4-[1-(Bromo-difluoro-methyl)-1,2,2,2-tetrafluoro-ethyl]-2-methyl-phenylamine"_x000D_ }	PWOXBZFEZFTPIG-UHFFFAOYNA-N	CC1=C(N)C=CC(=C1)C(F)(C(F)(F)F)C(F)(F)Br
1052000	{_x000D_ "C" : 8,_x000D_ "H" : 4,_x000D_ "F" : 12,_x000D_ "O" : 1_x000D_ }	344.007	256384-07-3		{_x000D_ "preferred_name" : "3,4,4,5,5,6,6,7,7,8,8,8â€�Dodecafluorooctâ€�2â€�enâ€�1â€�ol"_x000D_ }	RIRNSDSPUYRGOI-UHFFFAOYSA-N	OCC=C(F)C(F)(F)C(F)(F)C(F)(F)C(F)(F)C(F)(F)F
1054000	{_x000D_ "C" : 18,_x000D_ "H" : 8,_x000D_ "F" : 12,_x000D_ "O" : 3,_x000D_ "S" : 1_x000D_ }	532	75194-66-0	3,3,3',3'-Tetrakis(trifluoromethyl)-3H-1lambda~6~-1,1'-spirobi[[2,1]benzoxathiol]-1(3'H)-one	{_x000D_ "preferred_name" : "3,3,3',3'-Tetrakis(trifluoromethyl)-3H,3'H-1,1'-spirobi[[2,1]benzoxathiole] 1-oxide"_x000D_ }	MTMDVLJSPKCRBL-UHFFFAOYSA-N	FC(F)(F)C1(OS2(=O)(OC(C3=CC=CC=C23)(C(F)(F)F)C(F)(F)F)C2=CC=CC=C12)C(F)(F)F
1055000	{_x000D_ "C" : 6,_x000D_ "H" : 6,_x000D_ "F" : 9,_x000D_ "N" : 1,_x000D_ "O" : 1_x000D_ }	279.031	135462-71-4	1-Amino-3,3,4,4,5,5,6,6,6-nonafluorohexan-2-ol	{_x000D_ "preferred_name" : "1-Amino-3,3,4,4,5,5,6,6,6-nonafluorohexan-2-ol"_x000D_ }	SNWTZZYGEHPHCQ-UHFFFAOYSA-N	NCC(O)C(F)(F)C(F)(F)C(F)(F)C(F)(F)F
1056000	{_x000D_ "C" : 2,_x000D_ "Cl" : 2,_x000D_ "F" : 4,_x000D_ "O" : 2,_x000D_ "S" : 1_x000D_ }	233.893	89740-40-9	2-Chloro-1,1,2,2-tetrafluoroethane-1-sulfonyl chloride	{_x000D_ "preferred_name" : "2-Chloro-1,1,2,2-tetrafluoroethane-1-sulfonyl chloride"_x000D_ }	MMAXEXCJVVINKX-UHFFFAOYSA-N	FC(F)(Cl)C(F)(F)S(Cl)(=O)=O
1058000	{_x000D_ "C" : 5,_x000D_ "H" : 6,_x000D_ "F" : 7,_x000D_ "N" : 1_x000D_ }	213.039	755-42-0	2,2,3,3,4,4,4-Heptafluoro-N-methylbutan-1-amine	{_x000D_ "preferred_name" : "2,2,3,3,4,4,4-Heptafluoro-N-methylbutan-1-amine"_x000D_ }	XODUVTJXUOOAKV-UHFFFAOYSA-N	CNCC(F)(F)C(F)(F)C(F)(F)F
1059000	{_x000D_ "C" : 16,_x000D_ "H" : 15,_x000D_ "F" : 21,_x000D_ "N" : 1,_x000D_ "O" : 1_x000D_ }	636.082	NOCAS_1036710		{_x000D_ "preferred_name" : "Trimethyl[3-(perfluorodecyl)â€�2â€�hydroxypropyl]azanium"_x000D_ }	KGVNDTYJIWRZQU-UHFFFAOYNA-N	C[N+](C)(C)CC(O)CC(F)(F)C(F)(F)C(F)(F)C(F)(F)C(F)(F)C(F)(F)C(F)(F)C(F)(F)C(F)(F)C(F)(F)F
1060000	{_x000D_ "C" : 12,_x000D_ "H" : 9,_x000D_ "F" : 7,_x000D_ "O" : 3_x000D_ }	334.044	308-42-9	1-(2,5-Dimethylfuran-3-yl)-4,4,5,5,6,6,6-heptafluorohexane-1,3-dione	{_x000D_ "preferred_name" : "1-(2,5-dimethylfuran-3-yl)-4,4,5,5,6,6,6-heptafluorohexane-1,3-dione"_x000D_ }	CJTQUILZTCXROP-UHFFFAOYSA-N	CC1=CC(C(=O)CC(=O)C(F)(F)C(F)(F)C(F)(F)F)=C(C)O1
1061000	{_x000D_ "C" : 16,_x000D_ "H" : 22,_x000D_ "F" : 13,_x000D_ "N" : 2,_x000D_ "O" : 4,_x000D_ "S" : 1_x000D_ }	585.109	2089109-92-0		{_x000D_ "preferred_name" : "N-(2-Carboxyethyl)-3-{ethyl[(tridecafluorohexyl)sulfonyl]amino}-N,N-dimethyl-1-propanaminium"_x000D_ }	HHYCXWVDFSFVAB-UHFFFAOYSA-O	CCN(CCC[N+](C)(C)CCC(O)=O)S(=O)(=O)C(F)(F)C(F)(F)C(F)(F)C(F)(F)C(F)(F)C(F)(F)F
1062000	{_x000D_ "C" : 10,_x000D_ "H" : 8,_x000D_ "F" : 8,_x000D_ "N" : 4,_x000D_ "O" : 3,_x000D_ "S" : 1_x000D_ }	416.019	141283-83-2	2,2,3,3,3-Pentafluoro-N-{2-[2-(methanesulfonyl)hydrazinyl]-5-(trifluoromethyl)pyridin-3-yl}propanamide	{_x000D_ "preferred_name" : "Methanesulfonic acid, 2-(3-((2,2,3,3,3-pentafluoro-1-oxopropyl)amino)-5-(trifluoromethyl)-2-pyridinyl)hydrazide"_x000D_ }	JKJZIHPGFXCGOB-UHFFFAOYSA-N	CS(=O)(=O)NNC1=C(NC(=O)C(F)(F)C(F)(F)F)C=C(C=N1)C(F)(F)F
1063000	{_x000D_ "C" : 13,_x000D_ "H" : 20,_x000D_ "F" : 6,_x000D_ "O" : 2_x000D_ }	322.137	34844-42-3	2-(1,1,1,3,3,3-Hexafluoro-2-hydroxypropan-2-yl)-3-methyl-6-(propan-2-yl)cyclohexan-1-ol	{_x000D_ "preferred_name" : "2-(1,1,1,3,3,3-Hexafluoro-2-hydroxypropan-2-yl)-3-methyl-6-(propan-2-yl)cyclohexan-1-ol"_x000D_ }	RWABFIHTJVNYGG-UHFFFAOYSA-N	CC(C)C1CCC(C)C(C1O)C(O)(C(F)(F)F)C(F)(F)F
1064000	{_x000D_ "C" : 9,_x000D_ "H" : 6,_x000D_ "F" : 8,_x000D_ "N" : 2,_x000D_ "O" : 2_x000D_ }	326.03	1227002-18-7		{_x000D_ "preferred_name" : "1-Ethyl-3-(pentafluoroethyl)-4-(trifluoromethyl)-1H-pyrazole-5-carboxylic acid"_x000D_ }	OQFGXNIOHQGQQY-UHFFFAOYSA-N	CCN1N=C(C(=C1C(O)=O)C(F)(F)F)C(F)(F)C(F)(F)F
1065000	{_x000D_ "C" : 25,_x000D_ "H" : 21,_x000D_ "F" : 29,_x000D_ "N" : 2,_x000D_ "O" : 6,_x000D_ "S" : 1_x000D_ }	1028.07	NOCAS_1034873		{_x000D_ "preferred_name" : "3-[(3-{(2-Carboxyethyl)[(perfluorotetradecyl)sulfonyl]amino}propyl)(dimethyl)azaniumyl]propanoate"_x000D_ }	IHKJIYUKOFCLTP-UHFFFAOYSA-N	C[N+](C)(CCCN(CCC(O)=O)S(=O)(=O)C(F)(F)C(F)(F)C(F)(F)C(F)(F)C(F)(F)C(F)(F)C(F)(F)C(F)(F)C(F)(F)C(F)(F)C(F)(F)C(F)(F)C(F)(F)C(F)(F)F)CCC([O-])=O
1066000	{_x000D_ "C" : 13,_x000D_ "H" : 7,_x000D_ "F" : 6,_x000D_ "N" : 3,_x000D_ "O" : 1_x000D_ }	335.049	101756-33-6	({6-[3,3,3-Trifluoro-2-hydroxy-2-(trifluoromethyl)propyl]pyridin-2-yl}methylidene)propanedinitrile	{_x000D_ "preferred_name" : "Malononitrile, (6-(2-hydroxy-3,3,3-trifluoro-2-trifluoromethylpropyl)-2-pyridylmethylene)-"_x000D_ }	MWFVYTZLXQENKM-UHFFFAOYSA-N	OC(CC1=NC(C=C(C#N)C#N)=CC=C1)(C(F)(F)F)C(F)(F)F
1067000	{_x000D_ "C" : 10,_x000D_ "F" : 22_x000D_ }	537.965	307-45-9	Docosafluorodecane	{_x000D_ "preferred_name" : "Perfluorodecane"_x000D_ }	BPHQIXJDBIHMLT-UHFFFAOYSA-N	FC(F)(F)C(F)(F)C(F)(F)C(F)(F)C(F)(F)C(F)(F)C(F)(F)C(F)(F)C(F)(F)C(F)(F)F
1068000	{_x000D_ "C" : 7,_x000D_ "F" : 9,_x000D_ "N" : 1_x000D_ }	268.989	90408-45-0	2,3,3,4,4,5,5,6,6-Nonafluorocyclohex-1-ene-1-carbonitrile	{_x000D_ "preferred_name" : "2,3,3,4,4,5,5,6,6-Nonafluorocyclohex-1-ene-1-carbonitrile"_x000D_ }	JKPUXUPVYPYSJO-UHFFFAOYSA-N	FC1=C(C#N)C(F)(F)C(F)(F)C(F)(F)C1(F)F
1069000	{_x000D_ "C" : 17,_x000D_ "H" : 6,_x000D_ "F" : 26,_x000D_ "O" : 2_x000D_ }	735.995	NOCAS_1027683		{_x000D_ "preferred_name" : "11-(Difluoromethyl)(perfluorododecyl)methyl prop-2-enoate"_x000D_ }	UMDCZBPFBAOECG-UHFFFAOYNA-N	FC(F)C(F)(C(F)(F)F)C(F)(F)C(F)(F)C(F)(F)C(F)(F)C(F)(F)C(F)(F)C(F)(F)C(F)(F)C(F)(F)C(F)(F)COC(=O)C=C
1070000	{_x000D_ "C" : 8,_x000D_ "H" : 5,_x000D_ "Br" : 1,_x000D_ "F" : 5,_x000D_ "N" : 1,_x000D_ "O" : 1_x000D_ }	304.947	850349-84-7	5-Bromo-2-(2,2,3,3,3-pentafluoropropoxy)pyridine	{_x000D_ "preferred_name" : "5-Bromo-2-(2,2,3,3,3-pentafluoropropoxy)pyridine"_x000D_ }	MLANNPIADNEBIY-UHFFFAOYSA-N	FC(F)(F)C(F)(F)COC1=NC=C(Br)C=C1
1071000	{_x000D_ "C" : 9,_x000D_ "H" : 6,_x000D_ "F" : 4,_x000D_ "O" : 1_x000D_ }	206.035	1428-62-2	2,2,3,3-Tetrafluoro-1-phenylpropan-1-one	{_x000D_ "preferred_name" : "2,2,3,3-Tetrafluoro-1-phenylpropan-1-one"_x000D_ }	LYWZYIDEVTXKMQ-UHFFFAOYSA-N	FC(F)C(F)(F)C(=O)C1=CC=CC=C1
1072000	{_x000D_ "C" : 11,_x000D_ "H" : 3,_x000D_ "F" : 19,_x000D_ "O" : 2_x000D_ }	527.983	957209-18-6	2,3,3,4,4-Pentafluoro-2,5-bis(1,1,1,2,3,3,3-heptafluoropropan-2-yl)-5-methoxyoxolane	{_x000D_ "preferred_name" : "2-Methoxyperfluoro(2,5-di(propan-2-yl)oxolane)"_x000D_ }	YRGYOFYTTFLPQM-UHFFFAOYSA-N	COC1(OC(F)(C(F)(C(F)(F)F)C(F)(F)F)C(F)(F)C1(F)F)C(F)(C(F)(F)F)C(F)(F)F
1073000	{_x000D_ "C" : 9,_x000D_ "H" : 8,_x000D_ "F" : 12,_x000D_ "O" : 2_x000D_ }	376.033	66068-04-0	1,1,1,7,7,7-Hexafluoro-2,6-bis(trifluoromethyl)heptane-2,6-diol	{_x000D_ "preferred_name" : "1,1,1,7,7,7-Hexafluoro-2,6-bis(trifluoromethyl)heptane-2,6-diol"_x000D_ }	DMMSJDGLGXJHOM-UHFFFAOYSA-N	OC(CCCC(O)(C(F)(F)F)C(F)(F)F)(C(F)(F)F)C(F)(F)F
1074000	{_x000D_ "C" : 11,_x000D_ "H" : 10,_x000D_ "B" : 1,_x000D_ "F" : 7,_x000D_ "N" : 2,_x000D_ "O" : 3_x000D_ }	362.067	174778-60-0	N-[5-Borono-2-(heptafluoropropyl)phenyl]glycinamide	{_x000D_ "preferred_name" : "N-[5-Borono-2-(heptafluoropropyl)phenyl]glycinamide"_x000D_ }	NTJIDKAVRFKSDV-UHFFFAOYSA-N	NCC(=O)NC1=CC(=CC=C1C(F)(F)C(F)(F)C(F)(F)F)B(O)O
1075000	{_x000D_ "C" : 9,_x000D_ "H" : 12,_x000D_ "F" : 6,_x000D_ "I" : 2,_x000D_ "O" : 2_x000D_ }	519.883	1842-23-5	4,4,5,5,6,6-Hexafluoro-2,8-diiodononane-1,9-diol	{_x000D_ "preferred_name" : "4,4,5,5,6,6-Hexafluoro-2,8-diiodononane-1,9-diol"_x000D_ }	XKBTUGKCSQHURW-UHFFFAOYSA-N	OCC(I)CC(F)(F)C(F)(F)C(F)(F)CC(I)CO
1076000	{_x000D_ "C" : 6,_x000D_ "H" : 10,_x000D_ "F" : 6,_x000D_ "Si" : 1_x000D_ }	224.046	62281-35-0	(1,1,1,2,3,3-Hexafluoropropan-2-yl)(trimethyl)silane	{_x000D_ "preferred_name" : "(1,1,1,2,3,3-Hexafluoropropan-2-yl)(trimethyl)silane"_x000D_ }	AOBMXMCNNAYLDS-UHFFFAOYSA-N	C[Si](C)(C)C(F)(C(F)F)C(F)(F)F
1077000	{_x000D_ "C" : 5,_x000D_ "H" : 1,_x000D_ "Cl" : 1,_x000D_ "F" : 4,_x000D_ "O" : 2_x000D_ }	203.96	6681-62-5		{_x000D_ "preferred_name" : "2-Chloro-4,4,5,5-tetrafluoro-3-hydroxycyclopent-2-en-1-one"_x000D_ }	LMWYTSGROISZCB-UHFFFAOYSA-N	OC1=C(Cl)C(=O)C(F)(F)C1(F)F
1078000	{_x000D_ "C" : 8,_x000D_ "H" : 13,_x000D_ "F" : 5,_x000D_ "N" : 2,_x000D_ "O" : 4,_x000D_ "S" : 1_x000D_ }	328.052	NOCAS_1034674		{_x000D_ "preferred_name" : "4-(Dimethylamino)-2-{[(perfluoroethyl)sulfonyl]amino}butanoic acid"_x000D_ }	GAMXCGCAGYTOAK-UHFFFAOYNA-N	CN(C)CCC(NS(=O)(=O)C(F)(F)C(F)(F)F)C(O)=O
1079000	{_x000D_ "C" : 16,_x000D_ "H" : 17,_x000D_ "F" : 7,_x000D_ "O" : 4,_x000D_ "S" : 1_x000D_ }	438.074	1355555-26-8	2-Ethyl-4-(1,1,1,2,3,3,3-heptafluoropropan-2-yl)-3-(2-methylpropane-2-sulfonyl)benzoic acid	{_x000D_ "preferred_name" : "2-Ethyl-4-(1,1,1,2,3,3,3-heptafluoropropan-2-yl)-3-(2-methylpropane-2-sulfonyl)benzoic acid"_x000D_ }	JERIDHIJIGOGPJ-UHFFFAOYSA-N	CCC1=C(C(=CC=C1C(O)=O)C(F)(C(F)(F)F)C(F)(F)F)S(=O)(=O)C(C)(C)C
1080000	{_x000D_ "C" : 11,_x000D_ "H" : 12,_x000D_ "F" : 9,_x000D_ "N" : 1,_x000D_ "O" : 1_x000D_ }	345.078	88951-21-7	(1r,4r)-4-(Nonafluorobutyl)cyclohexane-1-carboxamide	{_x000D_ "preferred_name" : "(1r,4r)-4-(Nonafluorobutyl)cyclohexane-1-carboxamide"_x000D_ }	GCSSQLSSPUPLPE-IZLXSQMJSA-N	NC(=O)[C@H]1CC[C@@H](CC1)C(F)(F)C(F)(F)C(F)(F)C(F)(F)F
1081000	{_x000D_ "C" : 7,_x000D_ "F" : 12_x000D_ }	311.981	74693-96-2	Hexafluoro(1,1,1,3,3,3-hexafluoropropan-2-ylidene)cyclobutane	{_x000D_ "preferred_name" : "Hexafluoro[2,2,2-trifluoro-1-(trifluoromethyl)ethylidene]cyclobutane"_x000D_ }	XKJQJNTUNUQZPK-UHFFFAOYSA-N	FC(F)(F)C(=C1C(F)(F)C(F)(F)C1(F)F)C(F)(F)F
1082000	{_x000D_ "C" : 3,_x000D_ "H" : 2,_x000D_ "F" : 6_x000D_ }	152.006	431-63-0	1,1,1,2,3,3-Hexafluoropropane	{_x000D_ "preferred_name" : "1,1,1,2,3,3-Hexafluoropropane"_x000D_ }	FYIRUPZTYPILDH-UHFFFAOYSA-N	FC(F)C(F)C(F)(F)F
1084000	{_x000D_ "C" : 10,_x000D_ "H" : 9,_x000D_ "F" : 5_x000D_ }	224.062	1257243-30-3	1,2-Dimethyl-4-(pentafluoroethyl)benzene	{_x000D_ "preferred_name" : "1,2-Dimethyl-4-(pentafluoroethyl)benzene"_x000D_ }	ZICLJLGSNJZNFD-UHFFFAOYSA-N	CC1=C(C)C=C(C=C1)C(F)(F)C(F)(F)F
1085000	{_x000D_ "C" : 11,_x000D_ "H" : 7,_x000D_ "F" : 11,_x000D_ "O" : 5,_x000D_ "S" : 1_x000D_ }	459.984	NOCAS_1036521		{_x000D_ "preferred_name" : "2â€�Hydroxyâ€�3â€�oxoâ€�3â€�[[3-(perfluoropentyl)propanoyl]sulfanyl]propanoic acid"_x000D_ }	IXPMWRBRPVCPCZ-UHFFFAOYNA-N	OC(C(O)=O)C(=O)SC(=O)CCC(F)(F)C(F)(F)C(F)(F)C(F)(F)C(F)(F)F
1086000	{_x000D_ "C" : 8,_x000D_ "Cl" : 1,_x000D_ "F" : 15,_x000D_ "O" : 3,_x000D_ "S" : 1_x000D_ }	495.902	1244856-02-7		{_x000D_ "preferred_name" : "3-(6-Chloro-1,1,2,2,3,3,4,4,5,5,6,6-dodecafluorohexyl)-3,4,4-trifluoro-1,2l6-oxathietane-2,2-dione"_x000D_ }	SYBYGAKZDAETJJ-UHFFFAOYNA-N	FC(F)(Cl)C(F)(F)C(F)(F)C(F)(F)C(F)(F)C(F)(F)C1(F)C(F)(F)OS1(=O)=O
1087000	{_x000D_ "C" : 7,_x000D_ "H" : 2,_x000D_ "Cl" : 1,_x000D_ "F" : 7,_x000D_ "N" : 2_x000D_ }	281.979	937676-00-1	4-Chloro-2-(heptafluoropropyl)pyrimidine	{_x000D_ "preferred_name" : "4-Chloro-2-(heptafluoropropyl)pyrimidine"_x000D_ }	HBSJCZBPVSTIDA-UHFFFAOYSA-N	FC(F)(F)C(F)(F)C(F)(F)C1=NC(Cl)=CC=N1
1088000	{_x000D_ "C" : 17,_x000D_ "H" : 11,_x000D_ "F" : 17,_x000D_ "O" : 3,_x000D_ "S" : 1_x000D_ }	618.016	113823-56-6	3,3,4,4,5,5,6,6,7,7,8,8,9,9,10,10,10-Heptadecafluorodecyl 4-methylbenzene-1-sulfonate	{_x000D_ "preferred_name" : "3,3,4,4,5,5,6,6,7,7,8,8,9,9,10,10,10-Heptadecafluorodecyl 4-methylbenzene-1-sulfonate"_x000D_ }	WGCSEECKLMOBLT-UHFFFAOYSA-N	CC1=CC=C(C=C1)S(=O)(=O)OCCC(F)(F)C(F)(F)C(F)(F)C(F)(F)C(F)(F)C(F)(F)C(F)(F)C(F)(F)F
1089000	{_x000D_ "C" : 26,_x000D_ "H" : 18,_x000D_ "F" : 4,_x000D_ "O" : 2_x000D_ }	438.124	149963-10-0	1,1'-{(1,1,2,2-Tetrafluoroethane-1,2-diyl)bis[(4,1-phenylene)oxy]}dibenzene	{_x000D_ "preferred_name" : "1,1'-{(1,1,2,2-Tetrafluoroethane-1,2-diyl)bis[(4,1-phenylene)oxy]}dibenzene"_x000D_ }	VCQCRHYEQAMPCL-UHFFFAOYSA-N	FC(F)(C1=CC=C(OC2=CC=CC=C2)C=C1)C(F)(F)C1=CC=C(OC2=CC=CC=C2)C=C1
1090000	{_x000D_ "C" : 10,_x000D_ "H" : 10,_x000D_ "F" : 13,_x000D_ "N" : 1,_x000D_ "O" : 1_x000D_ }	407.055	NOCAS_1036699		{_x000D_ "preferred_name" : "1â€�(Methylamino)-3-(perfluorohexyl)propanâ€�2â€�ol"_x000D_ }	CBRKCKYIXAXWGI-UHFFFAOYNA-N	CNCC(O)CC(F)(F)C(F)(F)C(F)(F)C(F)(F)C(F)(F)C(F)(F)F
1092000	{_x000D_ "C" : 11,_x000D_ "H" : 8,_x000D_ "F" : 12,_x000D_ "O" : 1_x000D_ }	384.038	61282-88-0	5,6,6,7,7,8,8,9,9,10,10,10-Dodecafluoro-4-methyldec-4-en-3-one	{_x000D_ "preferred_name" : "5,6,6,7,7,8,8,9,9,10,10,10-Dodecafluoro-4-methyldec-4-en-3-one"_x000D_ }	RFZOURBCSJVIRS-UHFFFAOYSA-N	CCC(=O)C(C)=C(F)C(F)(F)C(F)(F)C(F)(F)C(F)(F)C(F)(F)F
1093000	{_x000D_ "C" : 17,_x000D_ "H" : 18,_x000D_ "F" : 17,_x000D_ "N" : 1,_x000D_ "O" : 3_x000D_ }	607.102	178167-73-2	N,N-Dibutyl-2,3,3,3-tetrafluoro-2-[1,1,2,3,3,3-hexafluoro-2-(heptafluoropropoxy)propoxy]propanamide	{_x000D_ "preferred_name" : "N,N-Dibutyl-2,3,3,3-tetrafluoro-2-[1,1,2,3,3,3-hexafluoro-2-(heptafluoropropoxy)propoxy]propanamide"_x000D_ }	HIKBKKZYHFXKJZ-UHFFFAOYSA-N	CCCCN(CCCC)C(=O)C(F)(OC(F)(F)C(F)(OC(F)(F)C(F)(F)C(F)(F)F)C(F)(F)F)C(F)(F)F
1094000	{_x000D_ "C" : 12,_x000D_ "H" : 10,_x000D_ "F" : 8,_x000D_ "O" : 4_x000D_ }	370.045	2264-01-9	2,2,3,3,4,4,5,5-Octafluorohexane-1,6-diyl diprop-2-enoate	{_x000D_ "preferred_name" : "1H,1H,6H,6H-Perfluorohexane-1,6-diol diacrylate"_x000D_ }	BWTMTZBMAGYMOD-UHFFFAOYSA-N	FC(F)(COC(=O)C=C)C(F)(F)C(F)(F)C(F)(F)COC(=O)C=C
1095000	{_x000D_ "C" : 17,_x000D_ "H" : 21,_x000D_ "F" : 15,_x000D_ "O" : 6_x000D_ }	606.11	93704-25-7	16,16,17,17,18,18,19,19,20,20,21,21,22,22,22-Pentadecafluoro-3,6,9,12,15-pentaoxadocosan-1-ol	{_x000D_ "preferred_name" : "16,16,17,17,18,18,19,19,20,20,21,21,22,22,22-Pentadecafluoro-3,6,9,12,15-pentaoxadocosan-1-ol"_x000D_ }	KZKAFTRHTVZIGR-UHFFFAOYSA-N	OCCOCCOCCOCCOCCOC(F)(F)C(F)(F)C(F)(F)C(F)(F)C(F)(F)C(F)(F)C(F)(F)F
1096000	{_x000D_ "C" : 20,_x000D_ "H" : 25,_x000D_ "F" : 17_x000D_ }	588.168	106873-67-0	1,1,1,2,2,3,3,4,4,5,5,6,6,7,7,8,8-Heptadecafluoroicosane	{_x000D_ "preferred_name" : "1-(Perfluoro-n-octyl)dodecane"_x000D_ }	XYGYVZPNAGJLRE-UHFFFAOYSA-N	CCCCCCCCCCCCC(F)(F)C(F)(F)C(F)(F)C(F)(F)C(F)(F)C(F)(F)C(F)(F)C(F)(F)F
1097000	{_x000D_ "C" : 20,_x000D_ "H" : 18,_x000D_ "F" : 21,_x000D_ "N" : 1,_x000D_ "O" : 6_x000D_ }	767.08	NOCAS_1036620		{_x000D_ "preferred_name" : "2â€�{[2â€�(Acetyloxy)â€�1,4â€�dihydroxyâ€�3â€�(perfluorodecyl)butyl]dimethylazaniumyl}acetate"_x000D_ }	DOOUCRSJEGORTE-UHFFFAOYNA-N	CC(=O)OC(C(O)[N+](C)(C)CC([O-])=O)C(CO)C(F)(F)C(F)(F)C(F)(F)C(F)(F)C(F)(F)C(F)(F)C(F)(F)C(F)(F)C(F)(F)C(F)(F)F
1098000	{_x000D_ "C" : 3,_x000D_ "F" : 9,_x000D_ "N" : 1,_x000D_ "S" : 1_x000D_ }	252.961	69306-93-0	1,1,1-Trifluoro-N-(pentafluoroethyl)methanesulfinimidoyl fluoride	{_x000D_ "preferred_name" : "1,1,1-Trifluoro-N-(pentafluoroethyl)methanesulfinimidoyl fluoride"_x000D_ }	SWXCCNOIGQNIOF-UHFFFAOYSA-N	FS(=NC(F)(F)C(F)(F)F)C(F)(F)F
1099000	{_x000D_ "C" : 5,_x000D_ "H" : 5,_x000D_ "F" : 5,_x000D_ "O" : 3_x000D_ }	208.016	61206-59-5	Ethyl difluoro(trifluoromethoxy)acetate	{_x000D_ "preferred_name" : "Ethyl difluoro(trifluoromethoxy)acetate"_x000D_ }	QXARNAVAVIXNBD-UHFFFAOYSA-N	CCOC(=O)C(F)(F)OC(F)(F)F
1100000	{_x000D_ "C" : 21,_x000D_ "H" : 26,_x000D_ "F" : 17,_x000D_ "N" : 1,_x000D_ "O" : 1_x000D_ }	631.174	34111-24-5	N-Dodecyl-2,2,3,3,4,4,5,5,6,6,7,7,8,8,9,9,9-heptadecafluorononanamide	{_x000D_ "preferred_name" : "N-Dodecyl-2,2,3,3,4,4,5,5,6,6,7,7,8,8,9,9,9-heptadecafluorononanamide"_x000D_ }	PUJWRMJJJYQDFD-UHFFFAOYSA-N	CCCCCCCCCCCCNC(=O)C(F)(F)C(F)(F)C(F)(F)C(F)(F)C(F)(F)C(F)(F)C(F)(F)C(F)(F)F
1101000	{_x000D_ "C" : 13,_x000D_ "H" : 10,_x000D_ "F" : 9,_x000D_ "I" : 1_x000D_ }	463.968	116486-80-7	(4,4,5,5,6,6,7,7,7-Nonafluoro-2-iodoheptyl)benzene	{_x000D_ "preferred_name" : "(4,4,5,5,6,6,7,7,7-Nonafluoro-2-iodoheptyl)benzene"_x000D_ }	LIKGUYKLKJSBLD-UHFFFAOYSA-N	FC(F)(F)C(F)(F)C(F)(F)C(F)(F)CC(I)CC1=CC=CC=C1
1102000	{_x000D_ "C" : 11,_x000D_ "H" : 17,_x000D_ "F" : 7,_x000D_ "N" : 2,_x000D_ "O" : 4,_x000D_ "S" : 1_x000D_ }	406.08	1513864-20-4		{_x000D_ "preferred_name" : "N-(Perfluoropropanesulfonyl)-N-(3-dimethylaminopropyl)-3-aminopropanoic acid"_x000D_ }	LJJSIOCEXBIIPP-UHFFFAOYSA-N	CN(C)CCCN(CCC(O)=O)S(=O)(=O)C(F)(F)C(F)(F)C(F)(F)F
1103000	{_x000D_ "C" : 6,_x000D_ "H" : 4,_x000D_ "F" : 8_x000D_ }	228.019	40723-73-7	1,1,2,2,5,5,6,6-Octafluorohex-3-ene	{_x000D_ "preferred_name" : "1,1,2,2,5,5,6,6-Octafluorohex-3-ene"_x000D_ }	CYOUPJXTHWPOQP-UHFFFAOYSA-N	FC(F)C(F)(F)C=CC(F)(F)C(F)F
1104000	{_x000D_ "C" : 6,_x000D_ "H" : 4,_x000D_ "Br" : 1,_x000D_ "F" : 6,_x000D_ "N" : 1,_x000D_ "O" : 2_x000D_ }	314.933	141364-20-7	4-Bromo-3-methyl-2,2-bis(trifluoromethyl)-1,3-oxazolidin-5-one	{_x000D_ "preferred_name" : "4-Bromo-3-methyl-2,2-bis(trifluoromethyl)-1,3-oxazolidin-5-one"_x000D_ }	NYURPQUFKRPAJW-UHFFFAOYSA-N	CN1C(Br)C(=O)OC1(C(F)(F)F)C(F)(F)F
1105000	{_x000D_ "C" : 7,_x000D_ "H" : 7,_x000D_ "F" : 4,_x000D_ "N" : 3,_x000D_ "S" : 1_x000D_ }	241.03	1140917-25-4		{_x000D_ "preferred_name" : "5-(2,2,3,3-Tetrafluoro-1-methylcyclobutyl)-1,3,4-thiadiazol-2-amine"_x000D_ }	XEXDAUPLIVFYCV-UHFFFAOYNA-N	CC1(CC(F)(F)C1(F)F)C1=NN=C(N)S1
1107000	{_x000D_ "C" : 10,_x000D_ "H" : 4,_x000D_ "Cl" : 2,_x000D_ "F" : 9,_x000D_ "N" : 1,_x000D_ "O" : 1,_x000D_ "S" : 1_x000D_ }	426.925	NOCAS_1026897		{_x000D_ "preferred_name" : "2,6-Dichloro-4-(1,1,2,2,3,3,4,4,4-nonafluorobutylsulfinyl)aniline"_x000D_ }	RPOABVYJIVPIHT-UHFFFAOYNA-N	NC1=C(Cl)C=C(C=C1Cl)S(=O)C(F)(F)C(F)(F)C(F)(F)C(F)(F)F
1108000	{_x000D_ "C" : 8,_x000D_ "H" : 6,_x000D_ "F" : 10,_x000D_ "O" : 2_x000D_ }	324.021	6742-92-3		{_x000D_ "preferred_name" : "1,1,1,2,2,6,6,7,7,7-Decafluoro-5-hydroxy-5-methylheptan-3-one"_x000D_ }	RSQDKLHYENFHKE-UHFFFAOYNA-N	CC(O)(CC(=O)C(F)(F)C(F)(F)F)C(F)(F)C(F)(F)F
1109000	{_x000D_ "C" : 15,_x000D_ "H" : 11,_x000D_ "F" : 6,_x000D_ "O" : 1,_x000D_ "P" : 1_x000D_ }	352.045	53772-43-3	1,1,1,3,3,3-Hexafluoropropan-2-yl diphenylphosphinite	{_x000D_ "preferred_name" : "1,1,1,3,3,3-Hexafluoropropan-2-yl diphenylphosphinite"_x000D_ }	KXUPXEIZCHKCHO-UHFFFAOYSA-N	FC(F)(F)C(OP(C1=CC=CC=C1)C1=CC=CC=C1)C(F)(F)F
1110000	{_x000D_ "C" : 10,_x000D_ "H" : 5,_x000D_ "F" : 13,_x000D_ "O" : 4_x000D_ }	435.998	174082-83-8		{_x000D_ "preferred_name" : "Methyl 2,3,3,3-tetrafluoro-2-[1,1,2,3,3,3-hexafluoro-2-[(1,1,2-trifluoro-2-propen-1-yl)oxy]propoxy]-propanoate"_x000D_ }	WASZGSRAJREZRS-UHFFFAOYNA-N	COC(=O)C(F)(OC(F)(F)C(F)(OC(F)(F)C(F)=C)C(F)(F)F)C(F)(F)F
1111000	{_x000D_ "C" : 18,_x000D_ "H" : 14,_x000D_ "F" : 24,_x000D_ "N" : 1,_x000D_ "O" : 2_x000D_ }	732.064	NOCAS_892615	N-(Carboxymethyl)-3,4,4,5,5,6,6,7,7,8,8,9,9,10,10,11,11,12,12,13,13,14,14,14-tetracosafluoro-N,N-dimethyltetradecan-1-aminium	{_x000D_ "preferred_name" : "11:1:2 Fluorotelomer betaine acid"_x000D_ }	AIGDLYRKICIOLY-UHFFFAOYSA-O	C[N+](C)(CCC(F)C(F)(F)C(F)(F)C(F)(F)C(F)(F)C(F)(F)C(F)(F)C(F)(F)C(F)(F)C(F)(F)C(F)(F)C(F)(F)F)CC(O)=O
1112000	{_x000D_ "C" : 9,_x000D_ "H" : 9,_x000D_ "F" : 9,_x000D_ "O" : 2,_x000D_ "S" : 1_x000D_ }	352.018	1254468-15-9		{_x000D_ "preferred_name" : "3-[2-(Perfluorobutyl)ethylsulfanyl]propionic acid"_x000D_ }	LJOPBCYYNFOVFB-UHFFFAOYSA-N	OC(=O)CCSCCC(F)(F)C(F)(F)C(F)(F)C(F)(F)F
1113000	{_x000D_ "C" : 11,_x000D_ "H" : 19,_x000D_ "F" : 5,_x000D_ "N" : 2,_x000D_ "O" : 1,_x000D_ "S" : 1_x000D_ }	322.114	NOCAS_1035995		{_x000D_ "preferred_name" : "Nâ€�[3â€�(Dimethylamino)propyl]â€�2â€�[(3,3,4,4,4â€�pentafluorobutyl)sulfanyl]acetamide"_x000D_ }	HGVVUXOHQSJJII-UHFFFAOYSA-N	CN(C)CCCNC(=O)CSCCC(F)(F)C(F)(F)F
1114000	{_x000D_ "C" : 6,_x000D_ "H" : 2,_x000D_ "F" : 12,_x000D_ "O" : 3,_x000D_ "S" : 1_x000D_ }	381.953	79963-95-4	2,2,2-Trifluoroethyl nonafluorobutane-1-sulfonate	{_x000D_ "preferred_name" : "2,2,2-Trifluoroethyl perfluorobutanesulfonate"_x000D_ }	KJGYBFLEIPDFNQ-UHFFFAOYSA-N	FC(F)(F)COS(=O)(=O)C(F)(F)C(F)(F)C(F)(F)C(F)(F)F
1115000	{_x000D_ "C" : 8,_x000D_ "H" : 5,_x000D_ "Cl" : 1,_x000D_ "F" : 5,_x000D_ "N" : 1,_x000D_ "O" : 1,_x000D_ "S" : 1_x000D_ }	292.97	61424-49-5	N-(4-Chlorophenyl)-1,1,2,2,2-pentafluoroethane-1-sulfinamide	{_x000D_ "preferred_name" : "N-(4-Chlorophenyl)-1,1,2,2,2-pentafluoroethane-1-sulfinamide"_x000D_ }	GZIHKLMNBDQDOA-UHFFFAOYSA-N	FC(F)(F)C(F)(F)S(=O)NC1=CC=C(Cl)C=C1
1116000	{_x000D_ "C" : 10,_x000D_ "H" : 5,_x000D_ "F" : 7,_x000D_ "O" : 1_x000D_ }	274.023	559-91-1	2,2,3,3,4,4,4-Heptafluoro-1-phenylbutan-1-one	{_x000D_ "preferred_name" : "2,2,3,3,4,4,4-heptafluoro-1-phenylbutan-1-one"_x000D_ }	UKYZDGAVBNKBPQ-UHFFFAOYSA-N	FC(F)(F)C(F)(F)C(F)(F)C(=O)C1=CC=CC=C1
1117000	{_x000D_ "C" : 5,_x000D_ "H" : 6,_x000D_ "F" : 7,_x000D_ "N" : 1,_x000D_ "O" : 2,_x000D_ "S" : 1_x000D_ }	277.001	1270179-74-2		{_x000D_ "preferred_name" : "N-Ethylperfluoro-1-propanesulfonamide"_x000D_ }	YLXKUKZPBUXBRV-UHFFFAOYSA-N	CCNS(=O)(=O)C(F)(F)C(F)(F)C(F)(F)F
1118000	{_x000D_ "C" : 13,_x000D_ "H" : 17,_x000D_ "F" : 9,_x000D_ "N" : 1,_x000D_ "O" : 4,_x000D_ "S" : 2_x000D_ }	486.046	1432486-88-8	2-Methyl-2-{3-[(3,3,4,4,5,5,6,6,6-nonafluorohexyl)sulfanyl]propanamido}propane-1-sulfonate	{_x000D_ "preferred_name" : "4:2 Fluorotelomer thioether amido sulfonate"_x000D_ }	VIHJAWYQCFERKN-UHFFFAOYSA-M	CC(C)(CS([O-])(=O)=O)NC(=O)CCSCCC(F)(F)C(F)(F)C(F)(F)C(F)(F)F
1119000	{_x000D_ "C" : 5,_x000D_ "Cl" : 1,_x000D_ "F" : 9_x000D_ }	265.954	60340-26-3	2-Chloro-1,1,1,4,4,4-hexafluoro-3-(trifluoromethyl)but-2-ene	{_x000D_ "preferred_name" : "2-Chloro-1,1,1,4,4,4-hexafluoro-3-(trifluoromethyl)but-2-ene"_x000D_ }	IGEQAIBRERACMG-UHFFFAOYSA-N	FC(F)(F)C(Cl)=C(C(F)(F)F)C(F)(F)F
1122000	{_x000D_ "C" : 5,_x000D_ "F" : 10_x000D_ }	249.984	5187-89-3	Heptafluoro(trifluoromethyl)cyclobutane	{_x000D_ "preferred_name" : "Heptafluoro(trifluoromethyl)cyclobutane"_x000D_ }	ZVXOHSHODRJTCP-UHFFFAOYSA-N	FC(F)(F)C1(F)C(F)(F)C(F)(F)C1(F)F
1123000	{_x000D_ "C" : 12,_x000D_ "H" : 15,_x000D_ "F" : 9,_x000D_ "I" : 1,_x000D_ "N" : 1,_x000D_ "O" : 3,_x000D_ "Si" : 1_x000D_ }	546.972	135587-13-2	1-(3,3,4,4,5,5,6,6,6-Nonafluoro-1-iodohexyl)-2,8,9-trioxa-5-aza-1-silabicyclo[3.3.3]undecane	{_x000D_ "preferred_name" : "1-(3,3,4,4,5,5,6,6,6-Nonafluoro-1-iodohexyl)-2,8,9-trioxa-5-aza-1-silabicyclo[3.3.3]undecane"_x000D_ }	LZXRMBONGPXFCO-UHFFFAOYSA-N	FC(F)(F)C(F)(F)C(F)(F)C(F)(F)CC(I)[Si]12OCCN(CCO1)CCO2
1124000	{_x000D_ "C" : 14,_x000D_ "H" : 8,_x000D_ "F" : 22_x000D_ }	594.027	1835255-26-9		{_x000D_ "preferred_name" : "1,4-Bis(perfluoropentyl)butane"_x000D_ }	JJUWZHWOIXJROJ-UHFFFAOYSA-N	FC(F)(F)C(F)(F)C(F)(F)C(F)(F)C(F)(F)CCCCC(F)(F)C(F)(F)C(F)(F)C(F)(F)C(F)(F)F
1125000	{_x000D_ "C" : 14,_x000D_ "H" : 20,_x000D_ "F" : 9,_x000D_ "N" : 2,_x000D_ "O" : 6,_x000D_ "S" : 1_x000D_ }	515.09	2089109-18-0	3-[(2-Carboxyethyl)(1,1,2,2,3,3,4,4,4-nonafluorobutane-1-sulfonyl)amino]-N-(carboxymethyl)-N,N-dimethylpropan-1-aminium	{_x000D_ "preferred_name" : "N-(2-Carboxyethyl)-3-((2-carboxyethyl)((nonafluorobutyl)sulfonyl)amino)-N,N-dimethylpropan-1-aminium"_x000D_ }	UHZQIGSIOSKJND-UHFFFAOYSA-O	C[N+](C)(CCCN(CCC(O)=O)S(=O)(=O)C(F)(F)C(F)(F)C(F)(F)C(F)(F)F)CC(O)=O
1126000	{_x000D_ "C" : 8,_x000D_ "H" : 2,_x000D_ "F" : 16_x000D_ }	401.99	2070-78-2	1,1,1,2,2,3,3,4,4,5,5,6,6,7,7,8-Hexadecafluorooctane	{_x000D_ "preferred_name" : "1,1,1,2,2,3,3,4,4,5,5,6,6,7,7,8-Hexadecafluorooctane"_x000D_ }	MZEWTRVTJJVHCA-UHFFFAOYSA-N	FCC(F)(F)C(F)(F)C(F)(F)C(F)(F)C(F)(F)C(F)(F)C(F)(F)F
1127000	{_x000D_ "C" : 15,_x000D_ "H" : 17,_x000D_ "F" : 6,_x000D_ "N" : 1,_x000D_ "O" : 4,_x000D_ "S" : 1_x000D_ }	421.078	34844-30-9	N,N-Diethyl-3-[4,4,4-trifluoro-3-hydroxy-3-(trifluoromethyl)butanoyl]benzene-1-sulfonamide	{_x000D_ "preferred_name" : "N,N-Diethyl-3-[4,4,4-trifluoro-3-hydroxy-3-(trifluoromethyl)butanoyl]benzene-1-sulfonamide"_x000D_ }	WVRBRNOZBWTISG-UHFFFAOYSA-N	CCN(CC)S(=O)(=O)C1=CC=CC(=C1)C(=O)CC(O)(C(F)(F)F)C(F)(F)F
1128000	{_x000D_ "C" : 4,_x000D_ "H" : 3,_x000D_ "Cl" : 1,_x000D_ "F" : 4,_x000D_ "O" : 1_x000D_ }	177.981	131118-28-0	4-Chloro-3,3,4,4-tetrafluorobutanal	{_x000D_ "preferred_name" : "4-Chloro-3,3,4,4-tetrafluorobutanal"_x000D_ }	WXCUSEKTKJXMRQ-UHFFFAOYSA-N	FC(F)(Cl)C(F)(F)CC=O
1129000	{_x000D_ "C" : 6,_x000D_ "H" : 11,_x000D_ "F" : 4,_x000D_ "N" : 1_x000D_ }	173.083	680-63-7	N,N-Diethyl-1,1,2,2-tetrafluoroethan-1-amine	{_x000D_ "preferred_name" : "1,1,2,2-tetrafluoroethyldiethylamine"_x000D_ }	SWADNLFRTHBCLE-UHFFFAOYSA-N	CCN(CC)C(F)(F)C(F)F
1130000	{_x000D_ "C" : 3,_x000D_ "F" : 11,_x000D_ "I" : 1_x000D_ }	371.887	51585-87-6	Tetrafluoro(1,1,1,2,3,3,3-heptafluoropropan-2-yl)-lambda~5~-iodane	{_x000D_ "preferred_name" : "Tetrafluoro(perfluoroisopropyl)iodine"_x000D_ }	QRFPBURBLYVAPU-UHFFFAOYSA-N	FC(F)(F)C(F)(C(F)(F)F)[I](F)(F)(F)F
1131000	{_x000D_ "C" : 10,_x000D_ "H" : 3,_x000D_ "F" : 9,_x000D_ "N" : 4,_x000D_ "O" : 4_x000D_ }	414.001	86870-50-0	1-[2,6-Dinitro-4-(trifluoromethyl)phenyl]-2-(1,1,1,3,3,3-hexafluoropropan-2-ylidene)hydrazine	{_x000D_ "preferred_name" : "2-Propanone, hexafluoro-, 2-(2,6-dinitro-4-(trifluoromethyl)phenyl)hydrazone"_x000D_ }	KFKVMKWTLGWUDA-UHFFFAOYSA-N	[O-][N+](=O)C1=CC(=CC(=C1NN=C(C(F)(F)F)C(F)(F)F)[N+]([O-])=O)C(F)(F)F
1132000	{_x000D_ "C" : 14,_x000D_ "H" : 11,_x000D_ "F" : 7,_x000D_ "N" : 2,_x000D_ "O" : 1_x000D_ }	356.076	505063-74-1	4-(Heptafluoropropyl)-7,8-dimethyl-1,3-dihydro-2H-1,5-benzodiazepin-2-one	{_x000D_ "preferred_name" : "4-(Heptafluoropropyl)-7,8-dimethyl-1,3-dihydro-2H-1,5-benzodiazepin-2-one"_x000D_ }	STKRDLVYJCQWDA-UHFFFAOYSA-N	CC1=C(C)C=C2N=C(CC(=O)NC2=C1)C(F)(F)C(F)(F)C(F)(F)F
1134000	{_x000D_ "C" : 15,_x000D_ "H" : 10,_x000D_ "F" : 12,_x000D_ "O" : 3_x000D_ }	466.044	101913-89-7	1,1,1,7,7,7-Hexafluoro-2,6-dihydroxy-3-phenyl-2,6-bis(trifluoromethyl)heptan-4-one	{_x000D_ "preferred_name" : "1,1,1,7,7,7-Hexafluoro-2,6-dihydroxy-3-phenyl-2,6-bis(trifluoromethyl)heptan-4-one"_x000D_ }	ZLNCPJIQFZRCCT-UHFFFAOYSA-N	OC(CC(=O)C(C1=CC=CC=C1)C(O)(C(F)(F)F)C(F)(F)F)(C(F)(F)F)C(F)(F)F
1135000	{_x000D_ "C" : 15,_x000D_ "H" : 19,_x000D_ "F" : 17,_x000D_ "N" : 2,_x000D_ "Si" : 1_x000D_ }	578.105	186599-47-3	1-(3,3,4,4,5,5,6,6,7,7,8,8,9,9,10,10,10-Heptadecafluorodecyl)-N,N,N',N',1-pentamethylsilanediamine	{_x000D_ "preferred_name" : "1-(3,3,4,4,5,5,6,6,7,7,8,8,9,9,10,10,10-Heptadecafluorodecyl)-N,N,N',N',1-pentamethylsilanediamine"_x000D_ }	XCHWSLCPPHNNRO-UHFFFAOYSA-N	CN(C)[Si](C)(CCC(F)(F)C(F)(F)C(F)(F)C(F)(F)C(F)(F)C(F)(F)C(F)(F)C(F)(F)F)N(C)C
1136000	{_x000D_ "C" : 17,_x000D_ "H" : 13,_x000D_ "F" : 25,_x000D_ "N" : 2,_x000D_ "O" : 2,_x000D_ "S" : 1_x000D_ }	784.03	NOCAS_1034754		{_x000D_ "preferred_name" : "N-[3-(Dimethylamino)propyl]-perfluorododecane-1-sulfonamide"_x000D_ }	LAJXAOGBSGLQAB-UHFFFAOYSA-N	CN(C)CCCNS(=O)(=O)C(F)(F)C(F)(F)C(F)(F)C(F)(F)C(F)(F)C(F)(F)C(F)(F)C(F)(F)C(F)(F)C(F)(F)C(F)(F)C(F)(F)F
1137000	{_x000D_ "C" : 4,_x000D_ "H" : 6,_x000D_ "F" : 4,_x000D_ "O" : 1_x000D_ }	146.035	1782796-42-2		{_x000D_ "preferred_name" : "3,4,4,4-Tetrafluorobutan-1-ol"_x000D_ }	OBVBKUOWHUHNIY-UHFFFAOYNA-N	OCCC(F)C(F)(F)F
1138000	{_x000D_ "C" : 17,_x000D_ "H" : 1,_x000D_ "F" : 35,_x000D_ "O" : 5_x000D_ }	949.927	37486-69-4	1,1,1,2,4,4,5,7,7,8,10,10,11,13,13,14,16,16,17,17,18,18,18-Tricosafluoro-5,8,11,14-tetrakis(trifluoromethyl)-3,6,9,12,15-pentaoxaoctadecane	{_x000D_ "preferred_name" : "2H-Tricosafluoro-5,8,11,14-tetrakis(trifluoromethyl)-3,6,9,12,15-pentaoxaoctadecane"_x000D_ }	MEXQRXXROOSHGK-UHFFFAOYSA-N	FC(OC(F)(F)C(F)(OC(F)(F)C(F)(OC(F)(F)C(F)(OC(F)(F)C(F)(OC(F)(F)C(F)(F)C(F)(F)F)C(F)(F)F)C(F)(F)F)C(F)(F)F)C(F)(F)F)C(F)(F)F
1139000	{_x000D_ "C" : 4,_x000D_ "H" : 4,_x000D_ "F" : 7,_x000D_ "N" : 3_x000D_ }	227.029	663-24-1	2,2,3,3,4,4,4-Heptafluorobutanimidohydrazide	{_x000D_ "preferred_name" : "2,2,3,3,4,4,4-Heptafluorobutanimidohydrazide"_x000D_ }	BABBVHCTEIQUCJ-UHFFFAOYSA-N	NNC(=N)C(F)(F)C(F)(F)C(F)(F)F
1140000	{_x000D_ "C" : 12,_x000D_ "H" : 10,_x000D_ "F" : 6,_x000D_ "O" : 2_x000D_ }	300.058	101931-68-4	5,5,5-Trifluoro-4-hydroxy-1-phenyl-4-(trifluoromethyl)pentan-2-one	{_x000D_ "preferred_name" : "4-Hydroxy-1-phenyl-5,5,5-trifluoro-4-(trifluoromethyl)-2-pentanone"_x000D_ }	HUAFVTMSVNQVEQ-UHFFFAOYSA-N	OC(CC(=O)CC1=CC=CC=C1)(C(F)(F)F)C(F)(F)F
1141000	{_x000D_ "C" : 27,_x000D_ "H" : 39,_x000D_ "F" : 7,_x000D_ "O" : 2_x000D_ }	528.284	240129-24-2	25,26,26,26,27,27,27-Heptafluoro-5beta,6beta-5,6-epoxycholestan-3beta-ol	{_x000D_ "preferred_name" : "(3Î²,5Î²,6Î²)-5,6-Epoxy-25,26,26,26,27,27,27-heptafluorocholestan-3-ol"_x000D_ }	HYKMGIMCEAITDZ-LYHHUVSJSA-N	[H]C(C)(CCCC(F)(C(F)(F)F)C(F)(F)F)[C@@]1([H])CC[C@@]2([H])[C@]3([H])C[C@@]4([H])O[C@]44C[C@@]([H])(O)CC[C@]4(C)[C@@]3([H])CC[C@]12C
1142000	{_x000D_ "C" : 17,_x000D_ "H" : 25,_x000D_ "F" : 9,_x000D_ "O" : 2,_x000D_ "S" : 1_x000D_ }	464.143	522634-13-5	11-[(3,3,4,4,5,5,6,6,6-Nonafluorohexyl)sulfanyl]undecanoic acid	{_x000D_ "preferred_name" : "11-[(3,3,4,4,5,5,6,6,6-Nonafluorohexyl)sulfanyl]undecanoic acid"_x000D_ }	ZYJIEJNVWBCVLS-UHFFFAOYSA-N	OC(=O)CCCCCCCCCCSCCC(F)(F)C(F)(F)C(F)(F)C(F)(F)F
1143000	{_x000D_ "C" : 10,_x000D_ "H" : 6,_x000D_ "F" : 5,_x000D_ "N" : 3,_x000D_ "O" : 1_x000D_ }	279.043	1332982-00-9		{_x000D_ "preferred_name" : "2-(Pentafluoroethyl)-1H-benzimidazole-4-carboxamide"_x000D_ }	BGCZWXPSVBEPJY-UHFFFAOYSA-N	NC(=O)C1=C2N=C(NC2=CC=C1)C(F)(F)C(F)(F)F
1145000	{_x000D_ "C" : 3,_x000D_ "H" : 1,_x000D_ "F" : 5_x000D_ }	132	5528-43-8		{_x000D_ "preferred_name" : "(1Z)-1,2,3,3,3-Pentafluoro-1-propene"_x000D_ }	DMUPYMORYHFFCT-UPHRSURJSA-N	F\C=C(/F)C(F)(F)F
1146000	{_x000D_ "C" : 6,_x000D_ "H" : 3,_x000D_ "F" : 7,_x000D_ "O" : 2_x000D_ }	240.002	74359-06-1	1,1,1,3,3,3-Hexafluoropropan-2-yl 2-fluoroprop-2-enoate	{_x000D_ "preferred_name" : "2H-Perfluoroisopropyl 2-fluoroacrylate"_x000D_ }	RNMOMNJMYZWWGF-UHFFFAOYSA-N	FC(=C)C(=O)OC(C(F)(F)F)C(F)(F)F
1147000	{_x000D_ "C" : 6,_x000D_ "H" : 3,_x000D_ "Cl" : 2,_x000D_ "F" : 9_x000D_ }	315.947	136483-77-7	5,6-Dichloro-1,1,1,2,2,3,3,4,4-nonafluorohexane	{_x000D_ "preferred_name" : "5,6-Dichloro-1,1,1,2,2,3,3,4,4-nonafluorohexane"_x000D_ }	WUKSEPWXPNRVEU-UHFFFAOYSA-N	FC(F)(F)C(F)(F)C(F)(F)C(F)(F)C(Cl)CCl
1148000	{_x000D_ "C" : 4,_x000D_ "H" : 3,_x000D_ "F" : 7_x000D_ }	184.012	161791-36-2	1,1,1,2,2,4,4-Heptafluorobutane	{_x000D_ "preferred_name" : "1,1,1,2,2,4,4-Heptafluorobutane"_x000D_ }	RHVGXXQQIJMCMW-UHFFFAOYSA-N	FC(F)CC(F)(F)C(F)(F)F
1149000	{_x000D_ "C" : 30,_x000D_ "H" : 28,_x000D_ "F" : 5,_x000D_ "N" : 1,_x000D_ "O" : 12_x000D_ }	689.153	80242-51-9	3,5,12-Trihydroxy-3-(hydroxyacetyl)-10-methoxy-6,11-dioxo-1,2,3,4,6,11-hexahydrotetracen-1-yl 2,3,6-trideoxy-3-[(2,2,3,3,3-pentafluoro-1-hydroxypropylidene)amino]hexopyranoside	{_x000D_ "preferred_name" : "3,5,12-Trihydroxy-3-(hydroxyacetyl)-10-methoxy-6,11-dioxo-1,2,3,4,6,11-hexahydrotetracen-1-yl 2,3,6-trideoxy-3-[(2,2,3,3,3-pentafluoro-1-hydroxypropylidene)amino]hexopyranoside"_x000D_ }	PXKNMUUIFRQWIN-UHFFFAOYSA-N	COC1=CC=CC2=C1C(=O)C1=C(C(O)=C3CC(O)(CC(OC4CC(N=C(O)C(F)(F)C(F)(F)F)C(O)C(C)O4)C3=C1O)C(=O)CO)C2=O
1150000	{_x000D_ "C" : 5,_x000D_ "H" : 5,_x000D_ "F" : 7,_x000D_ "O" : 2,_x000D_ "S" : 1_x000D_ }	261.99	NOCAS_1027031		{_x000D_ "preferred_name" : "1-Ethylsulfonyl-1,1,2,2,3,3,3-heptafluoropropane"_x000D_ }	VMLFHQBZOVWNLF-UHFFFAOYSA-N	CCS(=O)(=O)C(F)(F)C(F)(F)C(F)(F)F
1151000	{_x000D_ "C" : 8,_x000D_ "H" : 8,_x000D_ "F" : 4,_x000D_ "O" : 2_x000D_ }	212.046	155689-27-3		{_x000D_ "preferred_name" : "1-(2-Ethoxy-3,3,4,4-tetrafluorocyclobut-1-en-1-yl)ethan-1-one"_x000D_ }	CVTIWPHJPJXZHS-UHFFFAOYSA-N	CCOC1=C(C(C)=O)C(F)(F)C1(F)F
1152000	{_x000D_ "C" : 20,_x000D_ "H" : 28,_x000D_ "F" : 18,_x000D_ "N" : 4,_x000D_ "O" : 6,_x000D_ "S" : 2_x000D_ }	826.116	927673-93-6		{_x000D_ "preferred_name" : "N,Nâ€²-Bis[(N,N-dimethyl-N-oxidoaminopropyl)]-N,N'-bis(perfluorobutanesulfonyl)ethylenediamine"_x000D_ }	YNZBLBBCFTVAEH-UHFFFAOYSA-N	C[N+](C)([O-])CCCN(CCN(CCC[N+](C)(C)[O-])S(=O)(=O)C(F)(F)C(F)(F)C(F)(F)C(F)(F)F)S(=O)(=O)C(F)(F)C(F)(F)C(F)(F)C(F)(F)F
1153000	{_x000D_ "C" : 12,_x000D_ "H" : 1,_x000D_ "F" : 23,_x000D_ "O" : 3,_x000D_ "S" : 1_x000D_ }	661.928	NOCAS_1035288		{_x000D_ "preferred_name" : "(7E)â€�tricosafluorododecâ€�7â€�eneâ€�1â€�sulfonic acid"_x000D_ }	GFEPSOXEHYZMSB-OWOJBTEDSA-N	OS(=O)(=O)C(F)(F)C(F)(F)C(F)(F)C(F)(F)C(F)(F)C(F)(F)C(\F)=C(/F)C(F)(F)C(F)(F)C(F)(F)C(F)(F)F
1154000	{_x000D_ "C" : 10,_x000D_ "H" : 11,_x000D_ "F" : 4,_x000D_ "N" : 1,_x000D_ "S" : 1_x000D_ }	253.055	100280-25-9	2,5-Dimethyl-4-[(1,1,2,2-tetrafluoroethyl)sulfanyl]aniline	{_x000D_ "preferred_name" : "2,5-Dimethyl-4-(1,1,2,2-tetrafluoroethylthio)aniline"_x000D_ }	MWEHGBPECJQDAB-UHFFFAOYSA-N	CC1=CC(N)=C(C)C=C1SC(F)(F)C(F)F
1157000	{_x000D_ "C" : 6,_x000D_ "H" : 9,_x000D_ "Br" : 1,_x000D_ "F" : 4_x000D_ }	235.982	151831-48-0	1-Bromo-3,3,4,4-tetrafluorohexane	{_x000D_ "preferred_name" : "1-Bromo-3,3,4,4-tetrafluorohexane"_x000D_ }	AATMTMCNADRZED-UHFFFAOYSA-N	CCC(F)(F)C(F)(F)CCBr
1158000	{_x000D_ "C" : 9,_x000D_ "H" : 5,_x000D_ "Cl" : 1,_x000D_ "F" : 12,_x000D_ "O" : 3_x000D_ }	423.974	101913-81-9	3-Chloro-1,1,1,7,7,7-hexafluoro-2,6-dihydroxy-2,6-bis(trifluoromethyl)heptan-4-one	{_x000D_ "preferred_name" : "3-Chloro-1,1,1,7,7,7-hexafluoro-2,6-dihydroxy-2,6-bis(trifluoromethyl)heptan-4-one"_x000D_ }	UXDVTDJRVGUOAJ-UHFFFAOYSA-N	OC(CC(=O)C(Cl)C(O)(C(F)(F)F)C(F)(F)F)(C(F)(F)F)C(F)(F)F
1161000	{_x000D_ "C" : 10,_x000D_ "H" : 2,_x000D_ "Cl" : 3,_x000D_ "F" : 7,_x000D_ "O" : 2_x000D_ }	391.901	89071-41-0	2,4,6-Trichlorophenyl heptafluorobutanoate	{_x000D_ "preferred_name" : "2,4,6-Trichlorophenyl heptafluorobutanoate"_x000D_ }	PYODAZSHVUVVET-UHFFFAOYSA-N	FC(F)(F)C(F)(F)C(F)(F)C(=O)OC1=C(Cl)C=C(Cl)C=C1Cl
1162000	{_x000D_ "C" : 13,_x000D_ "H" : 7,_x000D_ "F" : 7,_x000D_ "O" : 2_x000D_ }	328.033	89965-76-4	4,4,5,5,6,6,6-Heptafluoro-1-(4-methoxyphenyl)hex-1-yn-3-one	{_x000D_ "preferred_name" : "4,4,5,5,6,6,6-Heptafluoro-1-(4-methoxyphenyl)hex-1-yn-3-one"_x000D_ }	BBJUSEZNHKFJDG-UHFFFAOYSA-N	COC1=CC=C(C=C1)C#CC(=O)C(F)(F)C(F)(F)C(F)(F)F
1163000	{_x000D_ "C" : 6,_x000D_ "H" : 1,_x000D_ "F" : 12,_x000D_ "I" : 1_x000D_ }	427.893	63703-16-2	1,1,2,2,3,3,4,4,5,5,6,6-Dodecafluoro-1-iodohexane	{_x000D_ "preferred_name" : "1,1,2,2,3,3,4,4,5,5,6,6-dodecafluoro-1-iodohexane"_x000D_ }	LCUJIKCXBBVFQF-UHFFFAOYSA-N	FC(F)C(F)(F)C(F)(F)C(F)(F)C(F)(F)C(F)(F)I
1164000	{_x000D_ "C" : 4,_x000D_ "H" : 2,_x000D_ "F" : 8,_x000D_ "O" : 1_x000D_ }	217.998	156053-88-2	1,1,1,2,2-Pentafluoro-2-(2,2,2-trifluoroethoxy)ethane	{_x000D_ "preferred_name" : "Pentafluoroethyl 2,2,2-trifluoroethyl ether"_x000D_ }	ZOMISZRVOJQGOT-UHFFFAOYSA-N	FC(F)(F)COC(F)(F)C(F)(F)F
1166000	{_x000D_ "C" : 8,_x000D_ "H" : 5,_x000D_ "F" : 11,_x000D_ "O" : 4,_x000D_ "S" : 1_x000D_ }	405.973	NOCAS_1034624		{_x000D_ "preferred_name" : "5:2 Fluorotelomer ketone sulfonate"_x000D_ }	ABXJEJZHHVPXKM-UHFFFAOYSA-N	OS(=O)(=O)CC(=O)CC(F)(F)C(F)(F)C(F)(F)C(F)(F)C(F)(F)F
1167000	{_x000D_ "C" : 11,_x000D_ "H" : 7,_x000D_ "F" : 11,_x000D_ "O" : 2_x000D_ }	380.027	141478-84-4	2-(2,2,3,3,4,4,5,5,6,6,6-Undecafluorohexanoyl)cyclopentan-1-one	{_x000D_ "preferred_name" : "2-(2,2,3,3,4,4,5,5,6,6,6-Undecafluorohexanoyl)cyclopentan-1-one"_x000D_ }	XBBAOBZVEPAWCD-UHFFFAOYSA-N	FC(F)(F)C(F)(F)C(F)(F)C(F)(F)C(F)(F)C(=O)C1CCCC1=O
1168000	{_x000D_ "C" : 8,_x000D_ "H" : 14,_x000D_ "Cl" : 4,_x000D_ "F" : 4,_x000D_ "Si" : 2_x000D_ }	381.932	64339-46-4	(3,3,4,4-Tetrafluorohexane-1,6-diyl)bis[(dichloromethyl)silane]	{_x000D_ "preferred_name" : "(3,3,4,4-Tetrafluorohexane-1,6-diyl)bis[(dichloromethyl)silane]"_x000D_ }	KRPUIFBJLIIRKZ-UHFFFAOYSA-N	FC(F)(CC[SiH2]C(Cl)Cl)C(F)(F)CC[SiH2]C(Cl)Cl
1170000	{_x000D_ "C" : 10,_x000D_ "H" : 9,_x000D_ "F" : 6,_x000D_ "N" : 1,_x000D_ "O" : 1_x000D_ }	273.059	1427021-89-3		{_x000D_ "preferred_name" : "3-(2,2,3,3,4,4-Hexafluorobutoxy)aniline"_x000D_ }	KOEAMEJMLZFMJN-UHFFFAOYSA-N	NC1=CC(OCC(F)(F)C(F)(F)C(F)F)=CC=C1
1171000	{_x000D_ "C" : 7,_x000D_ "Cl" : 1,_x000D_ "F" : 13_x000D_ }	365.948	66443-81-0	7-Chloro-1,1,2,3,3,4,4,5,5,6,6,7,7-tridecafluorohept-1-ene	{_x000D_ "preferred_name" : "7-Chloro-1,1,2,3,3,4,4,5,5,6,6,7,7-tridecafluorohept-1-ene"_x000D_ }	RKTPPGUPXWMBGB-UHFFFAOYSA-N	FC(F)=C(F)C(F)(F)C(F)(F)C(F)(F)C(F)(F)C(F)(F)Cl
1172000	{_x000D_ "C" : 4,_x000D_ "H" : 4,_x000D_ "F" : 4_x000D_ }	128.025	374-12-9	1,1,2,2-Tetrafluorocyclobutane	{_x000D_ "preferred_name" : "1,1,2,2-Tetrafluorocyclobutane"_x000D_ }	AKQMZZOTFNLAQJ-UHFFFAOYSA-N	FC1(F)CCC1(F)F
1173000	{_x000D_ "C" : 18,_x000D_ "H" : 17,_x000D_ "F" : 19,_x000D_ "N" : 2,_x000D_ "O" : 6,_x000D_ "S" : 1_x000D_ }	750.05	NOCAS_1035077		{_x000D_ "preferred_name" : "{(Carboxymethyl)[(perfluorononyl)sulfonyl]amino}-3-betaine"_x000D_ }	CGFBSQHJPZCGHC-UHFFFAOYSA-N	C[N+](C)(CCCN(CC(O)=O)S(=O)(=O)C(F)(F)C(F)(F)C(F)(F)C(F)(F)C(F)(F)C(F)(F)C(F)(F)C(F)(F)C(F)(F)F)CC([O-])=O
1174000	{_x000D_ "C" : 12,_x000D_ "H" : 21,_x000D_ "F" : 5,_x000D_ "N" : 2,_x000D_ "O" : 7,_x000D_ "S" : 2_x000D_ }	464.071	NOCAS_1035011		{_x000D_ "preferred_name" : "3-[{3-[(Carboxymethyl)(pentafluoroethanesulfonyl)amino]propyl}(dimethyl)azaniumyl]propane-1-sulfonate"_x000D_ }	LNUVLDHYWGJVJO-UHFFFAOYSA-N	C[N+](C)(CCCN(CC(O)=O)S(=O)(=O)C(F)(F)C(F)(F)F)CCCS([O-])(=O)=O
1175000	{_x000D_ "C" : 7,_x000D_ "H" : 7,_x000D_ "F" : 7,_x000D_ "O" : 2_x000D_ }	256.033	648-43-1	2-[(2,2,3,3,4,4,4-Heptafluorobutoxy)methyl]oxirane	{_x000D_ "preferred_name" : "2-[(2,2,3,3,4,4,4-Heptafluorobutoxy)methyl]oxirane"_x000D_ }	SRPBEKWTJQBCPF-UHFFFAOYSA-N	FC(F)(F)C(F)(F)C(F)(F)COCC1CO1
1176000	{_x000D_ "C" : 10,_x000D_ "H" : 3,_x000D_ "F" : 19,_x000D_ "O" : 3,_x000D_ "S" : 1_x000D_ }	563.95	NOCAS_1035571		{_x000D_ "preferred_name" : "(Perfluorononyl)methane-1-sulfonic acid"_x000D_ }	YYWGCOBSHDANGF-UHFFFAOYSA-N	OS(=O)(=O)CC(F)(F)C(F)(F)C(F)(F)C(F)(F)C(F)(F)C(F)(F)C(F)(F)C(F)(F)C(F)(F)F
1177000	{_x000D_ "C" : 5,_x000D_ "H" : 3,_x000D_ "Br" : 2,_x000D_ "F" : 7,_x000D_ "O" : 1_x000D_ }	369.844	20404-94-8	1,2-Dibromo-1,3,3,3-tetrafluoro-1-methoxy-2-(trifluoromethyl)propane	{_x000D_ "preferred_name" : "1,2-Dibromo-1,3,3,3-tetrafluoro-1-methoxy-2-(trifluoromethyl)propane"_x000D_ }	SMXZUPDMRYGWRM-UHFFFAOYSA-N	COC(F)(Br)C(Br)(C(F)(F)F)C(F)(F)F
1178000	{_x000D_ "C" : 11,_x000D_ "H" : 17,_x000D_ "F" : 9,_x000D_ "O" : 2,_x000D_ "Si" : 1_x000D_ }	380.085	83038-83-9	(Diethoxymethyl)(3,3,4,4,5,5,6,6,6-nonafluorohexyl)silane	{_x000D_ "preferred_name" : "Diethoxymethyl(1H,1H,2H,2H-perfluorohexyl)silane"_x000D_ }	SKPJMWZILNKFRM-UHFFFAOYSA-N	CCOC(OCC)[SiH2]CCC(F)(F)C(F)(F)C(F)(F)C(F)(F)F
1179000	{_x000D_ "C" : 7,_x000D_ "H" : 1,_x000D_ "F" : 11,_x000D_ "O" : 2_x000D_ }	325.98	NOCAS_1034897		{_x000D_ "preferred_name" : "Perfluoro-4-methylcyclopentane-1-carboxylic acid"_x000D_ }	OQKGEBPDKFWPSV-UHFFFAOYNA-N	OC(=O)C1(F)C(F)(F)C(F)(F)C(F)(C(F)(F)F)C1(F)F
1180000	{_x000D_ "C" : 4,_x000D_ "H" : 2,_x000D_ "F" : 8_x000D_ }	202.003	377-36-6	1,1,2,2,3,3,4,4-Octafluorobutane	{_x000D_ "preferred_name" : "1H,4H-Octafluorobutane"_x000D_ }	LKLFXAVIFCLZQS-UHFFFAOYSA-N	FC(F)C(F)(F)C(F)(F)C(F)F
1182000	{_x000D_ "C" : 5,_x000D_ "H" : 7,_x000D_ "F" : 5,_x000D_ "O" : 2_x000D_ }	194.037	757-08-4	2-(2,2,3,3,3-Pentafluoropropoxy)ethan-1-ol	{_x000D_ "preferred_name" : "2-(2,2,3,3,3-Pentafluoropropoxy)ethan-1-ol"_x000D_ }	VRJGSXYVIXIRQJ-UHFFFAOYSA-N	OCCOCC(F)(F)C(F)(F)F
1183000	{_x000D_ "C" : 3,_x000D_ "H" : 3,_x000D_ "F" : 4,_x000D_ "N" : 1,_x000D_ "O" : 1_x000D_ }	145.015	1647-57-0	2,3,3,3-Tetrafluoropropanamide	{_x000D_ "preferred_name" : "2,3,3,3-tetrafluoropropanamide"_x000D_ }	LBYKCQDGXLJODK-UHFFFAOYSA-N	NC(=O)C(F)C(F)(F)F
1184000	{_x000D_ "C" : 10,_x000D_ "H" : 4,_x000D_ "Cl" : 3,_x000D_ "F" : 17,_x000D_ "Si" : 1_x000D_ }	579.888	78560-44-8	Trichloro(3,3,4,4,5,5,6,6,7,7,8,8,9,9,10,10,10-heptadecafluorodecyl)silane	{_x000D_ "preferred_name" : "(Perfluorooctyl)ethyltrichlorosilane"_x000D_ }	VIFIHLXNOOCGLJ-UHFFFAOYSA-N	FC(F)(F)C(F)(F)C(F)(F)C(F)(F)C(F)(F)C(F)(F)C(F)(F)C(F)(F)CC[Si](Cl)(Cl)Cl
1185000	{_x000D_ "C" : 5,_x000D_ "H" : 6,_x000D_ "F" : 6,_x000D_ "N" : 4,_x000D_ "O" : 2_x000D_ }	268.039	4314-39-0	2,2,3,3,4,4-Hexafluoro-N~1~,N~5~-dihydroxypentanediimidamide	{_x000D_ "preferred_name" : "2,2,3,3,4,4-Hexafluoro-N~1~,N~5~-dihydroxypentanediimidamide"_x000D_ }	CDWHNJLCCKBYEX-UHFFFAOYSA-N	ONC(=N)C(F)(F)C(F)(F)C(F)(F)C(=N)NO
1186000	{_x000D_ "C" : 3,_x000D_ "Cl" : 1,_x000D_ "F" : 6,_x000D_ "N" : 1,_x000D_ "O" : 1_x000D_ }	214.957	87533-07-1	2-(2-Chloro-1,1,2,2-tetrafluoroethyl)-3,3-difluorooxaziridine	{_x000D_ "preferred_name" : "2-(2-Chloro-1,1,2,2-tetrafluoroethyl)-3,3-difluorooxaziridine"_x000D_ }	RTWJUGQMCQJVLS-UHFFFAOYSA-N	FC(F)(Cl)C(F)(F)N1OC1(F)F
1187000	{_x000D_ "C" : 4,_x000D_ "H" : 3,_x000D_ "F" : 6,_x000D_ "I" : 1,_x000D_ "N" : 2,_x000D_ "O" : 1_x000D_ }	335.919	98296-53-8	Difluoro(1,1,2,2-tetrafluoro-2-iodoethoxy)ethanimidamide	{_x000D_ "preferred_name" : "Difluoro(1,1,2,2-tetrafluoro-2-iodoethoxy)ethanimidamide"_x000D_ }	TZZXFBCZAXGMHG-UHFFFAOYSA-N	NC(=N)C(F)(F)OC(F)(F)C(F)(F)I
1188000	{_x000D_ "C" : 5,_x000D_ "H" : 5,_x000D_ "F" : 7,_x000D_ "O" : 1_x000D_ }	214.023	375-14-4	3,3,4,4,5,5,5-Heptafluoropentan-2-ol	{_x000D_ "preferred_name" : "1-Perfluoropropylethanol"_x000D_ }	RBPHBIMHZSTIDT-UHFFFAOYSA-N	CC(O)C(F)(F)C(F)(F)C(F)(F)F
1189000	{_x000D_ "C" : 17,_x000D_ "H" : 22,_x000D_ "F" : 17,_x000D_ "N" : 2,_x000D_ "O" : 2,_x000D_ "S" : 1_x000D_ }	641.113	153968-02-6		{_x000D_ "preferred_name" : "N,N,N-Triethyl-3-[[(perfluorooctyl)sulfonyl]amino]-1-propanaminium"_x000D_ }	LNIVEFRRPIQQKC-UHFFFAOYSA-N	CC[N+](CC)(CC)CCCNS(=O)(=O)C(F)(F)C(F)(F)C(F)(F)C(F)(F)C(F)(F)C(F)(F)C(F)(F)C(F)(F)F
1190000	{_x000D_ "C" : 12,_x000D_ "H" : 14,_x000D_ "F" : 9,_x000D_ "N" : 1,_x000D_ "O" : 4,_x000D_ "S" : 1_x000D_ }	439.05	1492-87-1	4-[Methyl(1,1,2,2,3,3,4,4,4-nonafluorobutane-1-sulfonyl)amino]butyl prop-2-enoate	{_x000D_ "preferred_name" : "4-(Methyl((nonafluorobutyl)sulfonyl)amino)butyl prop-2-enoate"_x000D_ }	PGYDZCBTWHHAQX-UHFFFAOYSA-N	CN(CCCCOC(=O)C=C)S(=O)(=O)C(F)(F)C(F)(F)C(F)(F)C(F)(F)F
1192000	{_x000D_ "C" : 12,_x000D_ "H" : 11,_x000D_ "F" : 13,_x000D_ "N" : 2,_x000D_ "O" : 1_x000D_ }	446.066	63423-26-7	2-[2-(Tridecafluorohexyl)-5,6-dihydropyrimidin-1(4H)-yl]ethan-1-ol	{_x000D_ "preferred_name" : "2-[2-(Tridecafluorohexyl)-5,6-dihydropyrimidin-1(4H)-yl]ethan-1-ol"_x000D_ }	NAXKIZFPRSUFKA-UHFFFAOYSA-N	OCCN1CCCN=C1C(F)(F)C(F)(F)C(F)(F)C(F)(F)C(F)(F)C(F)(F)F
1193000	{_x000D_ "C" : 13,_x000D_ "H" : 9,_x000D_ "F" : 17,_x000D_ "O" : 4_x000D_ }	552.023	340036-47-7	2-Methylpropyl 2,3,3,3-tetrafluoro-2-[1,1,2,3,3,3-hexafluoro-2-(heptafluoropropoxy)propoxy]propanoate	{_x000D_ "preferred_name" : "2-Methylpropyl 2,3,3,3-tetrafluoro-2-[1,1,2,3,3,3-hexafluoro-2-(heptafluoropropoxy)propoxy]propanoate"_x000D_ }	YZDSELBNEDMUEC-UHFFFAOYSA-N	CC(C)COC(=O)C(F)(OC(F)(F)C(F)(OC(F)(F)C(F)(F)C(F)(F)F)C(F)(F)F)C(F)(F)F
1194000	{_x000D_ "C" : 12,_x000D_ "H" : 10,_x000D_ "F" : 8,_x000D_ "O" : 1_x000D_ }	322.06	60895-95-6	{[(2,2,3,3,4,4,5,5-Octafluoropentyl)oxy]methyl}benzene	{_x000D_ "preferred_name" : "{[(2,2,3,3,4,4,5,5-Octafluoropentyl)oxy]methyl}benzene"_x000D_ }	PJDYXLVPKMLSFR-UHFFFAOYSA-N	FC(F)C(F)(F)C(F)(F)C(F)(F)COCC1=CC=CC=C1
1195000	{_x000D_ "C" : 8,_x000D_ "H" : 11,_x000D_ "F" : 9,_x000D_ "N" : 1,_x000D_ "O" : 5,_x000D_ "P" : 1,_x000D_ "S" : 1_x000D_ }	434.995	181649-25-2	Diethyl N-(1,1,2,2,3,3,4,4,4-nonafluorobutane-1-sulfonyl)phosphoramidate	{_x000D_ "preferred_name" : "Diethyl N-(1,1,2,2,3,3,4,4,4-nonafluorobutane-1-sulfonyl)phosphoramidate"_x000D_ }	NRTUZVCPVJDGHI-UHFFFAOYSA-N	CCOP(=O)(NS(=O)(=O)C(F)(F)C(F)(F)C(F)(F)C(F)(F)F)OCC
1196000	{_x000D_ "C" : 11,_x000D_ "H" : 22,_x000D_ "F" : 5,_x000D_ "N" : 2,_x000D_ "O" : 6,_x000D_ "S" : 2_x000D_ }	437.084	NOCAS_1034951		{_x000D_ "preferred_name" : "N-(2-Hydroxyethyl)-N-methyl-3-[(perfluoroethanesulfonyl)amino]-N-(3-sulfopropyl)propan-1-aminium"_x000D_ }	RGGFXFBUPOFSTM-UHFFFAOYNA-O	C[N+](CCO)(CCCNS(=O)(=O)C(F)(F)C(F)(F)F)CCCS(O)(=O)=O
1197000	{_x000D_ "C" : 4,_x000D_ "H" : 3,_x000D_ "F" : 7,_x000D_ "O" : 1_x000D_ }	200.007	375-01-9	2,2,3,3,4,4,4-Heptafluorobutan-1-ol	{_x000D_ "preferred_name" : "3:1 Fluorotelomer alcohol"_x000D_ }	WXJFKAZDSQLPBX-UHFFFAOYSA-N	OCC(F)(F)C(F)(F)C(F)(F)F
1198000	{_x000D_ "C" : 24,_x000D_ "H" : 33,_x000D_ "F" : 17_x000D_ }	644.231	117146-18-6	1,1,1,2,2,3,3,4,4,5,5,6,6,7,7,8,8-Heptadecafluorotetracosane	{_x000D_ "preferred_name" : "1-(Perfluoro-n-octyl)hexadecane"_x000D_ }	FTECWCULPOFDJS-UHFFFAOYSA-N	CCCCCCCCCCCCCCCCC(F)(F)C(F)(F)C(F)(F)C(F)(F)C(F)(F)C(F)(F)C(F)(F)C(F)(F)F
1200000	{_x000D_ "C" : 16,_x000D_ "H" : 3,_x000D_ "F" : 30,_x000D_ "I" : 1_x000D_ }	891.88	53713-87-4	1,1,1,2,2,3,3,4,4,5,5,6,6,7,7,8,8,11,11,12,12,13,13,14,14,15,15,16,16,16-Triacontafluoro-9-iodohexadecane	{_x000D_ "preferred_name" : "1,1,1,2,2,3,3,4,4,5,5,6,6,7,7,8,8,11,11,12,12,13,13,14,14,15,15,16,16,16-Triacontafluoro-9-iodohexadecane"_x000D_ }	PYZYVYJSLXQWJG-UHFFFAOYSA-N	FC(F)(F)C(F)(F)C(F)(F)C(F)(F)C(F)(F)C(F)(F)CC(I)C(F)(F)C(F)(F)C(F)(F)C(F)(F)C(F)(F)C(F)(F)C(F)(F)C(F)(F)F
1201000	{_x000D_ "C" : 7,_x000D_ "F" : 15,_x000D_ "I" : 1,_x000D_ "O" : 1_x000D_ }	511.875	25080-17-5	1,1,2,2,3,3,4,4-Octafluoro-1-[(1,1,1,2,3,3,3-heptafluoropropan-2-yl)oxy]-4-iodobutane	{_x000D_ "preferred_name" : "1,1,2,2,3,3,4,4-Octafluoro-1-[(1,1,1,2,3,3,3-heptafluoropropan-2-yl)oxy]-4-iodobutane"_x000D_ }	FBDUOBZWJVSNCX-UHFFFAOYSA-N	FC(F)(F)C(F)(OC(F)(F)C(F)(F)C(F)(F)C(F)(F)I)C(F)(F)F
1202000	{_x000D_ "C" : 20,_x000D_ "H" : 9,_x000D_ "F" : 13,_x000D_ "N" : 4,_x000D_ "O" : 6_x000D_ }	648.031	470678-94-5		{_x000D_ "preferred_name" : "Heptanoic acid, tridecafluoro-, [[4-(2,4-dinitrophenoxy)phenyl]methylene]hydrazide"_x000D_ }	MHRAHWHCDGSLSC-UHFFFAOYSA-N	[O-][N+](=O)C1=CC(=C(OC2=CC=C(C=NNC(=O)C(F)(F)C(F)(F)C(F)(F)C(F)(F)C(F)(F)C(F)(F)F)C=C2)C=C1)[N+]([O-])=O
1203000	{_x000D_ "C" : 17,_x000D_ "H" : 19,_x000D_ "F" : 15,_x000D_ "N" : 2,_x000D_ "O" : 6,_x000D_ "S" : 1_x000D_ }	664.072	NOCAS_1035201		{_x000D_ "preferred_name" : "{(2-Carboxyethyl)[(perfluoroheptyl)sulfonyl]amino}-3-betaine"_x000D_ }	BQABKKQUURXTIL-UHFFFAOYSA-N	C[N+](C)(CCCN(CCC(O)=O)S(=O)(=O)C(F)(F)C(F)(F)C(F)(F)C(F)(F)C(F)(F)C(F)(F)C(F)(F)F)CC([O-])=O
1204000	{_x000D_ "C" : 4,_x000D_ "H" : 5,_x000D_ "Cl" : 1,_x000D_ "F" : 4,_x000D_ "O" : 1_x000D_ }	179.997	848337-76-8		{_x000D_ "preferred_name" : "3-(Chloromethoxy)-1,1,2,2-tetrafluoropropane"_x000D_ }	WVPQZFXLWNFEPM-UHFFFAOYSA-N	FC(F)C(F)(F)COCCl
1205000	{_x000D_ "C" : 11,_x000D_ "H" : 7,_x000D_ "F" : 13,_x000D_ "O" : 2_x000D_ }	418.024	17527-29-6	3,3,4,4,5,5,6,6,7,7,8,8,8-Tridecafluorooctyl prop-2-enoate	{_x000D_ "preferred_name" : "(Perfluorohexyl)ethyl acrylate"_x000D_ }	VPKQPPJQTZJZDB-UHFFFAOYSA-N	FC(F)(F)C(F)(F)C(F)(F)C(F)(F)C(F)(F)C(F)(F)CCOC(=O)C=C
1206000	{_x000D_ "C" : 13,_x000D_ "H" : 6,_x000D_ "F" : 10,_x000D_ "O" : 6_x000D_ }	448	1268707-97-6	5-[1,1,2-Trifluoro-2-(heptafluoropropoxy)ethoxy]benzene-1,3-dicarboxylic acid	{_x000D_ "preferred_name" : "5-[1,1,2-Trifluoro-2-(heptafluoropropoxy)ethoxy]benzene-1,3-dicarboxylic acid"_x000D_ }	SPYFBCUYAPDEFD-UHFFFAOYSA-N	OC(=O)C1=CC(=CC(OC(F)(F)C(F)OC(F)(F)C(F)(F)C(F)(F)F)=C1)C(O)=O
1207000	{_x000D_ "C" : 12,_x000D_ "H" : 7,_x000D_ "F" : 17,_x000D_ "O" : 1_x000D_ }	490.023	82486-22-4	5,5,6,6,7,7,8,8,9,9,10,10,11,11,12,12,12-Heptadecafluorododecan-2-one	{_x000D_ "preferred_name" : "5,5,6,6,7,7,8,8,9,9,10,10,11,11,12,12,12-Heptadecafluorododecan-2-one"_x000D_ }	YODYACHGCKMUMD-UHFFFAOYSA-N	CC(=O)CCC(F)(F)C(F)(F)C(F)(F)C(F)(F)C(F)(F)C(F)(F)C(F)(F)C(F)(F)F
1208000	{_x000D_ "C" : 4,_x000D_ "H" : 1,_x000D_ "F" : 9,_x000D_ "O" : 1_x000D_ }	235.988	2378-02-1	1,1,1,3,3,3-Hexafluoro-2-(trifluoromethyl)propan-2-ol	{_x000D_ "preferred_name" : "Nonafluoro-tert-butanol"_x000D_ }	XZNOAVNRSFURIR-UHFFFAOYSA-N	OC(C(F)(F)F)(C(F)(F)F)C(F)(F)F
1209000	{_x000D_ "C" : 5,_x000D_ "H" : 6,_x000D_ "F" : 4,_x000D_ "O" : 2_x000D_ }	174.03	1547-52-0	5,5,6,6-Tetrafluoro-1,3-dioxepane	{_x000D_ "preferred_name" : "5,5,6,6-Tetrafluoro-1,3-dioxepane"_x000D_ }	TZCNRXCFYPMIDB-UHFFFAOYSA-N	FC1(F)COCOCC1(F)F
1210000	{_x000D_ "C" : 9,_x000D_ "H" : 16,_x000D_ "F" : 6,_x000D_ "O" : 4,_x000D_ "Si" : 1_x000D_ }	330.072	86605-59-6	[3-(1,1,2,3,3,3-Hexafluoropropoxy)propyl](trimethoxy)silane	{_x000D_ "preferred_name" : "[3-(1,1,2,3,3,3-Hexafluoropropoxy)propyl](trimethoxy)silane"_x000D_ }	FBCUTKUPCMBJBV-UHFFFAOYSA-N	CO[Si](CCCOC(F)(F)C(F)C(F)(F)F)(OC)OC
1211000	{_x000D_ "C" : 16,_x000D_ "H" : 9,_x000D_ "Cl" : 1,_x000D_ "F" : 6,_x000D_ "N" : 2,_x000D_ "O" : 2,_x000D_ "S" : 1_x000D_ }	441.998	100278-98-6	N-({2-Chloro-4-[(1,1,2,2-tetrafluoroethyl)sulfanyl]phenyl}carbamoyl)-2,6-difluorobenzamide	{_x000D_ "preferred_name" : "N-(((2-Chloro-4-((1,1,2,2-tetrafluoroethyl)thio)phenyl)amino)carbonyl)-2,6-difluorobenzamide"_x000D_ }	SEBQBPOBDRQBIV-UHFFFAOYSA-N	FC(F)C(F)(F)SC1=CC(Cl)=C(NC(=O)NC(=O)C2=C(F)C=CC=C2F)C=C1
1212000	{_x000D_ "C" : 32,_x000D_ "H" : 30,_x000D_ "F" : 17,_x000D_ "N" : 1,_x000D_ "O" : 1_x000D_ }	767.206	117750-26-2	4'-[(12,12,13,13,14,14,15,15,16,16,17,17,18,18,19,19,19-Heptadecafluorononadecyl)oxy][1,1'-biphenyl]-4-carbonitrile	{_x000D_ "preferred_name" : "4'-[(12,12,13,13,14,14,15,15,16,16,17,17,18,18,19,19,19-Heptadecafluorononadecyl)oxy][1,1'-biphenyl]-4-carbonitrile"_x000D_ }	LQBBBOUZXWMQFY-UHFFFAOYSA-N	FC(F)(F)C(F)(F)C(F)(F)C(F)(F)C(F)(F)C(F)(F)C(F)(F)C(F)(F)CCCCCCCCCCCOC1=CC=C(C=C1)C1=CC=C(C=C1)C#N
1213000	{_x000D_ "C" : 13,_x000D_ "H" : 14,_x000D_ "F" : 17,_x000D_ "N" : 2,_x000D_ "O" : 2,_x000D_ "S" : 1_x000D_ }	585.05	58014-38-3		{_x000D_ "preferred_name" : "2-[[(Perfluorooctyl)sulfonyl]amino]-N,N,N-trimethylethanaminium"_x000D_ }	KSWBBVLALNYULN-UHFFFAOYSA-N	C[N+](C)(C)CCNS(=O)(=O)C(F)(F)C(F)(F)C(F)(F)C(F)(F)C(F)(F)C(F)(F)C(F)(F)C(F)(F)F
1214000	{_x000D_ "C" : 12,_x000D_ "H" : 9,_x000D_ "F" : 10,_x000D_ "N" : 1,_x000D_ "O" : 1_x000D_ }	373.052	1365808-10-1		{_x000D_ "preferred_name" : "4-(2,2,3,3,4,4,4-Heptafluorobutoxy)-N-(2,2,2-trifluoroethyl)aniline"_x000D_ }	BWTARMCOEVTMIF-UHFFFAOYSA-N	FC(F)(F)CNC1=CC=C(OCC(F)(F)C(F)(F)C(F)(F)F)C=C1
1215000	{_x000D_ "C" : 8,_x000D_ "H" : 4,_x000D_ "F" : 14,_x000D_ "O" : 1_x000D_ }	382.004	65064-81-5	1,1,2,2,3,3,4,4-Octafluoro-5-[(1,1,1,3,3,3-hexafluoropropan-2-yl)oxy]pentane	{_x000D_ "preferred_name" : "2,2,3,3,4,4,5,5-Octafluoropentyl-1',1',2',3',3',3'-hexafluoropropyl ether"_x000D_ }	ZZPZHBHIQCZDDS-UHFFFAOYSA-N	FC(F)C(F)(F)C(F)(F)C(F)(F)COC(C(F)(F)F)C(F)(F)F
1216000	{_x000D_ "C" : 10,_x000D_ "H" : 5,_x000D_ "F" : 12,_x000D_ "P" : 1_x000D_ }	383.994	111784-55-5	Difluoro[bis(pentafluoroethyl)]phenyl-lambda~5~-phosphane	{_x000D_ "preferred_name" : "Difluoro[bis(pentafluoroethyl)]phenyl-lambda~5~-phosphane"_x000D_ }	RVVGOGDYPKJJOB-UHFFFAOYSA-N	FC(F)(F)C(F)(F)P(F)(F)(C1=CC=CC=C1)C(F)(F)C(F)(F)F
1217000	{_x000D_ "C" : 21,_x000D_ "H" : 20,_x000D_ "F" : 17,_x000D_ "N" : 2,_x000D_ "O" : 3,_x000D_ "S" : 1_x000D_ }	703.092	170778-68-4	3-[(4-{[1,1,1,4,5,5,5-Heptafluoro-3-(1,1,1,2,3,3,3-heptafluoropropan-2-yl)-4-(trifluoromethyl)pent-2-en-2-yl]oxy}benzene-1-sulfonyl)amino]-N,N,N-trimethylpropan-1-aminium	{_x000D_ "preferred_name" : "N,N,N-Trimethyl-3-[[[4-[[3,4,4,4-tetrafluoro-2-[1,2,2,2-tetrafluoro-1-(trifluoromethyl)ethyl]-1,3-bis(trifluoromethyl)-1-buten-1-yl]oxy]phenyl]sulfonyl]amino]-1-propanaminium"_x000D_ }	SLAXLXHCVFPCAS-UHFFFAOYSA-N	C[N+](C)(C)CCCNS(=O)(=O)C1=CC=C(OC(=C(C(F)(C(F)(F)F)C(F)(F)F)C(F)(C(F)(F)F)C(F)(F)F)C(F)(F)F)C=C1
1218000	{_x000D_ "C" : 13,_x000D_ "H" : 20,_x000D_ "F" : 9,_x000D_ "N" : 1,_x000D_ "O" : 2_x000D_ }	393.135	1874268-14-0		{_x000D_ "preferred_name" : "1-(Butylamino)-3-[(perfluorobutyl)ethoxy]-2-propanol"_x000D_ }	JDMSNKCEKINXMM-UHFFFAOYNA-N	CCCCNCC(O)COCCC(F)(F)C(F)(F)C(F)(F)C(F)(F)F
1219000	{_x000D_ "C" : 7,_x000D_ "H" : 8,_x000D_ "F" : 7,_x000D_ "I" : 1_x000D_ }	351.956	99324-97-7	1,1,1,2-Tetrafluoro-6-iodo-2-(trifluoromethyl)hexane	{_x000D_ "preferred_name" : "1,1,1,2-Tetrafluoro-6-iodo-2-(trifluoromethyl)hexane"_x000D_ }	AMVCCXPQNKKJDX-UHFFFAOYSA-N	FC(F)(F)C(F)(CCCCI)C(F)(F)F
1220000	{_x000D_ "C" : 6,_x000D_ "F" : 12,_x000D_ "N" : 4_x000D_ }	355.993	86522-49-8	3,3,3-Trifluoro-N''',2,2-tris(trifluoromethyl)propanimidoyl azide	{_x000D_ "preferred_name" : "3,3,3-Trifluoro-N''',2,2-tris(trifluoromethyl)propanimidoyl azide"_x000D_ }	DNXVKLTZWYQDBJ-UHFFFAOYSA-N	FC(F)(F)N=C(N=[N+]=[N-])C(C(F)(F)F)(C(F)(F)F)C(F)(F)F
1222000	{_x000D_ "C" : 7,_x000D_ "H" : 1,_x000D_ "F" : 13,_x000D_ "O" : 1_x000D_ }	347.982	73928-40-2	1,1,2,2,3,3,4,4,5,5-Decafluoro-1-[(trifluoroethenyl)oxy]pentane	{_x000D_ "preferred_name" : "1,1,2,2,3,3,4,4,5,5-Decafluoro-1-((trifluorovinyl)oxy)pentane"_x000D_ }	IBBCNYCWBLECNN-UHFFFAOYSA-N	FC(F)C(F)(F)C(F)(F)C(F)(F)C(F)(F)OC(F)=C(F)F
1223000	{_x000D_ "C" : 7,_x000D_ "H" : 5,_x000D_ "F" : 7,_x000D_ "O" : 1_x000D_ }	238.023	3856-59-5		{_x000D_ "preferred_name" : "1-Ethoxy-2,3,3,4,4,5,5-heptafluorocyclopent-1-ene"_x000D_ }	ZLQYTEAGUABJEM-UHFFFAOYSA-N	CCOC1=C(F)C(F)(F)C(F)(F)C1(F)F
1224000	{_x000D_ "C" : 11,_x000D_ "H" : 2,_x000D_ "F" : 18,_x000D_ "O" : 2_x000D_ }	507.977	NOCAS_1036286		{_x000D_ "preferred_name" : "3-Fluoro-3-(perfluorooctyl)acrylic acid"_x000D_ }	FYCCGCFZIIBHPG-UHFFFAOYSA-N	OC(=O)C=C(F)C(F)(F)C(F)(F)C(F)(F)C(F)(F)C(F)(F)C(F)(F)C(F)(F)C(F)(F)F
[truncated: 6,252 more rows]

## Sheet: Table S12
Table S12 - Suspect list used for LC-Orbitrap-HRMS data including fluorinated pharmaceuticals and metabolites of teriflunomide, pantoprazole and lansoprazole
[truncated: 382 more rows]
